# Supplementary material for: Single-cell sensor analyses reveal signaling programs enabling Ras-G12C drug resistance
Source: Nat Chem Biol. 2024 Aug 5;21(1):47–58. doi: 10.1038/s41589-024-01684-4 (PMC11666463; doi:10.1038/s41589-024-01684-4)
Supplement: Supplementary file 2 — Supplementary Table 1: Differential Golgi Ras-LOCKR-PL labeling during AMG-510 treatment. H358 cells transfected with Golgi Ras-LOCKR-PL were incubated with 500 µM biotin and with or without 100 nM AMG-510 for 4 or 24 h. Afterwards, cells were lysed, underwent streptavidin pulldown, trypsin-digested and sent for MS analysis. Hits identified by MS were filtered on the basis of selectively labeling (more than twofold change compared to no AMG-510), passed our statistical cutoff and were related to signaling on the basis of GO analysis (see Methods for details). Statistical analysis was conducted using a Student’s two-way t-test. Supplementary Table 2: Reagents used throughout this study, including antibody dilutions. [file 41589_2024_1684_MOESM2_ESM.xlsx]

## Sheet: 1. mia_golgi-Ras-LOCKR-PL_4hr
Intensity 358_c_24_b_1	Intensity 358_c_24_b_2	Intensity 358_c_24_b_3	Intensity 358_c_24_ba_1	Intensity 358_c_24_ba_2	Intensity 358_c_24_ba_3	Intensity 358_c_4_b_1	Intensity 358_c_4_b_2	Intensity 358_c_4_b_3	Intensity 358_c_4_ba_1	Intensity 358_c_4_ba_2	Intensity 358_c_4_ba_3	Intensity 358_e_24_b_1	Intensity 358_e_24_b_2	Intensity 358_e_24_b_3	Intensity 358_e_24_ba_1	Intensity 358_e_24_ba_2	Intensity 358_e_24_ba_3	Intensity 358_e_4_b_1	Intensity 358_e_4_b_2	Intensity 358_e_4_b_3	Intensity 358_e_4_ba_1	Intensity 358_e_4_ba_2	Intensity 358_e_4_ba_3	Intensity 358_l_24_b_1	Intensity 358_l_24_b_2	Intensity 358_l_24_b_3	Intensity 358_l_24_ba_1	Intensity 358_l_24_ba_2	Intensity 358_l_24_ba_3	Intensity 358_l_4_b_1	Intensity 358_l_4_b_2	Intensity 358_l_4_b_3	Intensity 358_l_4_ba_1	Intensity 358_l_4_ba_2	Intensity 358_l_4_ba_3	Intensity mia_c_24_b_1	Intensity mia_c_24_b_2	Intensity mia_c_24_b_3	Intensity mia_c_24_ba_1	Intensity mia_c_24_ba_2	Intensity mia_c_24_ba_3	Intensity mia_c_4_b_1	Intensity mia_c_4_b_2	Intensity mia_c_4_b_3	Intensity mia_c_4_ba_1	Intensity mia_c_4_ba_2	Intensity mia_c_4_ba_3	Intensity mia_e_24_b_1	Intensity mia_e_24_b_2
#!{Type}E	E	E	E	E	E	E	E	E	E	E	E	E	E	E	E	E	E	E	E	E	E	E	E	E	E	E	E	E	E	E	E	E	E	E	E	E	E	E	E	E	E	E	E	E	E	E	E	E	E
#!{C:Group1}Intensity 358_c_24_b	Intensity 358_c_24_b	Intensity 358_c_24_b	Intensity 358_c_24_ba	Intensity 358_c_24_ba	Intensity 358_c_24_ba	Intensity 358_c_4_b	Intensity 358_c_4_b	Intensity 358_c_4_b	Intensity 358_c_4_ba	Intensity 358_c_4_ba	Intensity 358_c_4_ba	Intensity 358_e_24_b	Intensity 358_e_24_b	Intensity 358_e_24_b	Intensity 358_e_24_ba	Intensity 358_e_24_ba	Intensity 358_e_24_ba	Intensity 358_e_4_b	Intensity 358_e_4_b	Intensity 358_e_4_b	Intensity 358_e_4_ba	Intensity 358_e_4_ba	Intensity 358_e_4_ba	Intensity 358_l_24_b	Intensity 358_l_24_b	Intensity 358_l_24_b	Intensity 358_l_24_ba	Intensity 358_l_24_ba	Intensity 358_l_24_ba	Intensity 358_l_4_b	Intensity 358_l_4_b	Intensity 358_l_4_b	Intensity 358_l_4_ba	Intensity 358_l_4_ba	Intensity 358_l_4_ba	Intensity mia_c_24_b	Intensity mia_c_24_b	Intensity mia_c_24_b	Intensity mia_c_24_ba	Intensity mia_c_24_ba	Intensity mia_c_24_ba	Intensity mia_c_4_b	Intensity mia_c_4_b	Intensity mia_c_4_b	Intensity mia_c_4_ba	Intensity mia_c_4_ba	Intensity mia_c_4_ba	Intensity mia_e_24_b	Intensity mia_e_24_b
-0.708881	0.0415306	1.14178	-0.222439	0.671263	0.661304	0.155399	-0.332584	1.06125	0.402344	0.158041	-0.684488	1.18396	0.560881	-0.176454	0.210165	1.70513	-2.45879	-1.14656	-0.855038	-1.66153	-0.202574	-0.661482	0.35091	0.685247	2.12945	0.384785	1.17675	2.08008	1.35386	1.78192	1.22667	-1.14229	2.60651	3.23872	2.42827	0.266577	0.327713	0.72542	-0.297378	-0.615843	-0.565342	-1.33386	-0.197311	-0.318317	0.523651	1.12889	0.95459	-0.921963	-0.0415325
-1.77375	-1.11261	-0.790094	-0.196484	-0.525047	-1.00311	-0.560869	-0.924988	-0.583862	-1.10303	-1.04492	-1.16705	0.460861	0.881708	-0.407774	0.0423031	0.686943	-0.145918	-5.28254	-2.12631	-2.58294	-2.75599	-2.18448	-2.51242	-0.267237	0.727835	0.432343	0.172596	0.875101	0.229038	-0.0295334	-0.8913	0.268774	0.139147	1.88458	0.298899	0.0295315	0.723392	0.672556	1.02372	0.514395	0.2948	0.191502	0.229292	-0.544443	0.679453	0.305817	0.351809	0.357275	0.348322
-3.05377	-0.729656	-0.96866	-2.15575	-1.87617	-2.0968	-1.08905	-1.53138	-0.84549	-1.24998	-2.02884	-3.2547	-0.425756	-0.599543	-2.26453	-1.16006	-0.387007	-1.65699	-3.40067	-1.52726	-3.45576	-1.17071	-3.13918	-1.21938	-0.635595	0.563637	0.187143	-0.117042	0.918583	0.475857	1.81979	0.573925	-0.551445	1.01823	0.31168	0.00601006	0.648622	1.04371	1.07587	0.446476	-0.0247097	-0.220007	1.87751	1.98476	1.11892	1.77432	1.07568	1.47804	0.812077	0.864311
-1.80994	-1.94729	-1.51462	0.851913	-0.36335	-1.2772	-1.0888	0.581375	0.0488586	-1.30682	-1.18538	-1.78786	1.67772	1.40681	-1.03091	1.7626	1.2955	-0.480063	-2.03174	-2.63828	-3.36044	-2.01895	-2.5528	-1.47389	0.710447	-0.346088	-1.95742	-0.299398	1.51014	0.912264	0.955175	0.630711	0.432667	1.26642	1.31756	1.11326	0.343412	0.342562	1.32238	1.35244	0.841223	0.309013	-0.41152	-0.575008	-0.676817	1.20695	0.940657	1.12288	2.66262	0.620045
-0.812492	-1.65434	-0.677	-1.67417	-0.416105	-0.85878	-1.56428	-0.697157	-2.5301	-0.751146	-1.41373	-0.854437	-0.20023	0.518518	-0.226214	-0.0981636	0.227243	-0.671497	-2.74495	-3.08753	-3.86708	-2.15658	-3.21079	-2.22962	0.661728	1.26438	0.391407	-0.676401	-0.7239	0.194403	-0.36356	-0.980116	0.207447	0.480768	1.06494	0.318136	1.11744	-0.152121	-0.213816	1.32704	0.960682	0.662392	0.91724	-0.748373	-0.325111	0.989738	-0.535982	-0.0114327	1.78083	2.34888
-1.13135	-0.753346	1.12665	-0.571693	-0.0641403	-0.159195	-0.201273	-0.684195	-0.0954475	1.52368	-0.00730896	0.539152	1.60031	-0.958013	-0.506336	0.40258	0.842796	0.337366	1.37111	1.65786	1.88454	0.527451	0.0969524	0.546328	1.44446	0.526693	-1.32376	-0.204496	0.506714	0.826649	1.04503	0.00730705	-0.869442	1.76368	1.43292	1.69899	0.160368	-0.0968018	0.0716038	-0.242712	-0.348421	-0.333616	0.274244	-0.65782	-1.08003	-0.271666	0.053442	-0.659054	0.688101	-1.39901
-3.51402	0.948574	-0.239554	0.205195	-0.357857	0.931496	0.722303	0.86532	0.00181389	0.581423	-0.171724	-0.125654	0.717228	-0.910942	-1.24252	0.424217	0.806311	1.23128	-0.164682	-0.6819	-0.886122	-4.23388	-4.49487	-3.96002	1.81421	1.87576	-1.88657	-0.166039	1.61271	1.19956	0.582819	-1.48384	0.731007	0.620924	2.18449	1.05311	-2.36903	0.74708	1.17911	-1.51439	0.432144	0.146011	-2.71321	-2.43055	0.376572	0.788218	0.276007	-0.132267	0.433447	-0.956261
3.16081	2.66032	-0.457272	-0.700623	-0.65411	-0.826904	-0.161434	-0.148966	-0.822477	-1.03305	0.547184	-0.381559	0.539303	4.92546	-0.286335	0.911675	-0.694643	-1.27063	0.00149918	-1.07947	-1.0067	-1.48136	-0.153652	-1.58386	1.11295	-0.00150108	4.13448	0.498714	0.650499	1.26583	-0.217127	0.592617	-0.0687694	0.0980225	0.997765	1.47935	-0.921526	-0.832378	0.0594635	1.34966	0.27153	-0.169863	0.943832	0.212523	0.313416	0.406929	0.190453	-0.180546	0.142559	6.55916
-0.744469	-0.880602	-0.124462	-0.946434	-0.386299	-0.341444	-1.49713	-0.99802	-1.3403	-0.000635147	-1.27968	-1.47985	0.599146	0.304405	-0.149826	0.413757	0.455599	-0.913668	-2.22457	-2.0516	-2.73669	-1.68166	-1.67642	-0.706211	0.729231	1.4381	3.62459	0.554657	0.31115	0.272194	-1.72946	-1.80744	-0.2167	-0.480499	0.872599	0.700636	0.221472	1.20291	1.14624	1.11265	0.784998	0.540312	0.185623	0.282368	0.0296631	0.79068	0.45068	0.489698	0.160147	0.000635147
-0.112253	-1.10327	-0.059988	-0.134468	-1.185	-1.31493	0.0479336	0.802296	0.471172	-3.39314	-2.71738	-2.80344	-1.62757	-1.88359	-1.96242	-0.320656	1.41052	0.726822	-3.57377	-3.32856	-3.40828	-1.76723	-1.24622	-1.41535	-1.4016	-1.49059	-1.21906	1.25795	1.19241	0.50416	1.75392	0.704748	1.0594	1.74036	1.74723	1.35323	-0.4933	0.095932	-0.140913	-1.89152	-1.99117	-1.56279	1.00286	0.923063	0.669138	1.61722	0.180593	-0.0479355	-0.40803	-0.663727
0.478998	-0.744732	-1.07761	-1.19887	0.18858	-0.290129	0.574821	-1.60899	1.10028	-0.866459	-4.24336	0.410917	0.312325	-0.446241	-0.853787	1.04587	-1.01634	-4.39881	0.411251	-0.0533123	0.61294	1.14406	-6.63226	0.869331	1.47257	-3.8673	-3.94127	-4.09147	-3.00997	0.29983	0.351425	-3.42699	-4.28776	0.35441	0.286495	0.0533123	-3.64084	0.849987	1.67185	0.447866	-0.670748	2.46088	1.89671	-3.69137	0.322418	1.12596	0.808382	1.44165	0.551228	-1.22479
-0.0669556	-0.803961	-0.283449	-0.718229	-0.706434	0.187853	-0.0702476	0.341541	1.62377	0.867718	-0.089468	0.98752	1.46831	-0.0922775	-0.383684	-0.274078	-1.20258	-0.146727	-0.213072	-1.70383	-1.22737	-0.734293	-1.46262	-0.198563	2.23173	0.597099	0.257194	0.251013	2.43967	0.778519	-0.0533905	1.64288	1.90235	2.572	3.40747	-0.706718	1.47619	0.41078	0.711882	0.650927	-0.0150719	1.13719	0.737732	-0.272537	-0.268911	0.43507	-0.796728	-0.560511	0.108297	0.507704
-2.57783	-2.43992	-1.69487	-1.49085	-1.16306	-0.629461	-0.853134	-0.593725	-0.687527	-0.831043	-0.987108	-1.17031	-0.0975304	-0.504293	-1.10208	0.438679	-0.0226402	-0.312019	-1.50339	-2.65731	-3.10123	-2.16095	-1.66877	-1.54552	1.0147	1.63421	1.26505	0.364744	0.915087	0.202354	0.0251713	-0.339458	0.449495	1.74249	1.5878	1.28286	0.53149	0.750259	0.954453	0.726452	0.964603	0.539949	0.801407	0.607035	0.458971	1.23459	0.523481	0.63064	-0.18425	-0.1278
0.126154	-0.170099	-0.245441	-0.346876	-0.47234	0.147844	-0.0363617	0.216095	-0.0201454	-2.58044	-2.13123	-1.77428	0.152868	0.647194	-2.17293	0.787275	0.917484	0.998506	-0.529905	-2.66298	-4.0573	-0.934111	-0.715097	-3.1208	-0.916681	0.583656	0.354994	1.71273	0.764853	0.734818	-1.78808	-0.0347614	-2.41148	0.616865	0.872417	0.991312	-0.775099	0.42988	0.539175	-0.560972	-0.746	-1.51744	0.140419	0.553575	-0.0207596	1.3789	0.684353	0.932838	0.387634	-0.731722
-1.18951	-1.5059	-1.73883	0.196119	-1.09881	0.52651	-0.400108	-0.0204086	0.265022	-0.308928	-1.69424	-1.48839	-0.401817	-0.10573	-0.942522	-0.562578	-1.508	-2.19232	-1.62641	-0.0839291	-2.16119	-1.69856	-1.45391	-0.964914	0.0712624	0.280521	1.13323	0.99934	1.09746	-0.159479	3.87949	0.22278	1.48206	1.68217	1.43562	0.626802	-0.170134	0.0661984	0.178436	0.0763836	-0.138416	-0.202076	-0.557016	-0.0473499	-0.376583	0.0146599	-0.756142	0.321543	0.471519	-0.437406
-1.37759	-1.47094	0.872276	1.35026	-2.30273	1.41936	-1.39336	-0.4585	1.60171	-1.56848	-1.40004	1.3043	2.58898	-0.477818	1.40342	-0.979441	-1.14755	2.37225	-2.95398	-2.40536	1.22767	1.78864	1.68444	2.00194	2.49518	1.09218	-0.47068	0.125744	2.35838	-0.141249	2.78088	2.75298	2.85627	-0.364346	2.3996	0.247864	3.26384	-2.10536	3.04332	-0.664005	-1.22094	2.76025	2.71501	2.25505	1.8838	2.69714	2.18184	4.04133	-1.22644	-0.125744
-0.778484	-1.31584	0.0818005	0.0997009	-0.368776	0.016655	1.34966	0.514721	0.253376	-1.81898	-1.32151	-1.49331	1.23338	0.0922298	-0.388676	0.377024	0.708515	0.0971508	-0.348391	-2.04885	-0.675388	-0.507351	-1.0501	-0.483408	0.312567	1.53255	0.417402	1.58936	1.19866	0.651506	1.8616	-0.0409546	0.648291	1.78774	1.75981	1.03455	0.376211	0.00426483	0.595055	0.407465	-0.0971069	-0.365082	-1.21207	0.790623	-0.0492973	0.348509	0.588272	0.0348244	0.782677	-0.487368
0.435713	-0.462404	0.473228	1.18635	0.902569	1.05306	0.999426	1.37731	1.83705	0.125479	-1.97767	-2.02951	-0.2061	-0.916292	-1.36036	2.03979	0.945162	-0.36935	-0.0126495	-0.123701	-0.20208	-0.699556	0.0126495	0.241753	-0.324394	-0.126144	-0.308102	2.55431	2.12811	2.91344	2.95899	2.20833	1.17093	3.04254	3.83564	3.2143	0.778706	-0.818287	0.814016	-0.738165	-2.01523	-1.31343	0.536015	0.525143	0.44507	1.49822	1.20469	1.02912	-1.34132	-0.618643
-4.58399	-3.19553	0.560673	0.567436	0.5182	-3.4052	-3.01406	-0.101864	0.148165	0.492939	-2.5736	-3.0346	0.732685	0.490189	-0.295641	0.661304	0.77903	0.755531	-2.18985	-0.861227	-3.18008	-3.92142	0.475975	-3.59124	0.454536	1.99574	-2.48234	-1.8487	-1.72308	0.755136	-0.101578	-0.491926	0.239761	-0.127705	0.765682	0.726736	0.208717	-2.06411	-2.10203	1.09635	1.18141	0.10158	0.977945	-2.63657	-0.440666	2.24517	0.506987	0.705063	0.170134	-1.4342
-0.293476	-0.665659	-0.782957	-0.747395	0.214891	-1.83343	-0.497427	0.858496	0.328548	-0.815704	-0.340719	-1.02661	0.110702	0.229332	-0.822775	-0.539118	-0.00611115	0.345608	-1.22693	-1.12347	-1.37193	-1.25063	0.0311585	-0.653395	1.1951	0.425938	0.14842	1.17102	1.01113	1.17266	-0.414188	-0.698837	0.783501	0.132639	0.907763	0.646927	0.795275	-1.23067	-0.636766	0.365366	-0.769758	-0.4468	-0.391872	-0.234171	-0.615938	0.496862	0.0951557	0.00611305	-0.14039	0.446951
-0.190903	-0.806078	-0.351625	-0.226717	-0.543879	-0.274441	0.825325	0.864771	0.524277	0.202366	0.374073	0.186222	0.805664	0.633192	-0.0179901	1.04719	1.0194	0.406933	-1.5518	-1.46532	-2.3937	-0.381136	-0.661522	-0.149652	1.31706	2.32709	1.82794	0.894529	1.86509	1.51868	1.83363	1.00271	1.12608	2.31562	2.37104	2.20541	-0.479975	0.576216	0.000871658	-0.285105	0.0927296	-0.0685692	-0.130091	0.0756893	-0.00987625	1.63154	0.782347	0.840797	-0.574257	-2.03034
-0.215973	-2.36902	-0.963072	-0.346417	-1.45624	-0.720432	-0.255232	-0.944061	-1.19104	-1.49045	-2.88872	-2.22045	0.825232	0.554962	-0.820198	0.636135	-1.34577	-0.572687	-2.43364	-3.0081	-2.72222	-1.96542	-2.67686	-1.75535	0.0147171	-0.816351	-0.12179	1.36307	-0.42017	-0.942659	-1.25968	0.126093	-0.909065	0.723762	-0.31049	0.968483	-0.0147171	1.55404	0.336607	-0.307608	0.870106	-1.10845	2.14542	1.82898	2.43043	0.843039	0.18169	1.44951	3.42576	3.46063
-0.650019	-0.734032	-0.710003	-0.184803	-0.0845928	-0.156277	0.175825	-0.0417919	-0.0420208	-1.99978	-2.41979	-2.18694	-1.06646	-2.79872	-1.47945	0.391165	0.831137	0.526838	-2.72647	-3.89782	-3.0154	-2.25206	-0.180733	-0.290712	-1.38858	-1.05558	-1.69743	0.735687	0.924404	0.662052	0.630728	-0.156818	0.40534	0.926218	1.08555	0.573196	0.715223	0.54681	0.787552	-1.83033	-1.63811	-2.62681	0.894089	0.611759	0.343481	1.11072	0.923763	0.807369	0.188541	-0.322992
-0.546928	0.958662	-0.0614929	-0.541824	-0.454481	-0.430054	0.0614929	-7.55574	0.398624	-0.399931	-0.679646	-0.588429	0.699675	0.975348	-0.163601	0.37747	0.257925	0.28462	1.17863	0.39636	-0.0938129	2.13719	-8.8305	0.718386	-8.66404	1.2458	0.800949	2.0052	-7.37982	-8.53303	-7.43279	1.28183	-7.81527	2.28341	-6.50602	-7.57829	2.53369	1.779	3.04651	-1.67297	-1.72857	-1.52954	2.59928	-7.94668	2.05065	2.58516	1.82968	3.02429	1.98795	2.20104
-0.674011	-0.106075	0.398313	-0.120216	-1.03575	-0.0410442	-0.342215	-0.65563	-0.769609	0.195642	0.953033	-0.106928	0.845579	1.02372	0.546001	0.550156	0.934774	0.689985	-3.5087	-2.36094	-3.58595	-1.58511	-1.57819	-1.53829	1.85499	2.00621	1.59609	1.01146	1.25655	1.05418	0.0471058	0.188591	0.431005	1.43726	1.44165	1.29656	0.325251	0.0312977	0.401016	0.939394	0.729231	0.602411	0.0149231	-0.253538	-1.15921	-0.189051	0.0991993	-0.0149212	0.340036	-0.707563
0.902863	-0.695391	-0.53434	-0.0168343	-0.856331	0.190147	1.11396	-0.918602	1.48795	0.304087	-0.207502	0.0690784	-0.287413	1.14071	-1.06027	0.216696	0.932888	-0.129532	-1.65405	-1.53359	-2.01614	-1.45768	-0.801128	-0.123348	0.975254	0.193407	0.885637	0.298782	1.6709	0.264561	1.28932	0.825182	0.648241	3.90664	2.8019	3.06897	1.20001	0.0767269	0.698524	-0.924542	-0.746275	-0.643568	0.271483	-0.587996	-0.638165	0.0168343	0.306871	-0.701016	0.240009	-0.142725
-0.706869	-1.05025	-0.378719	-1.10997	-0.0540428	-0.536373	-0.521019	0.445333	0.366236	-0.198023	-1.89479	-0.875532	0.300161	0.52775	0.186813	-0.30142	-0.075861	-0.296827	-3.33474	-0.720854	-1.12418	-2.884	-1.45719	-0.285187	0.908726	1.71653	1.24935	0.464556	1.33282	1.05362	0.187616	0.200571	1.10067	2.22579	2.3525	2.26963	0.635508	1.46209	1.29841	0.617327	0.328297	0.362768	1.05371	-0.0463905	-0.564184	1.21693	0.307337	1.8016	0.00684357	0.357437
-0.064415	-0.303659	-0.790592	-1.0767	-0.80777	-0.0424576	-1.06432	-1.23974	-1.43641	-1.19219	-1.15192	-1.47493	0.644793	-1.85759	-1.47143	0.136566	0.232508	0.610525	-4.78031	-3.88363	-5.49124	-3.67969	-4.84619	-3.99941	-0.232639	0.394234	-0.376366	0.675631	0.586113	-0.882671	0.136652	0.406927	0.299622	0.581001	1.34201	-0.537401	0.888779	0.824057	0.894766	-0.938885	-0.749947	-1.48118	0.112766	-0.12598	-0.557552	0.414129	0.0424576	0.850422	1.23511	0.8067
-1.4973	-0.446312	-0.947605	-0.958725	-1.786	-0.589731	-0.57663	-0.485792	-0.287411	-0.258944	-0.309032	-0.57798	0.407972	-0.849402	-0.423315	0.798206	-1.16047	0.17799	-1.8763	-1.19312	-1.87214	-2.3234	-1.03106	-2.31753	0.556734	0.597168	-0.0254154	0.559801	0.906691	0.0076828	1.27118	0.110901	0.54702	0.256632	0.88584	1.02273	-0.260075	0.307663	0.449602	0.138819	0.579416	-0.0215473	0.376268	-0.408091	-0.955511	0.505482	-1.23444	0.0155697	-1.1916	0.0778084
-0.320665	0.211947	-0.661041	-0.869204	-0.152706	-0.730598	-0.803717	0.346945	-0.234583	0.0284786	0.364435	-0.065979	1.40413	-0.948687	-0.449915	1.05851	-0.573385	0.091877	0.224915	-1.5141	-1.31513	-0.199732	-0.234615	-0.00531959	0.79113	0.256927	0.9475	0.0513248	0.93186	1.38342	0.00531769	-0.290773	0.253332	0.387075	0.800402	0.325752	-0.188938	0.193056	0.379696	0.142895	0.847395	-0.759916	1.06937	-0.215637	-0.28199	-0.15859	1.20512	-0.0418911	3.79481	3.07474
0.761999	0.962402	1.12472	-0.0552788	-0.135326	-0.294378	1.30839	1.53972	0.71369	0.51009	1.87123	1.40472	1.78241	1.36156	0.42128	0.733299	1.81467	0.785446	0.749279	-2.53709	0.00381279	-0.597477	-0.0293598	-0.0533428	2.87261	2.63018	2.46882	1.32166	1.44122	0.831369	1.28014	1.72206	1.4541	1.83561	2.25426	1.6873	0.461702	-1.43341	1.36337	-0.0038147	-0.145641	0.296246	-2.04257	-0.735348	-0.376434	0.984026	0.89476	0.738209	-1.94404	-1.2909
-0.0360374	-0.569853	-0.700123	0.250015	0.252052	0.0339184	-1.28387	-0.323811	-0.0705357	-0.52014	-0.0535011	0.524506	-0.391024	-0.460018	-1.1749	0.275435	0.00639534	0.579718	-1.34979	-2.13104	-2.402	-0.796474	0.122631	-1.76446	0.321794	2.35443	1.56697	1.21059	0.682096	-0.465193	0.126509	0.678499	0.0885277	0.988565	0.213449	0.0182495	0.00706673	-0.0433941	-1.54735	0.517292	1.18812	0.0270309	0.101219	-1.15563	-0.896639	1.14445	1.26952	-0.904428	-0.768055	0.731895
0.85828	0.574734	0.858566	-1.71737	-1.268	-1.07815	0.560818	1.03354	0.69557	-0.935482	-1.10343	-1.37516	1.52467	1.22849	0.378914	-2.42745	-1.60073	-1.49837	-1.34412	-3.94782	-2.41928	-3.35757	-2.1567	-4.5567	1.87497	2.02908	1.84143	0.465992	0.775559	-0.204535	0.847548	-0.0796623	1.35176	0.0628128	-0.102405	0.0708294	1.11309	1.18132	1.40416	1.60793	1.06485	1.14671	-0.38525	-1.27845	-3.4282	0.666084	0.160646	-0.290163	0.234402	0.193651
-0.533955	-0.471962	-0.249779	-0.334801	-0.211304	-0.611719	0.406181	0.32828	0.518312	-1.14843	-1.09176	-0.98102	0.607353	0.0447578	-0.609182	1.48593	1.93946	1.19506	-2.37451	-2.39678	-1.7879	-2.06031	-2.01206	-1.80668	0.268562	0.625343	0.77335	1.10954	0.766792	0.450979	1.90118	1.52234	0.932612	0.272697	0.157579	-0.315302	-0.619942	-0.678598	-0.389278	-1.10337	-0.59268	-1.23533	-0.306772	-1.09841	-0.847103	0.353634	-0.827259	-0.336517	0.321281	0.783745
-1.32665	-2.58566	-1.99788	0.474213	0.497011	-0.0429287	0.529423	0.539228	0.330658	0.894867	1.16135	-0.175373	2.125	-0.480475	0.285435	-1.45115	0.637199	0.777147	-0.322968	-0.12443	-0.804394	0.0748749	-0.43985	-0.741167	2.60661	3.22799	2.19839	1.10867	1.95807	1.42285	1.18798	3.12343	2.88896	2.33268	2.71774	2.04627	0.105471	0.693487	0.209108	-1.57107	0.371237	-1.54789	-0.210337	-0.469845	-0.212154	0.00742722	0.0216217	0.602251	1.35467	-0.760304
-1.47781	-1.71782	-0.951551	-1.03814	-0.835373	-0.269024	-0.0697041	-0.303707	-0.0233993	-0.470133	-0.581249	-0.558252	-0.140581	-0.0471058	-1.02891	-0.520239	-0.147852	-0.181456	-1.73236	-5.8377	-5.36099	-2.28254	-2.21533	-2.19369	1.32588	1.01919	1.76399	1.46815	0.944262	1.04243	0.738184	1.03763	0.966427	2.01914	2.17684	1.39641	0.410191	0.880093	0.781395	1.23273	1.20797	0.512676	0.57131	-0.23378	-0.656033	0.783894	-0.0571728	0.0233975	0.937767	0.220116
-1.48648	-0.369743	-0.194946	-0.487751	-0.915812	-0.932159	-0.495302	0.611916	0.352585	-0.284758	0.124805	-0.253679	0.980635	0.110828	0.0493679	0.119383	0.110228	0.0950584	-1.32559	-1.05491	-0.703156	-0.950291	-0.649219	-0.351107	1.62357	1.42016	1.05213	0.804209	1.35459	0.742657	0.48316	-0.0399666	-0.410656	0.664541	0.521528	0.356691	-0.0963249	0.465233	0.598377	0.78204	1.25757	0.537432	-0.00200653	-0.372721	-1.62008	0.459408	0.595881	0.628464	-0.437656	0.730295
0.788897	0.95232	1.01233	-0.075304	-0.504629	0.0633717	1.039	0.798685	0.816683	1.43129	1.01105	0.552311	1.59532	1.83195	0.0765286	1.00085	0.683186	0.527163	0.613386	-0.905687	-0.0633698	0.419987	-2.47395	0.196745	2.01428	2.43506	3.09197	0.954021	1.7436	1.0243	1.82954	1.81973	1.20089	0.751049	1.32587	2.16931	-0.503384	0.236986	-0.980303	0.11414	-0.359617	-0.763653	-1.59431	-1.22856	-0.724844	-0.75816	-0.608143	-0.414526	-2.43428	-1.0279
-0.999737	-0.445187	-0.539139	-0.173203	-0.392166	0.0824661	-0.325245	-0.398619	0.0948849	-0.579985	-1.22729	-1.11393	0.270533	0.0813828	-0.833424	0.0647602	0.215675	0.02771	-1.94104	-2.29873	-1.90629	-2.39636	-1.62925	-1.94337	-0.164928	0.395306	0.497776	-0.0218754	0.440851	0.351593	0.0550461	0.136694	0.319622	0.970633	1.06496	1.11194	0.611084	0.25544	0.655268	-0.675535	-2.53856	-1.22765	0.264984	-0.00224495	0.200766	0.818506	0.625197	0.117529	0.0438004	0.00224495
-1.24704	-0.844544	-0.662788	0.443344	0.283108	-0.31715	-0.00838852	0.2456	0.104391	-0.514809	-0.465031	-0.409693	0.10227	-0.595379	-0.595764	0.223551	0.750216	0.113487	-0.914728	-1.59823	-1.60184	-0.83193	-0.176481	-0.121738	0.784868	0.403671	-0.801683	0.648361	1.47763	1.18011	1.12832	1.29001	1.14549	1.69432	1.87128	1.56996	1.21934	1.09775	1.19734	-0.486355	-0.766033	-0.900694	0.749407	0.848755	0.475613	1.62325	1.46463	1.35253	-0.742405	-1.55868
-3.3886	-1.67345	-1.54962	-0.145012	-0.0208301	-0.101517	-0.370003	-0.000703812	-0.130247	-0.403093	-1.58102	-1.35334	0.000701904	-1.34098	-1.46966	-0.111313	-0.0193844	-0.486689	-3.18254	-2.25199	-2.07559	-1.91558	-1.65959	-2.76311	0.604273	1.14264	1.12322	0.649008	0.738371	0.628822	-0.603874	-0.214315	-0.908068	1.13683	0.784725	0.82614	0.736137	1.00989	0.904571	1.26421	1.02216	0.509844	0.140997	-1.76952	-1.29326	0.814192	-0.0379696	0.646501	1.85849	1.37456
-3.83515	-0.248579	-2.24082	-0.266251	-0.194492	-0.592609	-0.302351	-1.32477	-0.813765	-1.0615	-1.62926	-2.73574	-1.25595	-0.161177	-1.21657	-1.2187	-0.0140324	-0.561537	-4.3501	-4.89621	-2.66401	-3.17222	-2.11506	-3.56218	0.188229	0.756405	0.264576	1.02759	1.45453	0.362532	0.826407	0.122858	0.705246	1.401	1.66342	1.01612	-0.107576	-0.0814342	0.193523	0.750282	0.236322	0.185638	-1.82929	0.326897	-0.218905	0.44714	0.467644	0.626465	-0.0204773	0.246424
-1.37187	-1.53813	-1.14042	-0.672518	-1.30906	-1.29092	-1.86013	-0.745852	-0.131037	-1.81515	-0.659338	-0.819385	-0.276878	-1.47673	-1.17835	-0.250082	0.774359	-0.860456	-2.28652	-1.36877	-2.14016	1.84674	-0.62319	-1.56971	-0.461998	0.55208	0.573792	0.246647	0.302008	0.0970364	2.58455	-0.871002	-0.702066	1.01725	0.56488	0.642654	-0.338768	-0.293392	0.67379	0.950008	-0.312839	-1.22841	-0.424362	1.35278	0.904375	-0.58276	-0.378809	0.170485	0.953657	-0.904001
-1.12731	-0.975677	-0.253681	-1.23414	-1.08813	-0.967844	-0.865084	0.257357	-0.437792	-0.62459	0.410257	-0.729916	-0.650526	0.726553	-0.936989	0.0995617	0.175898	0.0439339	-2.17061	-1.57765	-0.992746	-1.45377	-1.87182	-0.55327	0.241028	0.440414	0.738861	1.82245	1.24296	0.53174	0.514614	-0.0971489	0.378851	2.21549	1.39726	1.22441	1.22154	3.1113	1.15692	-0.702389	-0.186249	-0.0337772	0.191546	0.0188313	-0.398584	0.402245	1.05275	0.267181	-0.319382	-0.0188313
-0.564156	0.0341377	-0.0743809	0.442913	-0.286137	0.624767	-0.277025	0.0161457	0.591381	0.0840206	0.116034	-0.250114	0.889811	-0.827808	0.502031	-0.344889	1.42684	0.285166	-1.97638	-1.95674	-1.37094	-1.91287	-1.50967	-0.607758	0.858309	1.81291	0.2502	0.706904	1.22329	0.105955	-0.317053	-3.26375	-0.173	1.01386	1.28176	0.866121	0.868135	0.0970192	0.794537	0.831461	0.778994	-0.246861	0.862755	0.127098	-0.0808468	1.05691	-0.159412	0.717726	1.26629	-0.348646
-0.0495129	-0.256962	0.26693	0.461645	0.154869	0.631353	0.138639	0.47443	0.439909	-1.81707	-2.4085	-2.91323	-0.102404	-0.853748	-1.87495	1.18704	1.35524	0.974173	-1.09071	-1.46957	-2.78561	-0.850811	-2.38193	-3.33646	-0.551233	-0.141897	-2.33802	1.04417	1.21528	1.08543	0.714491	-0.492212	-0.0283794	2.14188	1.95196	1.83553	-2.39556	0.295683	0.305447	1.06562	-2.15321	0.147606	0.820993	0.0283775	0.116884	0.400259	0.214611	0.49626	-1.05183	-0.577572
-1.51475	-2.15032	-1.13498	-0.755373	-0.758978	-0.874926	0.123455	0.00654221	0.00935745	0.356606	0.0545139	-1.96225	0.114927	-0.0244522	-0.69236	-0.219727	0.634691	-0.442284	-1.37825	-1.36162	-1.2312	-1.34388	-1.14008	-0.972099	1.67494	1.82555	1.28697	0.858623	0.936304	0.966867	1.05759	0.824823	0.357237	1.74548	2.01381	1.69801	0.224915	-0.342991	0.297176	0.0815144	0.380352	-0.00654221	0.345047	-0.258556	-0.173185	0.516888	0.112072	0.0937252	-0.374859	-1.11248
-0.478413	-0.914711	-1.0706	-1.03821	-0.278788	1.3698	2.84208	2.80453	2.3941	0.247896	-0.158394	-1.65628	1.10885	0.714911	-0.358952	0.087244	0.399555	-0.45722	-0.438696	-2.22385	-0.156933	-0.662924	-1.47183	-1.49223	0.0551338	-0.836489	1.63462	0.609352	1.22151	-0.213482	0.309099	0.490521	1.60821	1.04222	1.09678	1.26128	1.08665	0.871918	1.24582	-0.184898	-0.337458	0.456265	-0.355778	-0.0915604	0.292175	0.733107	-1.29475	-0.0625267	-1.03015	0.284763
-0.527727	0.217165	0.262438	1.34328	0.23814	1.51223	0.0534248	1.15453	0.162102	-0.847231	-1.78105	-1.75477	-0.0534267	0.448154	0.149654	0.722654	0.881809	1.52963	-0.724831	-0.825039	-1.41714	0.728817	-0.286812	-0.112185	-0.403482	-0.479317	-0.216581	1.46459	1.96978	1.90978	2.51305	2.1007	2.00247	2.55618	1.38827	2.24478	-1.35257	1.50359	0.973404	-1.26314	-1.84232	-1.20846	-3.51755	0.515619	0.370029	2.55709	2.06521	0.952492	-2.79602	-2.17138
0.321329	-1.40084	0.590389	0.845791	-0.844997	0.301245	0.676178	0.606947	0.721477	0.24066	-0.214081	-0.261347	1.01883	1.08549	-0.619427	1.4137	0.20306	0.312389	0.416836	0.237112	0.0944328	0.697575	-0.529554	0.520531	-0.320562	1.16736	0.481682	1.15638	1.52075	1.5445	1.60508	0.958164	0.77418	2.09653	2.04145	2.28244	0.35321	-0.447412	-0.35224	-0.262865	-1.50436	-1.61939	-0.949186	-0.0259361	-1.23749	0.897352	-0.833525	-0.699659	-0.818869	-1.13999
-0.858305	-2.10014	-0.529835	0.674549	0.0432797	-0.0379982	-0.532522	-0.400951	-0.359675	-2.76551	-1.51759	-2.24064	0.0379982	-0.459337	-1.64404	0.0813141	0.39558	-0.231272	-1.37318	-2.37089	-3.44889	-1.78906	-2.21508	-1.67606	0.0589848	0.204605	-0.735193	0.275641	1.20448	0.390568	0.466787	0.38769	0.318539	1.71085	1.08256	1.21358	0.909948	0.752321	0.762396	-0.284432	-0.676447	-1.097	0.888432	0.905123	-0.857374	1.15556	1.06114	1.11986	1.0338	-0.592434
-2.01024	-0.238428	0.378038	-0.101517	0.626656	-0.399086	0.422146	0.151754	-0.0281544	0.316378	-1.69981	-2.42781	0.888376	-2.58734	0.0162983	-1.41261	0.808918	-1.90735e-05	-1.40333	-1.93929	-1.91397	-1.21444	-2.64331	-1.79115	0.946115	0.609484	0.386911	-0.235374	1.87394	1.47635	-1.22392	1.59471	0.845886	1.70927	2.03562	1.90445	1.05607	0.420406	0.35459	-0.214964	1.22799	0.632528	-0.924486	-1.34635	-1.32635	1.00075	0.334747	0.709362	-0.764643	-1.95669
-0.932127	-0.662744	-0.556124	-0.206219	-0.157511	-0.0910301	-0.975952	-1.18033	0.3673	-0.0168209	-0.63509	-0.211132	0.638441	0.299322	0.319237	-0.298473	-0.185799	-0.748653	-1.55323	-2.75298	-1.04257	-1.20504	-1.08664	-0.761309	1.23826	0.619343	1.01059	0.271687	0.901342	0.671171	0.0719852	0.0996761	0.404823	1.54261	1.35824	0.733854	1.20085	1.24941	1.08969	0.598881	0.13125	0.016819	-0.218767	0.504271	-0.0502243	1.32477	0.953653	0.553642	1.13121	-0.104568
-1.28575	-2.02415	-1.26797	-0.908705	-0.788933	-0.955681	-1.64438	-1.34705	-1.46474	-1.86319	-1.20748	-1.43799	0.838863	-0.647371	-0.839773	-1.08737	0.507149	-0.132229	-2.89473	-3.92488	-3.44555	-2.58213	-2.14536	-2.15063	0.400433	0.148163	0.861563	-0.405605	0.512758	-0.750755	-0.972431	-1.93174	-1.18247	-0.0848866	0.581705	0.305561	0.884619	1.35917	1.45399	1.40774	1.54976	0.85833	0.667011	0.710438	-0.051836	1.5458	0.88179	0.948643	1.11766	0.482777
-1.01151	-1.039	-0.762184	-0.870857	-0.803782	-0.431633	-0.0368767	-0.0584068	-0.310308	0.0339413	-0.0888729	-0.240183	0.0684013	-0.33758	-0.460827	0.166714	0.0249367	0.319038	-1.96468	-1.40439	-2.75297	-0.504305	-1.46234	-1.41889	0.337183	0.433382	0.332325	-1.15591	-0.0686321	0.36416	-0.135357	0.342148	-0.0249367	0.898577	1.144	0.396027	0.681957	0.342272	0.662737	0.414766	0.704208	0.224459	0.277521	-0.559586	0.367086	1.21271	0.831217	0.67499	-0.52803	0.491074
0.0014801	-0.45429	-0.0014801	-1.92318	-0.673967	-0.584467	0.195711	-0.220549	0.429318	0.514313	0.289831	-0.870947	0.977879	0.583445	0.0965862	0.459078	0.24017	0.0204582	-1.61196	-0.671089	-0.937187	-1.41769	-0.388931	-1.10417	0.795225	0.783274	-0.116295	0.240583	1.5188	1.0397	0.245804	0.651174	0.40447	1.34886	1.36132	0.969765	0.72002	-0.880974	-0.672333	-0.668064	-1.44112	-0.979206	0.350779	-1.16679	-0.209656	0.577681	0.414875	0.25046	-3.4073	-1.32914
-0.46397	-0.890417	-0.358652	-1.23467	-1.0377	-0.556381	-2.61814	0.156345	0.532763	0.640282	0.503328	0.572782	1.4857	0.464871	0.0339489	0.551695	0.180162	0.657736	-1.37157	-0.946855	-0.825413	-0.062479	-0.465828	-0.101561	1.42325	1.41613	1.07181	0.812891	1.47162	0.198633	0.638266	0.822056	0.222094	1.76657	1.18664	1.46797	-0.541384	0.393574	0.160726	0.370369	0.54533	0.349428	0.279737	-0.393942	-1.60827	0.666807	0.276482	-0.450726	-1.06541	-0.789608
-1.23682	0.292765	-0.193785	0.0373459	-1.88866	-0.0936546	-0.00698471	-0.00487328	-0.217398	-1.48648	-0.637518	-0.630644	-1.31815	-1.11404	-0.499977	1.15505	0.795794	0.55497	-1.39426	-0.919514	-0.812578	0.00487328	1.19114	1.4987	-0.371298	0.483433	0.919552	0.569971	1.28838	1.9313	0.727993	0.835585	1.8382	1.38856	1.58096	2.42021	-0.0585499	0.467369	0.131556	0.0690384	1.28162	0.516857	0.518677	0.0504723	0.505749	0.94178	0.331057	0.45182	-0.0667057	-0.184687
0.274538	0.727476	0.339846	-0.203302	-1.03296	-0.641407	-0.764584	-0.617891	0.608175	0.0290012	-0.786062	-0.249004	-0.674841	-1.07449	-1.25174	-2.08105	0.0354137	0.381147	-1.27875	-2.48612	-2.03915	-1.39948	-1.14596	-0.794354	2.16815	0.740911	0.819284	0.391149	1.52567	-0.453453	7.72785	7.71232	7.62859	1.27711	0.659336	-0.0519218	-0.0792561	-0.469557	-0.286291	0.675096	0.359926	0.225536	2.01773	1.96142	1.84359	-0.18232	-0.643072	-1.34702	0.255112	-0.116079
-1.25779	-4.49627	-0.834843	-1.7528	-2.02252	-3.93471	-0.453583	-0.37422	-1.59202	-2.63923	-0.814251	-1.22765	-1.17755	-1.14573	0.0234795	0.700522	0.352577	-0.0234795	-0.39695	-1.49145	-1.9716	0.934727	0.234259	0.585764	1.30974	-0.302399	-3.22672	-3.79883	-1.42662	0.58881	1.58117	1.87724	-4.50441	0.930904	0.612358	0.779265	1.33458	1.25133	1.64742	1.44229	1.63141	0.857077	2.07631	1.73425	0.519489	1.53354	-1.37331	2.00476	0.717295	-1.02001
-0.508427	-1.60746	-0.224075	-0.375328	-0.844038	-0.839047	-0.295075	0.825769	-2.64363	0.220783	-0.0570774	-0.73834	0.988195	-1.18513	-0.0855694	0.0282784	-1.08077	0.303293	-1.39878	-1.39142	-1.03103	-1.95777	-1.29333	-0.406588	1.41242	1.15875	0.120489	1.48833	0.731682	0.427601	0.216625	-0.382446	0.842306	0.498512	1.75364	1.0796	1.45481	1.53077	2.81101	3.03999	2.87613	1.34341	0.114366	-1.65926	-0.277069	-0.674162	0.361328	-0.128429	-0.844793	0.532715
-0.479599	-0.947859	-0.518658	-0.413151	-1.74699	-0.0814133	0.142473	0.00302887	-0.431553	0.425856	-0.361904	-0.00302887	0.733431	-0.53035	-0.134958	-0.167021	0.108879	-0.437147	-2.47165	-1.52235	-4.95883	-1.9129	-1.32891	-1.3384	1.21234	1.70175	1.97698	1.13812	0.580448	0.805222	1.0054	1.24967	0.743959	1.43906	2.1454	1.97235	0.666557	0.551392	0.515253	1.02518	0.908831	0.683254	0.870024	-0.106741	-0.46155	0.545109	-0.43387	0.605684	-0.346544	-0.982933
-1.88295	-1.78477	-2.12507	0.376297	0.680069	0.305984	1.35323	1.44352	1.30951	1.20408	1.00197	0.284813	2.55628	-0.187536	1.12339	1.26126	1.53227	1.47327	0.518019	0.55303	-0.199143	1.1979	1.29274	1.22873	0.0864906	0.649517	0.152741	-0.0593643	2.88793	1.64171	2.40075	-0.0471878	-0.944504	2.36746	1.66391	1.83572	-0.854221	-0.132738	-1.39207	1.68326	1.96384	0.998516	1.08011	1.81947	0.892151	-0.781263	-1.2513	-1.35092	-0.809305	-0.876604
-0.421066	-0.0601673	-0.43747	-0.0838394	-0.279137	0.0848084	-0.69026	-1.00365	-0.196611	-0.24741	-0.710304	-0.521976	0.502834	0.426462	-0.308661	0.438961	0.0610886	0.337517	-2.35182	-2.47196	-3.32485	-2.71889	-2.14237	-2.69134	1.34722	0.911659	1.52155	0.603548	0.983164	0.161884	1.17346	0.776516	0.822577	0.900509	0.605482	1.01146	-1.16462	0.503162	-2.46696	-0.504723	-0.0597477	-0.84366	0.107899	-0.225294	-0.30619	1.20099	0.310812	0.351049	0.507523	0.461281
-0.539782	-0.352108	-1.24506	-0.810484	2.97678	-0.070816	-0.357552	0.133606	-0.587791	-0.682211	-0.279442	2.86844	1.44418	-0.480459	-0.995083	-0.307024	0.112577	-1.27281	-0.729971	-2.09056	-1.82791	-0.661587	-0.607872	0.542778	-0.0156765	0.719404	1.6326	0.394711	1.28815	0.229681	1.37543	-0.129505	1.25576	3.00282	3.32701	2.99642	1.45202	0.56432	0.937986	-0.163878	-0.0790176	-0.0624161	0.0156765	0.0530052	-0.277933	0.482033	0.110674	0.84692	-1.03203	-0.397636
0.0482311	-2.63348	-0.190184	-0.864628	-1.07321	-1.74317	-0.147081	-1.45168	-0.415502	0.118395	-0.915604	-2.3174	1.52565	-0.795618	-0.817203	1.34728	-0.396551	0.454117	-1.99376	-2.14797	-1.88175	0.108683	0.0240021	-0.429556	-0.392847	0.249489	-0.233551	0.874054	1.30147	0.869717	0.14292	-0.593151	0.0417557	2.6579	0.618149	0.535324	2.01106	1.82062	-0.432358	1.74322	0.722714	-0.585079	-1.43293	-0.0240002	-1.53304	1.38894	0.813248	0.902561	1.20042	0.930002
-1.45364	-1.02867	-0.971119	-0.445412	-1.03808	-1.02743	-1.53823	-0.883352	-1.16105	-1.39794	-1.08013	-0.973394	0.287968	-0.580723	-0.671103	0.450682	0.379847	-0.100315	-1.9365	-2.60644	-2.34091	-1.97367	-1.87648	-1.62224	0.514641	0.363451	0.454918	-1.06147	0.413683	-0.0218487	-0.241358	-0.904217	-0.934547	-0.471645	0.592112	-0.417131	0.799469	0.937969	1.01186	0.602207	0.0804043	0.194542	0.862118	0.904438	0.467962	1.36125	1.04855	1.30747	1.22548	0.638908
-1.87024	0.0455093	-3.25598	0.383936	-0.434221	-1.6624	-0.179621	-0.122736	-0.735685	-0.295168	-2.32509	-3.00608	-0.0834179	1.09982	0.296362	0.0797539	-1.23354	-1.21564	-1.33888	-3.62169	-2.23795	-4.07276	-0.299564	-3.95189	-1.82288	-2.25361	-1.27169	1.23208	0.228848	-2.87848	0.160091	-0.588943	0.268601	0.00173569	-0.421486	0.732193	0.294304	0.854231	-0.86121	0.885431	-0.00173569	-1.34085	1.07592	0.757801	1.12237	1.516	1.18506	1.07147	2.14285	2.0622
-0.548477	-0.429434	-0.262074	-0.6075	-0.630909	-0.714615	-0.896273	-0.300459	-1.1162	-1.73043	-2.23955	-1.00787	0.629156	0.294121	-0.414473	0.437502	0.327049	-0.03339	-0.544872	-1.22565	-1.60158	-1.73413	-1.4539	-0.878548	0.100496	0.819977	0.265034	0.772018	0.545063	0.0560741	0.336851	0.092041	0.163099	1.00506	0.967915	0.584249	0.983275	0.704836	0.79439	-1.32895	-1.52726	-1.07641	0.441736	-0.128307	0.195223	0.933971	0.529968	0.650927	0.547756	0.235167
-1.30235	-0.632879	-0.32881	-0.13562	-0.108229	0.0248451	-0.372246	-1.08461	-1.12153	0.397652	-0.0433979	-0.459337	0.820267	-0.406782	-0.578205	0.0252705	0.538918	-0.0603809	-4.44175	-3.30714	-2.61893	-1.96254	-0.631567	-0.902351	0.492706	0.433603	0.310576	0.62656	1.22623	1.13388	0.761831	0.858648	1.05732	1.88626	1.99339	1.835	-0.852072	0.672756	0.671736	0.576654	0.311625	0.112659	0.287914	0.720947	-0.346911	0.647558	0.325285	0.982807	-0.936144	-1.30655
-2.65816	-1.96342	-1.16342	-0.222626	0.174639	-0.646042	-1.09329	0.142971	0.554901	-0.328074	-2.88685	-1.0037	0.103613	-0.0598297	-1.2273	1.43568	0.953625	0.800797	-1.17252	-2.31123	-1.32872	-1.34753	-2.36477	-0.839836	0.513664	0.794334	0.619339	0.608599	-0.417696	1.02887	0.654924	0.887115	0.5431	2.15569	1.85838	1.66814	0.253254	-0.132671	0.336925	0.135847	0.00094986	-0.384645	0.23168	-0.213785	0.0376263	0.596577	-0.179611	0.302175	-0.0292473	0.585884
-1.05548	-1.99483	-2.14953	-0.220686	-0.91518	-0.424707	-0.5667	-0.299591	-0.295662	-0.698044	-1.09277	-1.19511	1.12425	-0.0811233	-0.321333	0.905098	0.302973	0.385097	-2.70701	-4.02444	-3.18941	-2.3151	-1.48854	-4.59769	-0.102379	0.853172	0.68417	-0.0121593	0.0248604	-0.151241	-0.239292	0.15683	0.133957	0.0600891	0.680626	-0.341618	0.537312	0.277328	0.0121593	0.625759	-0.0911579	0.138311	0.218185	-0.340698	-0.389496	0.0914249	0.495634	0.680748	0.462997	0.572025
-0.0106182	-0.63455	1.07766	-0.0790749	-0.00172615	-0.0971069	-2.38577	0.364624	-0.511812	-2.47375	-2.69944	-2.2785	-1.40174	-3.03044	-2.32473	1.28829	1.45668	0.184994	-1.91082	-5.80346	-5.32459	-1.55654	-4.06354	-3.15983	-1.31444	-1.03756	-2.01177	0.00172424	1.13723	-1.74162	0.726761	-0.4949	0.27302	0.980905	0.949732	0.473829	0.106735	-0.273352	0.153578	-2.66142	-2.30099	-4.70554	0.901396	0.631239	0.493891	1.22398	0.610081	1.01839	2.04169	1.96289
-0.13146	0.386061	0.982008	0.588081	0.765562	1.14426	0.1313	0.141089	-0.130672	0.255121	-0.156532	0.306707	1.54707	1.60099	0.503473	0.725645	-0.349203	0.208542	-1.99608	-2.29783	-2.77261	-1.40318	-1.7542	-1.77329	4.09969	2.84285	2.26674	1.86411	1.78615	0.814442	0.466967	1.54919	1.62153	2.72713	2.89938	2.98153	-0.257393	-1.34576	-1.26201	-0.509756	-0.713148	-0.973129	-3.29932	-2.23293	-2.37889	0.543842	0.752695	0.88056	0.680885	0.392378
-0.250797	-0.384556	0.295586	-0.196726	-0.126482	-0.892858	0.476522	0.666826	0.611439	-0.0145969	0.0504532	-0.240936	1.28628	0.135548	-0.508955	0.536079	0.493813	0.521854	-0.827555	-1.5313	-1.87832	-0.654854	0.014595	0.0216408	0.837452	0.948504	0.627392	0.970806	1.39224	0.599472	1.1369	1.04323	1.10326	2.07274	2.3025	1.9259	0.0627003	0.223043	0.0407009	-1.38753	-0.598963	-1.32172	0.43837	0.16571	0.116579	0.491917	0.475483	0.47353	-1.56276	-1.78383
-0.403965	-0.701046	0.714499	-0.256451	-0.665558	-1.13948	0.56447	1.05536	1.12452	-0.117866	-0.400477	-0.247133	1.21884	-0.378182	-0.268335	-0.926943	0.480017	0.492138	-0.481787	-1.19356	-0.102623	-1.14907	-0.17314	-0.641331	0.602881	0.368122	0.102623	-0.218714	1.14281	0.785341	1.05521	1.31291	1.43689	1.46718	0.374445	1.59462	0.703358	1.24688	1.3537	-0.128912	-0.108801	-0.465691	0.97158	0.668243	0.656639	1.23853	1.10879	0.173306	-0.165348	-1.08232
-3.58655	-2.28158	-1.50914	-0.913429	-1.30897	-1.3354	0.812857	-0.624292	-1.68806	-1.41509	-2.40732	-1.5088	-1.47703	-1.64117	-1.54971	-2.06596	-1.22595	-1.19609	-0.506002	-2.55768	-1.52131	-2.66543	-0.992195	-1.35199	-0.145964	1.10707	0.564365	0.880467	1.52671	0.0484924	1.38709	0.870873	1.13919	0.521542	1.9916	1.61262	0.40275	0.708401	0.66563	-1.21957	-1.09997	-0.168949	-0.303581	0.230011	-0.279215	0.990976	0.474081	0.841398	0.482025	0.470909
-0.476587	-0.37834	-0.494665	-0.52125	-1.47605	-0.998581	0.89661	0.645863	0.42506	-0.201183	-0.129581	-0.417942	0.404648	0.121212	-0.187698	0.875393	0.746582	-0.195345	-0.459398	-0.317127	-0.92127	-1.00405	-1.74218	-0.239691	1.1119	1.21687	0.962227	0.9039	1.23483	0.537506	1.03665	0.590408	0.83046	1.56659	2.04773	1.80268	-0.0790806	0.742168	0.714329	-0.659861	0.00484085	-0.153929	0.269369	0.266165	0.000883102	0.664503	0.574488	0.756445	-0.265667	-0.104771
0.0351887	0.222052	-0.076231	0.530941	-1.07769	0.452112	1.01817	0.773825	0.212244	0.897015	-0.693905	-0.796207	1.72712	-0.539255	-0.87949	0.0798855	0.0616074	0.0609169	0.362072	-0.162668	-0.499891	0.767109	0.563232	-0.0598888	-2.36118	-0.176645	0.480919	1.33367	2.01967	1.16641	0.610182	-2.17076	-0.733955	2.67747	1.15749	0.394234	-1.10445	1.53154	1.14926	-1.82315	-0.0807114	-1.9963	-0.163786	-0.452167	0.341005	0.33741	-0.455891	-0.0159779	0.0159759	-0.172232
-2.71602	-0.397148	-0.363699	-2.3158	-2.55753	-2.32812	-2.40867	-2.22744	-0.98934	-0.569267	-2.18795	0.0395241	1.08709	0.0562401	-0.5665	1.62459	-1.22887	-2.19366	-4.08744	-3.0995	-2.50753	-3.23864	-2.81288	-3.25852	-1.135	1.48007	0.933899	0.435326	0.87348	0.346994	-1.51501	-0.715973	0.63899	0.742271	1.04269	-0.512148	0.414141	0.792559	-1.55628	1.38755	0.636686	1.04812	0.388216	0.725487	-1.44817	-0.386145	0.590139	-1.82864	0.563429	0.610636
-0.274183	-0.444342	-1.10623	-0.55439	-0.0387669	-0.147114	-0.689991	-0.863352	-0.416384	0.339586	0.270981	-1.17593	0.595228	1.12407	0.0709953	-0.0945587	-1.30216	0.0330658	-0.499041	-2.19112	-0.272751	-0.767523	-2.10254	-0.233484	0.655926	1.3258	1.22074	1.32805	1.17206	1.51008	0.999773	0.747444	0.620649	1.41643	1.01953	2.18226	0.35939	0.247852	0.682865	0.282764	0.184547	0.412168	-0.831301	-1.24699	-1.50748	0.115152	1.1863	0.651255	0.805264	0.602888
-0.093996	-0.2946	0.457787	-0.838169	-0.81616	-1.13047	-0.652151	-0.955555	-0.177031	-0.678261	-0.633068	-0.648823	0.386389	-0.0822487	-0.189989	-0.805399	0.279255	0.0159969	-0.748289	-2.12662	-5.81821	-2.00597	-1.98854	-5.00664	0.909203	0.881117	0.914476	0.107223	0.529665	-0.187984	0.875448	0.129538	0.697411	1.13053	1.58645	0.312035	0.567139	0.447569	0.839172	0.806738	0.763231	0.450872	-0.0939465	-0.342297	-0.540409	0.688343	-0.00421715	-0.135708	0.00421715	-0.0434723
-1.34902	-1.1001	-0.797754	-0.284996	-0.67271	-0.592129	-0.499075	0.0486374	-0.545898	-1.44514	-2.04738	-1.94068	-0.369129	-0.845308	-1.31477	0.0117741	1.02029	-0.995211	-0.942923	-1.32837	-1.58637	-0.92807	-0.613842	-0.679192	-0.224504	-0.0833397	-0.477838	0.842737	1.32717	-1.21311	0.971701	1.51966	1.33748	1.72459	1.67997	1.32029	1.02584	1.7833	1.32764	-0.718372	-1.31576	-1.2154	2.25568	1.65065	1.16816	2.14785	1.27498	1.66804	-0.0409412	-0.312744
-1.86489	-1.98157	-1.34457	-1.12656	0.0532455	-1.43587	-3.49813	-2.67921	0.318615	-2.92031	-2.14433	-0.330925	0.290901	-0.0532455	-2.84942	-3.22099	0.399054	-1.29259	-2.8249	-4.76189	-4.04529	-3.55759	-4.1051	-4.09047	1.02832	1.67727	-0.441305	0.196024	-1.04109	-0.232788	0.21092	0.310631	0.135485	1.36105	1.74253	1.44201	0.620892	1.0887	1.17155	-0.502844	0.793289	-1.49099	1.41871	1.45269	0.771185	1.5445	0.208386	1.21725	2.56724	3.73681
-1.8279	-0.0487213	-0.321861	-0.240898	-2.04872	-0.977186	-0.490131	0.193655	0.0356636	-0.535461	-1.0448	-0.810774	-0.00136948	-0.147787	-0.580605	-0.668106	1.11894	-1.17756	-1.3312	-1.28402	-2.29264	-2.31475	-1.93766	-0.999258	2.57404	0.147024	1.02776	0.255711	0.763237	0.293631	-0.0550766	0.675488	-0.292765	1.16525	0.97677	0.0771732	0.123974	1.21488	0.305412	0.732977	0.269361	-0.0236912	-0.540428	0.477009	-0.694542	0.346847	-0.220095	0.294779	-1.30751	1.1612
0.481459	-0.882807	0.438425	-0.138912	-1.53618	-0.974659	0.312077	0.3897	1.54989	1.75582	0.530592	1.66294	1.58564	0.920731	1.13985	0.464882	-0.858576	-1.00954	-1.25097	-1.51698	-1.57068	-1.05766	-0.678608	-0.0149307	2.27023	3.72439	1.73023	0.885826	1.52104	1.04867	1.85845	2.47573	1.80012	2.81813	3.02085	2.52526	0.206663	0.0149288	-1.4539	-0.421575	0.0790024	1.07444	-0.765325	-0.95438	-2.49334	1.87113	-1.45718	1.09985	0.486334	-0.88825
0.00466156	-0.128296	0.275633	-0.00466156	-1.51523	0.823748	0.412914	0.114182	0.465056	-0.505068	0.770094	-0.0615749	0.923075	-0.0312271	-1.13805	0.870253	2.34469	0.4541	-1.22066	-0.597979	-1.5015	0.460127	0.133106	1.12727	0.264675	0.476902	0.293171	1.70036	2.26742	1.78663	-0.530731	-0.85619	0.202404	2.46396	3.23133	2.10657	-0.374105	0.534983	-0.135231	0.791761	0.122881	0.543108	0.714895	-0.447452	-0.634718	0.526777	0.198214	0.115093	-0.893831	-0.253798
-2.00104	-0.213737	0.791876	0.306528	0.279383	-0.086462	-1.53862	-0.463491	0.374544	-3.39509	-3.21536	-2.7902	0.108446	-1.62741	-1.27592	1.27998	1.67888	1.33783	-3.39146	-2.13673	-2.26911	-0.29101	-0.410385	-0.185978	-1.44456	-0.908684	-1.39266	1.17651	2.22196	1.74401	0.0494347	0.0952015	1.11339	2.16811	2.44359	1.87935	-0.0494327	0.899571	0.37319	-1.53964	-2.12399	-1.2596	0.584942	-0.394283	0.311302	0.630861	1.15569	0.310095	-1.86152	-2.44644
-0.55843	-0.783796	0.323282	-0.825767	-1.54249	-0.658888	-0.269589	-1.10457	0.508436	0.787573	0.497473	0.246099	0.682869	0.355585	0.786343	0.430084	1.10927	0.0719891	-1.18845	-0.550671	-1.30213	-0.521528	-2.01446	-0.554113	0.867226	0.842857	0.693354	0.29937	1.35396	0.149118	0.910757	-0.0833206	0.0531769	0.993704	0.751087	1.24194	0.536823	0.160679	-0.164009	-0.667471	1.00732	-0.182188	0.616018	0.875004	0.14753	0.949791	0.8645	0.439705	-0.528936	-0.581764
-1.78624	-0.90597	-2.59213	-0.627151	-0.935442	0.398148	-0.443245	-1.47893	-0.713039	-1.58641	-1.2879	-2.8943	0.0605087	-2.01546	-0.558851	-0.373489	0.418942	-1.92109	-2.49688	-2.22183	-3.08899	-1.25189	-1.53816	-2.09629	0.0365067	-0.730585	-1.19579	-0.517124	0.680365	-0.895042	-0.742384	-1.58157	0.286203	0.393761	0.28055	1.41137	1.71026	1.71275	0.803022	1.65286	0.726839	1.0295	0.767979	1.59173	1.17211	2.11577	1.53534	1.33976	-0.142649	-0.329498
-0.918844	-0.787943	0.159344	0.206482	1.00961	-0.823523	-0.374756	-0.448086	0.378618	0.527733	-0.819836	-0.0584621	-0.462446	-0.120865	-0.14732	1.25274	1.78355	-1.346	-1.12954	-1.02455	-0.423639	-1.593	-0.919802	-0.0515861	2.89971	2.52579	2.72892	0.260614	1.73723	2.04203	1.30465	0.760599	0.0465717	1.77998	2.52343	2.02431	0.563971	0.288433	-0.0446472	-0.128985	-0.268526	0.210197	0.275087	0.0301113	-0.0747452	1.54318	-0.867426	-1.15187	0.019558	-0.831079
-1.62634	-1.46484	-0.0439758	0.121107	-0.0069313	-2.52799	-0.745422	1.05779	-0.960482	-1.0918	-0.267958	-1.17477	-1.54488	-1.00696	-2.15485	-0.0141678	1.00923	0.990019	-2.73693	-2.23128	-1.73775	0.389147	-0.131096	0.320152	0.5208	-0.151352	0.25728	-0.14385	1.34471	-0.679953	0.184197	-0.177944	-1.2743	0.759441	0.0069294	1.3839	1.35325	1.19744	-0.039238	0.982893	1.04493	-0.958031	-0.851677	1.0153	0.97945	1.61979	1.6299	1.87691	0.449587	-1.02309
-1.38508	-1.14108	-2.88366	-3.71472	-3.78556	-3.63928	-0.233309	-1.28486	-0.260601	-0.744003	-1.91995	-1.12662	0.54077	0.0278778	-2.15055	0.49029	0.175678	0.320278	-4.62578	-0.967316	-1.67393	-5.02586	-1.98107	-2.71116	0.337561	0.350592	0.594687	-0.267351	-0.0642948	-0.605249	-1.02097	0.103609	0.65735	0.939314	1.17485	0.731132	0.10343	-0.354042	0.617563	0.0602112	0.169832	-0.485357	0.464911	-0.0278759	-0.10791	1.36094	0.92523	0.456883	0.850845	-0.152742
-2.84504	-1.4462	-1.42517	0.179747	-0.580526	-0.56642	-3.27509	-0.475677	1.25921	0.162588	-0.749927	-1.08189	1.7989	-2.66273	0.0353794	-0.80319	-0.704229	-1.17456	-3.46355	-3.59037	-2.85004	-0.800716	0.0325336	-1.05185	0.519844	0.373957	-2.16501	-2.08829	-0.0325336	0.830187	0.972675	1.20995	-0.436073	2.17029	2.13732	2.15722	1.47619	2.10411	1.34234	0.329363	0.380814	0.599508	1.64992	1.30183	-1.76242	2.35844	1.335	1.67599	0.957521	-1.27685
-1.75504	-1.23825	0.0245609	-0.376486	-0.55611	-1.29485	-0.0034008	-0.289167	-1.01127	-1.3833	-1.5275	-1.80714	-0.175295	-0.769304	-1.85504	-0.319889	0.0401783	-0.711079	-2.23477	-2.10921	-3.3818	-1.94146	-2.23327	-2.09939	0.517056	0.346924	0.0425377	0.610954	1.47283	0.495325	-0.0782185	-0.229683	0.24902	0.0546417	0.00339889	-0.90317	0.904417	1.7254	1.57699	-0.0441036	0.639813	-0.58407	-0.0095253	0.690714	-0.299557	1.6377	0.887161	1.60534	0.513016	0.538689
0.375864	-0.70895	-0.00543022	-0.313982	-0.380629	-0.0269814	0.461773	-0.755196	0.391678	-0.603594	-1.30642	-0.266354	-0.231443	-0.133051	-0.651197	1.45631	0.535585	0.314835	-1.12238	-1.89296	-1.63767	-1.02156	-0.579258	-1.63429	0.214916	0.0311413	-0.323914	0.528957	0.0998497	0.827459	0.920132	-0.0811062	0.285982	1.71963	1.96512	1.06007	0.837013	-0.356211	-0.269747	0.847374	0.77248	-0.171106	-0.779524	-0.483791	0.00543022	1.2924	0.469826	-0.699312	4.04296	4.13395
0.0763245	-2.47524	-0.695785	-1.47054	7.90264	-0.662886	-0.0136452	0.20163	-0.724001	-1.21002	0.4692	-0.385422	0.0549755	8.63369	8.01483	7.52361	8.16074	7.90336	-1.45092	9.18519	-1.84757	-1.35898	-0.537994	0.14226	0.038538	0.592998	0.135004	0.985502	1.26163	6.8205	0.664652	0.0253506	0.389919	0.845081	0.827866	0.9823	-0.372808	0.68914	-0.473694	0.330498	0.264423	-0.262407	-0.0647316	0.62859	-0.334663	1.16351	-0.197069	0.319195	-0.274097	0.210938
-4.82347	-5.16328	-0.517769	-0.180109	-0.614994	-0.572569	0.622644	0.663265	0.358715	-0.567783	-0.277559	-0.415237	0.27636	-2.20013	-0.495447	-0.426504	0.444406	0.626913	0.0378857	-0.0601673	-0.575302	-0.261803	0.0936127	-0.266802	0.467899	-1.25015	-1.57437	-4.1514	0.384113	0.544571	0.214317	0.0760117	0.0845642	0.580368	1.25875	0.520182	-0.00203705	-0.281471	0.0183067	0.62282	0.590424	0.163664	0.652056	0.202267	0.604742	1.05854	0.307222	0.663801	0.268131	-1.36641
-0.574167	-0.39889	-0.412783	0.550716	0.0177231	-0.89917	-0.309854	-1.48202	-0.68593	-0.23208	-0.369455	-1.20444	-0.0966606	-0.0538483	-0.474213	-0.60166	-0.348686	-0.0869865	-3.09089	-2.49946	-2.06702	-2.14539	-1.54652	-1.74432	0.807236	1.41723	0.707746	1.8059	1.7089	0.919008	0.298275	1.02462	1.20733	0.513966	1.24853	1.04571	0.479441	0.83346	1.05677	-1.80889	-0.219976	-0.680468	0.148601	1.22112	0.164057	0.653086	0.517309	0.43545	0.109491	0.33065
-1.22745	-1.38357	-1.2934	-0.596525	0.163036	0.0231838	-1.96535	0.176407	-0.782867	1.11705	-0.262337	-0.882788	-0.0231857	0.583664	-0.380882	0.820372	-1.51151	0.413195	-1.95711	-2.90165	-2.33376	-3.44268	0.414476	-3.29584	1.26132	1.41272	0.901709	0.731152	1.13027	0.965109	0.445995	-0.988579	-0.810049	1.42767	2.44083	2.07113	0.0447216	1.15681	-0.172716	0.993811	-0.444263	-0.116388	-0.219944	0.392563	0.0378094	1.52549	0.0410843	0.985338	-0.615381	0.439526
-0.347239	-0.0230351	-0.599669	0.706716	1.03931	0.243071	0.418453	-0.275738	1.67129	0.765574	0.510868	0.566906	0.74724	0.561325	-2.20618	0.142713	1.46492	0.252796	-0.393169	-1.8597	-0.682427	0.0230351	-0.940815	-0.323517	1.00402	2.27011	1.10663	2.90328	2.59608	1.35316	1.94852	1.96637	1.87405	2.55952	3.12584	2.76262	-0.103291	-0.458178	0.294994	-0.275662	-0.376679	-0.354847	0.0829773	-0.823315	-2.00475	0.131926	-0.37569	0.135338	-0.204275	-0.726597
-1.6887	-2.37317	0.659538	0.405596	0.0544949	-0.424025	-0.394737	0.874998	-0.552181	1.52584	1.07285	0.913902	1.40125	0.0310593	0.265654	0.969866	1.12073	1.10616	-0.122248	-2.44791	-0.330858	-2.76962	-1.59885	-1.60631	-0.417128	0.644079	0.223017	1.12646	1.7645	0.817318	-0.14949	0.558014	0.644682	2.322	1.47788	1.65438	-0.733839	-1.15319	-1.56961	-0.262432	0.715128	0.991768	0.263342	0.246204	0.0469322	-0.067934	-0.620134	0.223394	-0.0859661	-1.38049
-2.16783	-1.75476	-1.4936	-1.11803	-0.886305	-0.751003	-0.606499	0.000528336	-0.0394325	-1.09562	-1.22057	-1.34283	-0.768488	-1.57097	-1.88118	-0.428036	-0.000528336	-0.610136	-1.79451	-2.71961	-2.55068	-3.33523	-2.10296	-2.78302	0.968346	1.74023	1.38412	0.881016	1.09498	0.863731	0.431381	0.324339	0.313772	1.60918	1.55351	1.22403	0.248074	0.0575638	0.132908	-1.38154	-1.42121	-1.5931	-0.0227661	0.105358	-0.456842	0.42868	0.263113	0.205427	0.324182	0.238756
-0.217407	-0.257469	-0.0118561	-0.452835	-0.678707	-0.342098	-0.115749	0.526957	0.366478	0.147705	0.011858	-0.101202	1.02988	0.729574	0.189243	0.392412	0.821377	0.127638	-0.503771	-0.68372	-0.64209	-1.40318	-1.57395	-1.10942	1.41872	1.3891	1.36675	0.409246	0.862778	0.772201	0.848246	0.74502	1.08138	1.28185	1.70996	0.832842	-0.115858	0.475863	0.228094	0.184973	-0.176184	-0.0265865	-0.781128	-0.258715	-0.489769	0.164269	-0.0154114	0.334927	0.20693	0.0633316
-1.85008	-1.90944	-0.255968	-1.52479	-0.955824	-0.571016	0.626177	-0.779484	-1.02056	0.262852	0.608677	-0.332417	1.68266	0.783642	-0.0225754	0.0586472	0.242119	-0.0656033	-1.53565	-1.61229	-2.71011	-1.12455	-1.26469	-1.17781	1.16979	1.29275	1.41199	0.755083	0.354876	0.287182	-0.140137	0.0225754	-0.413145	1.90204	2.45143	1.59885	0.164654	-0.169287	0.634796	0.155972	-0.377613	-2.64235	-0.427753	-0.686848	0.887901	1.72289	1.06796	1.02553	0.849529	0.401199
-0.543428	-0.869484	-0.161268	-0.713623	-0.499077	-0.990549	-0.740482	-0.515152	-0.032629	-0.393064	-0.7295	-0.64558	0.645409	1.1875	-0.0565167	-0.00784302	0.313719	0.00784493	-2.07637	-2.60961	-2.62972	-3.38715	-1.74503	-1.37839	0.540207	0.759615	0.616848	-0.00933266	0.523724	-0.445372	0.290125	0.198454	0.0858555	0.7362	1.2327	0.907539	0.414404	0.881718	0.746109	-2.06106	-2.3716	-2.39117	0.54007	0.093195	-0.599558	1.07209	0.765804	0.685608	1.47628	0.85981
-1.64979	-0.978212	-1.01778	-2.32132	-1.25572	-1.72976	-2.50675	-1.91905	-1.20706	-1.72221	-1.6393	-1.1801	-1.31096	0.447918	-2.51265	-0.584425	-2.4135	-1.27087	-2.88516	-2.6982	-3.07499	-2.14502	-3.29377	-2.15136	-0.870424	0.566088	-0.464619	0.0388889	-0.928528	1.02182	0.769262	0.470449	0.274691	0.997381	0.0979214	-1.26246	0.573772	0.545384	0.658505	0.682888	0.746212	0.232618	0.159777	0.388346	1.01338	1.42951	1.67929	0.412348	0.568861	0.456398
-0.121193	0.466591	1.0839	0.312491	-0.0799122	-0.292744	-0.181362	0.99959	1.3443	0.873051	1.05579	1.31308	2.34904	1.64063	0.650526	1.41764	1.70319	1.27486	-0.485083	-0.85042	-1.13112	-0.435545	-1.28266	0.623482	2.04042	2.6045	1.90243	1.2658	1.94399	1.05564	1.94535	2.12514	2.06365	2.87765	2.9479	2.47022	-2.12475	-1.17811	-0.551546	-0.500175	-0.374868	-1.37658	0.194944	0.228025	-0.412039	0.978235	-0.933037	0.703638	-0.730814	-0.970108
-0.0284042	-0.252876	-0.0746918	-2.23449	-1.4533	-0.622629	-0.444746	-0.7474	0.020813	0.473818	-0.292383	0.356211	0.778353	0.278976	-0.17981	0.549082	-0.689888	0.318667	-3.32734	-2.37837	-4.73516	-2.37984	-1.81231	-4.11967	1.1209	0.222563	1.28452	0.425442	0.453649	0.160311	-1.26812	-1.60492	-1.94092	1.95334	-0.0208111	-0.158194	0.768341	1.03245	-4.0056	0.0483551	-0.877184	-0.706072	0.800753	-1.39011	-0.227282	1.10321	0.865971	1.29791	1.27949	1.16267
-1.12045	-0.289814	0.200773	-0.171701	-0.46102	0.155111	0.149126	0.45772	0.621586	0.703737	0.490929	0.641954	0.695894	0.0154972	-1.85963	1.10263	0.891289	0.967741	-0.929936	-1.80634	-1.91657	-0.819416	-0.0979023	-2.13684	1.82995	1.95455	0.102827	0.272593	1.22834	0.389889	0.75008	0.764399	0.834009	1.88888	1.82657	1.7174	0.247061	0.115555	-0.147579	-2.6642	-0.323278	-0.271795	-0.483301	-0.726425	-1.35263	0.763147	0.223375	-0.0154972	-0.0378132	-0.945141
-0.811373	-0.24647	0.324591	-0.201031	-0.339071	-0.120676	-0.685766	-0.262562	-1.19432	-0.539104	-0.195068	-0.737202	1.06348	0.992598	-0.14205	0.467936	-0.303759	-0.772184	-4.92306	-2.67167	-3.47729	-0.674616	-0.911085	-1.04967	0.255489	0.306814	-0.0681305	0.264242	0.61577	-0.975136	0.390879	-0.117868	-0.821827	1.32649	0.668222	0.354666	0.121811	0.309864	0.881483	-0.0448265	0.0448265	-0.97179	0.784201	0.463739	0.231329	1.62368	1.10923	1.292	0.531527	0.126137
-1.07746	-2.78522	-0.790062	-0.471235	-0.916702	-0.704287	-0.944067	-0.631193	-0.677313	-1.73214	-1.41994	-2.13137	-0.922092	-0.74757	-1.78321	-0.402695	-1.40893	-0.684898	-2.2897	-3.64627	-3.49452	-4.23379	-3.19241	-2.52633	0.747456	1.82264	-1.16717	0.690023	-0.818935	0.307568	-0.476017	-0.625828	-0.369953	1.91712	1.52176	-0.3941	0.0359497	1.77043	2.1823	2.76891	2.49813	2.20913	1.15227	0.600576	0.182009	2.20725	1.52449	2.07619	1.44139	1.02339
-0.670397	-0.367014	-0.53562	-0.689154	-0.445124	-0.519655	-0.338486	-0.453081	-0.601488	-1.11533	-0.79764	-0.983456	0.323095	0.00908661	-0.804842	-0.130388	-0.0652809	-0.466904	-1.00463	-0.688927	-1.60468	-1.19069	-1.28985	-1.3909	0.808664	0.624235	0.408873	-0.158617	-0.161932	-0.312153	0.21541	0.0448475	0.246708	0.260693	0.505842	0.436018	0.0556946	-0.115503	0.241997	0.642792	0.682179	0.353825	-0.00908661	-0.186606	0.0244846	0.845793	0.472881	-0.200298	0.802399	1.28997
0.777916	1.06956	-1.07349	-1.88151	-0.110256	-0.421694	1.32013	-0.740709	-1.4689	1.7816	1.30741	-1.53674	-0.358868	1.35388	1.00934	1.75013	2.36157	1.07692	0.640585	0.365847	-1.38987	0.692892	-0.761868	0.701681	0.333008	1.03277	-0.759041	1.91088	0.626097	1.80716	2.29897	2.08971	0.140146	2.40742	1.05337	2.64588	0.406689	-0.68714	0.325306	0.776806	0.0461483	-0.116703	-0.694878	-0.0552006	-1.006	-0.448095	-1.05466	-0.300718	-1.30031	-0.738798
-0.524338	-0.0991783	0.688627	-0.822975	0.417759	0.203447	0.284882	-0.3414	0.904655	-0.0915451	-0.343063	-0.861328	1.06412	-0.0276051	0.752296	-0.530014	1.0694	-0.0150433	-1.1722	-0.756157	-1.9118	-0.992912	-1.65977	-0.701364	1.19614	0.837339	0.589996	0.70965	0.863033	-0.00636292	6.03806	6.00845	5.91593	1.02147	0.225691	0.851187	-0.873072	-0.425331	-0.222933	1.27351	0.766272	0.00636292	-1.4651	0.66757	-0.669256	-0.420277	0.4846	0.671263	-0.6268	0.0548344
-0.831711	-2.96114	-2.03241	-0.387392	-0.763329	-0.254377	-0.460142	-0.150957	-0.267683	-1.0342	-0.787022	-1.41413	0.608294	0.339068	-1.99545	-3.01078	0.0418625	-0.0056839	-0.769924	-0.892958	-2.77749	-0.628941	-0.459421	-0.0391941	-0.35807	0.29537	-1.63621	-0.0166397	0.565451	0.116482	0.708935	0.0340271	-0.442213	0.483978	1.39036	1.30706	1.60091	2.10888	1.69357	-0.708101	-1.20375	-2.60265	1.45131	1.60312	1.31739	1.32345	1.56974	1.71531	0.765528	0.250383
-1.68258	-1.64844	-0.931189	-0.823742	-0.507492	-0.642017	-0.577162	-0.772564	-0.725966	-1.87203	-1.65619	-3.69679	-0.383129	-1.88027	-1.1084	-0.310131	0.382681	0.251101	-2.30587	-2.57245	-2.32151	-4.05676	-2.51247	-0.827558	0.642324	0.236181	-0.0644436	1.13813	1.61474	1.05151	1.81867	1.29792	1.67029	1.40443	1.67061	1.44291	1.31144	0.566566	0.949488	0.494663	0.26541	0.268085	1.20933	1.09524	0.385078	1.46647	0.90419	1.05107	0.000551224	-0.908092
-1.33474	-1.18859	-0.598364	-0.618906	-2.06523	-0.892223	-1.6696	-0.958338	-0.788855	-0.304234	-0.061554	-0.680105	0.486172	-0.4916	-0.422203	-0.27656	0.70295	0.376114	-1.05827	-1.33727	-2.58551	-0.0642338	-0.0828915	-0.109636	0.101919	-0.367607	0.0172043	0.721497	0.920134	0.19936	0.290775	0.192434	-0.0172043	1.32561	0.652344	0.663544	0.803612	0.87429	0.865484	0.478029	0.576702	0.335556	0.3461	0.43005	-0.395567	1.00223	0.620491	0.877977	-0.18693	-0.555821
0.172937	-0.921265	0.385523	-0.921913	-1.3171	-1.16878	0.203873	0.0423584	-1.35109	-0.0386333	1.3248	0.0474033	1.09478	1.36198	0.6716	1.06339	-0.333038	0.0386333	-0.343412	-0.748304	-0.881483	-2.23591	-0.483078	-2.26275	2.37268	2.51341	2.18663	1.55647	2.01907	1.53177	1.88261	0.456348	1.23595	3.20925	2.90599	1.80186	1.10252	1.36986	0.490772	-0.244451	0.907959	-0.33495	-1.12672	-1.65916	-1.74534	1.62258	-0.473202	0.76045	-1.00307	0.0443554
-0.0280018	-1.8446	-0.10878	-3.00282	-0.471199	-1.54077	0.0327835	-1.2067	-0.314579	0.0926113	-1.36527	0.394091	0.780411	0.0280018	-1.55207	1.1569	1.15887	0.808203	-1.67795	-1.61229	-0.930965	-1.44077	-1.51862	-1.89488	0.835501	0.364887	1.15954	2.2824	3.03437	1.23709	-0.61945	-0.232872	0.0475826	0.382004	1.22073	1.91142	1.06099	-0.190105	1.27534	1.83245	1.64935	1.49628	-1.12928	-0.748947	-0.0411034	0.68506	-0.0492554	1.25665	-0.161972	-0.884884
-0.270424	0.24625	0.85388	0.444374	0.188698	0.144827	0.969824	0.688641	0.738819	0.906746	0.833033	0.499458	1.29786	0.673208	0.754547	1.01407	0.867344	0.835775	-0.2603	-0.519289	-1.04086	-0.807999	0.415424	0.0795937	1.82869	2.12803	1.14309	1.81639	2.05647	1.33915	2.5014	2.11013	1.1836	2.23851	3.00309	3.00295	-1.5727	0.614202	0.0037117	-0.136633	-0.0037117	-0.826683	-0.183296	-0.908802	-1.37283	1.1184	-0.81731	-0.0796814	-2.22188	-1.24284
-0.33214	-0.967491	-0.396069	-0.69422	-1.02487	-1.02853	-1.07518	-0.989029	-0.712969	-1.1616	-0.00829315	-0.666708	-0.0298309	-0.698591	-0.824549	0.0645847	0.113195	-0.912037	-1.31714	-3.37844	-1.99537	-0.93403	-2.27717	-1.57008	0.705103	0.836693	0.265362	0.932407	0.972032	0.272125	0.553057	0.0595837	0.46345	1.4625	1.19747	0.627378	0.689508	0.266615	-0.257517	0.223629	0.0792599	-0.364628	0.686539	-0.621529	-1.45439	0.986271	1.04026	0.249399	0.667969	0.104023
-1.09049	-0.822506	-0.66359	-0.502205	-1.03857	-0.317314	-0.553717	-0.146006	-0.776348	-0.466612	-2.11564	-1.78219	1.43937	1.15857	-0.768276	-0.0422554	-2.38729	-1.59621	-2.09835	-2.00029	-2.94659	-1.13827	-2.30631	-2.07661	1.69264	2.42886	0.827087	0.0758553	0.0422554	0.83136	-0.369368	-0.499882	1.01568	0.879488	1.07275	-0.646383	-1.86324	1.97152	1.81584	0.879244	0.64134	-1.65719	1.56482	0.22583	-0.684315	1.20661	1.22218	1.07574	2.98675	3.60062
-1.06672	-2.89505	-2.46572	-1.75702	-2.26284	-3.24091	0.241962	0.275303	-1.74529	-3.29586	-3.97492	-3.90056	-0.821432	0.782627	-2.07673	-1.59932	-1.39169	-1.37094	-2.0487	-3.73056	-3.94051	-2.46078	-1.66701	-2.46004	-2.15369	0.387266	0.495783	-3.22868	0.337236	-1.40359	0.344698	0.383413	-2.94616	-1.26842	1.1932	0.813824	0.0465412	0.51935	0.513946	0.280062	0.458666	0.29944	0.240509	0.0117817	-1.06623	1.023	0.411552	0.767712	0.203575	0.135263
-0.969055	0.495363	-0.940979	-0.83802	-1.27584	0.164064	-0.671627	-0.108791	-0.592062	0.183174	-1.84263	-0.56168	0.0242672	-1.05052	-1.15099	0.734692	0.169951	-0.770594	-2.15578	-1.42488	-1.65912	-0.697758	-0.0242691	-2.35929	0.7167	1.47533	0.872007	-0.197472	0.870501	0.466354	-0.536102	-0.0618877	0.642652	1.65562	1.05183	1.0073	-0.180862	-0.253153	-0.806995	0.426489	-0.61471	-0.189442	-0.654863	-0.335234	-0.863947	-0.0676956	-0.345108	0.172125	0.337728	-0.700436
-0.710758	-1.54496	-2.33538	-1.87447	1.54826	-1.49212	-2.26228	-1.41474	-0.52945	-1.49939	-1.27233	-1.32975	-0.199396	-0.326916	-1.28947	0.0400543	-0.537077	-1.17906	-1.46161	-2.29543	-2.78732	-1.36201	-2.74018	1.78008	-0.0400524	-0.769487	-1.08707	-0.928389	0.85276	-2.56429	0.201588	-1.3325	0.994593	0.56633	0.801031	1.63372	3.54263	3.81808	4.404	4.78373	4.40376	2.97388	-1.6033	-0.682583	-0.646092	2.70225	1.12495	0.721512	-0.378366	-0.140322
-0.591427	-0.613688	-0.780052	-0.892372	-0.363888	-0.636322	-0.322851	-0.0145989	-0.745564	-3.28411	-1.4542	-2.51445	-0.672077	-0.360474	-1.41814	0.725172	-0.555153	-0.322582	-3.91662	-2.97399	-4.59999	-4.02348	-3.51164	-3.44687	-0.0334072	0.21093	-0.255585	0.27767	1.35509	-0.651699	-0.462866	-0.314884	-1.03178	0.840084	0.918362	0.443087	1.30309	1.71501	1.6923	0.71389	0.378422	-0.0850201	1.07784	0.883087	0.403824	1.48048	0.888655	1.03892	0.415497	0.0260906
-0.880579	-0.680464	-0.276066	-0.505604	-0.519491	-0.411734	0.3265	0.393629	0.368115	-0.0187702	-0.679783	-0.77144	-0.437193	-0.756815	-1.18217	-0.239861	-0.342875	-0.860863	-2.40484	-3.05266	-3.21353	-0.814953	-0.889153	-0.159658	0.0187702	-0.0838928	0.337704	0.177473	0.786194	0.544868	-0.67145	-0.169199	0.0803623	0.206751	0.5916	0.146328	0.961472	1.1371	1.19265	0.380209	-0.690983	-1.3444	0.0476742	0.239046	-0.178688	1.0281	0.995798	0.955305	0.741106	0.42457
-3.51032	-3.11759	-1.47435	-1.24286	-1.73015	-2.09544	-0.334877	-0.480152	-0.20759	-2.16569	-1.30865	-1.33421	-0.448669	-0.866272	-1.23991	-0.599602	0.645948	0.707657	-1.08234	-1.15791	-2.37324	-0.316833	0.430353	0.0829716	0.485598	0.215637	-0.221924	-2.21109	-0.163248	-1.91003	2.09544	1.13038	1.12406	-0.043436	0.113934	0.416866	1.48376	1.84625	1.73431	1.38082	1.20591	0.492752	1.20602	1.38764	0.87578	3.85158	3.69231	4.0678	2.31871	-0.120346
-0.51016	-0.145712	0.312387	-1.07021	-1.51858	-0.70854	-0.629541	-0.908363	-0.0440922	0.867847	-1.26091	-0.0801601	1.04548	0.112108	-0.527048	-0.675945	1.58166	0.587103	-0.930466	-0.163469	-2.07229	-1.26949	-1.22489	-0.813486	0.580963	0.186562	1.05266	4.71214	1.17507	0.246015	1.45349	0.415321	1.22455	0.675654	0.85614	0.321152	-0.0923824	-0.3011	-0.958137	0.735235	0.440393	1.38034	0.285305	0.74963	0.208801	0.86524	-0.0395985	0.0396004	-0.64032	0.650991
-0.324564	-0.689705	-0.201208	-0.77734	-0.624807	0.336807	-0.106463	-1.33926	-0.287937	-0.799787	-0.496252	-0.596502	0.691666	0.522074	-1.13167	0.159702	0.95928	-1.04903	-0.870504	-1.49338	-0.924934	-2.66789	-0.957861	-0.742416	0.931478	1.11569	-0.279097	-0.225571	0.517622	-0.432976	-1.13411	-0.62973	0.794342	1.22722	0.964775	0.774034	-0.0122166	-0.132011	0.64856	2.11193	0.396696	0.0122185	0.290302	0.177551	-0.15449	0.136515	0.0484829	-0.351387	-0.0530891	0.220177
-1.43751	-0.984291	-0.931627	-0.520342	-0.877121	-0.537478	-0.0673924	0.281805	-0.00316429	-0.0432396	0.134235	-0.0995178	0.501581	-0.420908	-0.162003	0.260958	0.559505	0.538908	-1.94906	-2.56609	-3.25863	-0.660929	-1.46946	-1.09301	1.49387	1.06255	0.921282	0.813326	1.35163	1.20258	0.465023	0.943331	0.91452	1.93377	2.15979	1.50056	0.202602	0.00316429	0.189301	0.53438	0.391937	0.460106	0.223225	-0.014782	-0.779629	0.872545	0.726793	0.600672	-0.893074	-1.01566
-0.631477	-2.5676	-2.44211	0.527634	0.617077	-0.0136681	-0.188747	-0.25058	0.303841	-0.712778	-2.07915	-1.0125	-0.478382	-1.70585	-0.630995	-0.0268612	2.05692	0.259808	-1.66925	-0.921806	-1.76148	-2.12137	-2.70464	-1.72571	1.50524	3.43845	-0.381794	1.58148	3.3951	2.96154	1.68953	1.61859	2.40653	3.38898	2.63797	2.92426	0.445601	0.436966	0.00906563	2.36638	1.27241	0.851988	-0.586279	-0.214323	-0.355312	2.33118	0.432821	0.671511	1.47705	-1.26027
-1.67916	-2.49394	-1.90176	-0.640883	-2.12651	-0.0824604	-1.58631	-1.18986	-1.73629	-2.0885	-2.65413	-1.14457	-1.62148	-1.12387	-4.48431	-1.98157	-1.70524	-0.298149	-4.27594	-3.83814	-4.09949	-4.76586	-4.56428	-3.92034	0.955717	1.34618	1.17121	1.15204	0.88232	1.40419	-1.23424	-1.05978	-0.248262	1.79875	1.43932	1.19184	-1.0139	1.26679	-1.16371	0.543163	0.340687	-0.246643	0.400415	-0.913065	-1.99316	-0.127171	-0.381615	-0.595724	0.886337	0.311113
-0.464966	-1.39953	-0.599812	0.0105228	-0.446958	-0.521578	-0.42099	0.538496	-0.411236	-0.724123	-0.265554	-1.39839	0.937132	0.345528	0.39303	-0.156649	0.647421	0.660915	-0.527308	-1.96904	-0.57839	-1.73463	-0.613399	-1.34162	0.463247	0.705381	0.349506	1.87234	0.252344	0.188402	-0.218184	0.698982	-0.106894	1.54702	1.59021	0.104532	0.718344	0.509783	0.348608	1.44895	0.258144	0.601763	-0.24032	-0.332657	-0.148417	0.30995	-0.491186	-1.25982	-0.22472	-0.426134
-1.29331	-0.954248	-1.21011	-1.54796	-0.872417	-1.11047	-4.84554	-4.07611	-3.89667	-3.42211	-3.16799	-3.96045	-0.000896454	0.605543	-1.87318	0.899437	1.20595	0.177578	-4.15916	-5.85801	-4.71305	-2.90065	-4.66706	-4.31299	-0.215923	0.163443	-0.703993	1.04895	0.524509	0.758129	-3.10293	-3.37681	-1.98026	-1.27982	-0.90171	-2.69857	1.21562	1.47359	1.54542	0.360241	1.48128	1.11905	-0.818106	-0.541115	-0.196222	0.68261	0.592358	1.13989	-0.0918388	0.444889
-0.602406	-0.254101	-0.141489	-0.0875473	-1.08214	0.491409	-0.659227	-0.770042	0.421797	-1.74339	-0.793434	0.386576	0.691795	-0.902023	-0.565321	0.210634	-0.99563	-0.986038	-1.61427	-0.3521	-1.97346	-0.271292	-0.54014	-0.401377	0.387232	0.984539	0.167154	-0.0493622	0.699904	0.666403	0.943193	-0.187563	0.261538	1.32697	1.75835	-0.434151	-0.896591	1.17102	-0.351877	-1.24881	0.711805	-0.548033	-1.88915	-0.949808	-0.762026	0.0152741	0.640518	0.736282	0.430136	1.60525
-2.87392	-1.96764	-1.09441	-0.813541	-0.994312	-0.668955	-1.04078	-0.317985	-1.45068	-4.97422	-1.54111	-2.67536	0.0445728	-0.498589	-0.782558	0.261726	0.426128	-0.806469	-1.45407	-2.68782	-4.25812	-4.23892	-2.21331	-3.20802	0.451071	0.926926	0.296951	0.238356	0.755394	0.444889	-0.24926	0.91313	-0.926914	0.753265	-0.0167923	-0.129713	-0.146011	1.06098	0.897902	1.02449	1.5428	0.875772	0.681145	0.44408	-0.721672	2.0853	0.707115	0.782377	0.479279	0.557497
-2.04622	-1.93548	-0.873566	-0.659946	-1.30048	-0.656481	-0.00332451	-0.871935	-0.202513	-0.985584	-0.767599	-1.40356	-0.683302	-0.918636	-0.832184	0.383018	0.0228538	0.00332451	-2.61973	-1.50127	-2.68611	-1.62236	-1.74713	-1.80664	1.24154	1.18557	0.423903	0.716572	1.19231	0.947905	0.651022	0.44982	0.21471	1.40569	1.97529	1.31591	0.276882	0.210098	0.364326	0.770147	0.810509	0.439745	0.451296	0.0340271	-0.0238781	0.465725	0.449949	0.896057	0.274332	0.467787
-0.509237	-2.02018	-0.634979	0.0534592	-0.900116	-0.853857	0.373526	-1.18621	0.272957	0.307928	1.6298	-1.61942	1.53843	1.3048	0.034626	1.64461	2.10859	1.88983	-0.595108	-2.0473	-1.66376	-0.576759	-0.518404	-1.77569	3.44811	3.4566	2.935	3.20656	2.89054	2.54924	2.63913	2.31951	2.49044	3.39076	3.04841	3.50108	-0.0387287	-0.321588	-0.360428	0.856329	-0.0867481	-0.342012	1.45541	0.643305	0.459364	1.27242	-0.735125	-0.05266	-0.0346279	-0.103823
-3.90199	-2.23103	-1.71944	-1.19513	-1.16147	-1.0438	-1.46056	-0.759388	-1.18131	-1.50098	-1.1781	-1.69554	-1.04735	-1.80554	-1.47386	-0.325199	-0.33144	-0.408531	-2.58737	-2.90273	-2.96768	-3.66366	-3.69035	-3.83847	1.35671	1.37045	1.3164	-0.467827	0.847572	0.300934	0.240059	0.803843	0.279337	1.3582	1.54541	1.09327	0.420055	-0.141195	0.436047	0.99675	0.788353	0.557537	0.590765	0.246876	-0.20252	0.699352	0.420847	0.452995	0.437674	0.107145
-1.18357	-1.14501	-0.768051	-0.354891	-0.113573	-0.357262	0.14176	-0.183256	0.324497	0.503752	0.396614	0.224613	0.503359	0.112249	-0.342039	0.424137	0.477854	0.393728	-1.15059	-1.30824	-1.68026	-0.643311	-0.159273	-0.409931	0.759474	0.147121	0.568937	0.40608	0.748106	0.654081	0.541841	0.0790596	0.302139	1.30926	1.42999	1.30045	-0.00709534	-0.306677	0.269016	0.677662	0.540632	0.344036	0.471924	-0.623859	-0.351934	1.04558	0.176834	0.286358	-1.35163	-1.14878
-0.323391	0.472084	-0.3466	-0.486877	-0.0270061	-0.731943	0.675642	0.356762	0.838991	-1.66562	-1.41882	-0.970776	-0.12829	-0.712809	-2.93552	1.05564	0.319094	0.292299	-0.536623	-0.956236	-1.10231	-0.223154	-0.656675	-0.0447044	-0.345259	-1.74057	-1.39404	1.31724	1.15417	1.27305	1.27718	1.54669	1.16282	1.39708	1.83912	1.68121	1.06133	1.52025	0.774803	-0.528482	-0.659067	-2.21131	0.282883	0.0638962	-0.0767364	0.665653	0.511433	0.601288	-1.41764	-0.59445
-0.551457	-0.390585	-0.242222	-0.552782	-0.259464	-0.329117	3.9561	4.07743	3.74827	-0.430456	-0.209877	0.387117	0.490208	0.603924	-0.235498	0.955969	1.21201	-0.119045	-1.1003	-2.17197	-0.682146	-0.69059	-1.32164	-0.655041	0.295414	0.978233	0.941036	0.869348	0.037632	-0.274864	0.433508	0.200535	-0.486237	1.06109	3.00062	2.07501	-0.66461	0.674	0.0684166	-0.203901	-0.36791	0.242748	-1.06994	0.337856	-0.48189	0.269777	-0.220573	-0.275696	0.763748	0.0311603
-1.01545	-0.795038	-0.579647	-0.536697	-0.411741	-1.01557	-0.515734	-0.510206	-0.56065	-1.80182	-0.855351	-0.940313	-1.43614	-0.748541	-0.909668	0.165314	0.539059	0.246222	-1.77329	-0.908676	-2.07109	-0.659258	-0.567331	-0.572298	-0.629171	-0.180109	-1.00069	0.619158	0.909609	0.745628	0.41226	0.308971	0.046732	1.50937	1.50269	1.11534	0.755779	0.879044	0.807804	-1.16614	-1.17632	-1.39186	0.585836	0.54603	0.361082	1.00534	0.745909	0.876263	-0.0506382	-0.398914
-0.782139	-1.28419	-0.431089	-0.468014	-0.172112	-0.265404	0.46187	0.611013	0.000656128	-0.356108	-0.0858803	-0.216585	0.160231	0.355154	-0.480143	-0.510181	0.195751	0.042736	-1.6053	-2.82172	-2.88926	-0.48106	-1.89438	-1.92774	0.62855	0.849361	1.45226	1.1008	0.406986	-0.000658035	-0.984907	-1.28031	-0.0895729	0.681318	-0.451101	1.37444	0.109005	0.25281	-0.125174	0.51507	0.725653	0.193371	-1.38037	-0.0989933	-0.135656	1.51115	0.394327	1.21937	0.418272	0.497885
-1.46816	-0.993746	-0.472679	-0.55249	-0.930157	-0.89773	-1.49108	-1.32509	-1.59376	-0.456175	-0.46483	-0.758884	0.180477	-0.422339	-0.592793	0.433544	0.712776	0.360006	-2.97557	-3.373	-3.54456	-1.84302	-2.00114	-1.73329	0.551374	0.580835	0.327421	0.720244	1.02964	0.898317	-0.253643	-0.075531	0.1252	1.66285	1.57143	1.34705	0.460249	1.09684	1.09032	0.724806	0.559094	0.0553684	-0.429958	-0.670969	-0.792658	0.245592	0.0557651	-0.0692425	-0.263512	-0.0235615
-0.215954	0.139294	0.561548	-0.215136	0.56325	0.420517	-1.02704	-0.955393	-1.32902	1.0419	0.878082	0.795332	1.39061	1.38646	0.0311699	1.3053	1.11615	1.09177	-2.96296	-3.8677	-3.86811	-0.67691	-0.556572	-0.616589	2.01185	2.26745	1.91697	1.35485	2.09843	1.98373	0.366632	0.174467	0.378285	1.96105	2.26059	1.96188	-0.031168	0.365852	0.0542069	0.717972	0.556908	0.375109	-0.295416	-0.262958	-0.872368	0.328224	0.166874	0.036768	-0.853731	-0.425768
-1.00452	-0.720804	-0.839907	-0.0887852	-1.4805	-0.745724	4.3706	4.74123	4.89263	-0.486902	0.819126	-1.06101	0.690748	1.43714	1.29161	0.961826	0.35866	0.314064	-1.78479	-1.31226	-1.72902	-0.55142	-1.32438	0.106155	-0.448286	0.697544	-0.52973	-0.494875	0.825962	0.53603	-0.455847	0.398871	-0.0173721	1.42342	2.03046	1.42319	-0.527407	0.0459213	0.0125046	-0.789743	-0.815182	-1.15427	0.518539	0.152964	0.462456	-0.0969715	-1.17276	-0.769922	-0.712645	0.445271
-0.469479	-2.38299	-2.95113	-0.477352	-0.540873	-1.24407	-0.511242	0.499693	-0.901592	-0.619137	-3.21319	-2.42858	-0.96879	-3.46034	-1.34298	0.256329	-0.0612297	-0.0516739	-4.36341	-1.89735	-1.2569	-3.39723	-1.33515	-2.47946	0.102333	1.62257	1.29478	1.96734	0.635469	1.49099	0.612089	0.0680294	1.21125	2.03052	2.60428	0.554148	0.780123	0.638502	0.277031	0.224915	0.192801	-0.397036	0.720106	0.377796	0.113104	0.821074	1.06202	-0.141905	0.738918	0.0516739
-2.62577	-2.41066	-1.69482	-0.266897	-0.292131	-0.382587	-0.768526	-0.318174	-0.533644	-1.4637	-1.27904	-1.87073	-1.89222	-2.14253	-1.76594	-0.280863	0.345821	-0.433931	-3.03366	-3.20901	-3.07175	-2.76519	-3.16225	-3.12819	1.26335	1.26447	0.879129	0.787031	1.20972	1.09401	0.892464	-0.047121	0.0151577	1.51256	1.64448	1.54135	0.329828	0.542671	0.628786	0.0150623	0.0907612	-0.329739	0.515594	-0.200806	-0.196939	0.772737	0.107117	0.33777	0.246284	0.211298
1.08601	0.690083	1.78274	1.10068	1.8411	1.71183	1.86751	1.39338	1.05985	3.5583	2.60688	1.18581	1.50178	1.46495	0.719692	-0.654358	-0.67795	-0.987169	-2.34299	-2.14677	-2.08522	-1.5419	-2.53168	-2.05075	3.20739	1.6664	2.10879	1.9328	2.98153	2.9028	3.80711	2.85255	2.71821	3.48051	2.87085	2.9877	-0.087223	-1.57731	-0.380123	-1.76492	0.0562096	-0.363716	-2.42309	-1.53376	-0.796678	0.359278	-0.150598	-0.958681	-0.3417	-0.0562096
-0.583349	-0.622973	-0.827772	-0.0641556	-0.241287	-0.0403194	-0.560009	-0.716213	-0.284042	-2.16027	-1.89528	-4.35451	-0.555964	-1.5006	-0.922901	0.493181	0.58206	-1.02982	-2.33074	-2.16367	-1.31225	-1.49666	-1.1425	-0.782497	-2.85259	-0.86447	-1.32673	0.59549	0.700956	-0.0925255	-0.327116	0.59037	0.076149	1.03404	1.23827	0.551222	1.47017	1.80718	1.9976	1.03199	0.457474	0.118233	1.06216	1.0599	0.595575	1.88188	2.03086	1.63586	-0.189629	-0.000326157
-0.220108	-0.508781	0.150744	0.561056	0.437895	0.393492	0.114963	0.171703	-1.41043	-0.617386	0.197067	-1.50877	0.881885	0.112759	-0.749258	0.0537453	0.246838	0.66563	-2.01694	-1.50737	-1.60412	-1.72972	-1.70166	-0.283613	-0.389008	0.630173	-0.290354	0.161161	1.79262	0.673269	0.222094	0.260895	-0.808853	1.19514	1.00791	0.616022	-1.00096	-0.414833	-0.934381	0.732216	1.12025	0.393576	-0.532581	-0.304833	-1.30784	-0.270374	-1.51944	-0.0276356	-1.76244	-0.0533142
-1.9623	-1.91459	-0.127436	-0.430067	-0.702919	-0.460035	0.155542	0.673967	0.503168	0.388559	0.34943	0.0986042	1.19562	-0.137697	-0.00977325	0.448284	0.742312	0.548183	-1.36801	-1.00548	-1.73728	-0.610184	-0.0336876	-0.510395	1.6279	1.97879	1.73136	0.0785789	1.29129	0.991392	1.41632	1.05305	1.11206	2.28175	2.03082	2.13754	0.290703	-0.82476	-0.214989	0.702978	0.121504	-0.453224	0.186539	0.20533	-0.398706	0.621944	0.418596	0.646959	-0.420225	-0.645794
-1.67242	-1.96873	-1.44179	-1.11487	-0.951839	-1.31536	-0.827179	-0.38303	-0.464477	-0.645973	-0.705826	-1.05707	-0.0228348	-0.988367	-0.717623	-0.310852	0.36665	0.00205803	-2.47548	-2.66554	-3.06525	-2.44722	-2.00075	-2.10874	1.05753	0.868637	0.421473	0.18877	0.790936	0.521568	0.927143	0.973854	0.694599	1.28357	1.36224	0.961113	0.382763	0.292644	0.165955	0.0964394	-0.0529671	-0.0415993	0.382933	0.392567	-0.0492115	0.465046	0.533478	0.695696	0.38724	-0.0457954
-0.291719	-0.33424	0.470568	-0.67436	-0.723728	-0.550783	0.0602894	0.490234	0.288931	0.257111	-0.382591	-0.427673	0.71187	0.150856	-0.0473976	0.272766	0.639961	0.0961895	-0.612862	-1.04204	-1.25053	-0.805506	-0.452198	-0.607119	1.05637	0.959227	0.735598	0.447334	0.736864	0.602013	0.927105	0.638784	0.570473	1.33509	1.56515	1.1668	0.377493	0.604973	0.671763	0.432247	0.53804	-0.0361557	0.138153	-0.110889	-0.589889	0.415213	-0.0228558	0.295525	-0.450817	-0.82321
-1.09781	-1.2682	-0.337419	-0.0810337	-0.326326	0.0583839	-0.160072	0.181324	0.136003	-0.664694	-0.237007	-0.933176	0.0910378	-1.87716	-1.80491	-0.835964	0.0165005	0.0267982	-2.22896	-2.96248	-4.23829	-1.487	-0.767805	-1.89807	1.53073	1.57879	0.569023	0.75144	1.96301	1.17993	0.601219	0.906828	0.786503	1.8734	2.21279	1.77912	0.181818	0.355843	0.530807	0.251087	0.349957	-0.164036	0.0116653	-0.0575981	-0.0116653	0.770407	0.767872	0.331947	0.297102	-0.567951
0.0949936	-0.213167	0.297348	0.0754795	-0.331402	-0.191229	0.237766	0.396412	0.353624	0.00378036	-0.289644	0.0912094	0.59981	-0.00377846	-0.196928	0.662533	0.969974	0.232073	-1.62807	-2.20494	-1.63996	-0.828739	-0.867786	-0.520655	1.48764	1.9021	1.69162	1.45799	1.8668	1.44792	1.38958	1.49866	1.12889	2.0817	1.98641	2.05139	0.217297	0.490761	0.445873	-0.211475	-0.896362	-0.975988	-0.0463428	-0.123222	-0.230196	0.782394	-0.200279	0.437967	-0.345848	-0.332266
0.683643	0.65118	1.19273	-0.0363312	-0.762583	-1.64742	1.07238	1.63991	1.43252	1.32103	1.38859	0.0893898	2.11704	2.86843	0.782841	0.259796	0.478952	0.659359	0.10804	-0.660545	-1.45472	1.90844	1.3051	1.71462	2.98255	1.70475	1.88532	0.936789	0.946232	1.49595	3.04719	3.18676	3.05738	2.54878	2.67987	3.49898	0.483574	-0.335142	-1.1488	0.649349	-1.34446	-1.05257	-0.243372	0.0363331	-2.22799	1.66238	-1.32575	-0.70562	-1.16009	-1.32522
-2.39231	-1.75119	-1.0918	-0.893986	-1.24529	-1.10467	-2.76738	-2.85804	-3.11947	-2.01651	-1.95678	-1.94147	-0.441315	-0.978117	-1.78008	0.0952377	0.421917	0.175075	-3.97842	-4.15369	-4.67471	-4.36904	-2.74945	-2.89868	-0.132359	-0.153952	-1.15468	0.624825	1.11042	0.286478	-2.3205	-4.27158	-2.25718	0.744244	0.328745	0.450687	1.69271	1.79112	1.84669	1.61859	1.18181	0.999119	-0.717945	-0.172283	-0.73678	0.539221	0.395267	-0.0672531	1.41099	0.809595
-1.22734	-1.46812	-1.0029	-0.299671	-0.167532	-0.50242	-0.971428	-0.734894	-0.412666	-0.299055	-0.569609	-1.03077	0.0178146	-0.0972023	-0.394524	-0.00390434	0.690746	-0.0950623	-4.65449	-2.82074	-5.13395	-4.15132	-4.44375	-1.263	1.14964	1.42199	0.888918	0.644617	0.963764	0.496941	0.852234	1.03012	0.618511	1.5326	1.83146	0.99016	0.211904	-0.564047	0.563078	-0.216593	0.433048	-0.780336	0.52525	0.311422	0.329781	1.1091	0.00390434	0.0749111	-0.568405	0.303413
-0.604137	-1.23921	-0.502134	-1.80404	-1.12533	-0.977911	-0.0992527	-0.295847	-0.656603	-0.408552	-0.986729	-0.718775	-0.692085	-0.536366	-1.37295	0.470966	-0.332537	0.69293	-1.56479	-1.41057	-1.71362	-1.50355	-1.66478	-0.0427685	0.402514	0.318916	0.162066	1.54885	0.0427704	-0.460495	-0.147016	0.34133	-0.0945587	1.19382	-0.323826	0.374546	1.53938	3.53803	3.32005	3.66979	2.49908	2.31105	-0.0809269	-1.30051	-2.02801	1.65369	0.729059	1.49827	-1.0747	-0.656578
-1.31536	0.52277	1.11061	-0.225275	-0.499155	-0.264465	-0.194016	-0.412718	-0.0571041	-0.839317	-0.957066	-1.52791	0.0481091	-0.707281	-0.90575	0.65304	0.843807	0.75186	-1.6191	-1.32383	-3.0162	-3.19942	-2.27731	0.185343	0.117367	0.00342369	0.553755	0.373898	1.69435	-0.505787	0.0458126	-0.0647583	-0.0034256	0.539318	0.558273	-0.478598	0.631756	-0.529715	-0.630445	-0.431721	-1.4453	-2.03059	0.371992	1.7557	0.862423	3.158	2.315	1.12248	3.13251	2.52662
-1.28761	-1.46306	-4.00068	-3.74208	-3.18075	-2.4856	-1.85581	-0.61035	-3.56245	-1.03741	-1.78381	-0.803305	-3.13837	0.241936	-3.30177	-2.43031	0.784409	-1.45227	-1.83398	-3.47943	-3.95827	-3.53219	-3.69183	-0.663498	1.91196	2.72705	1.48677	1.82938	-1.14131	-1.72317	2.09409	0.868252	0.802515	2.46482	2.81236	2.30534	-0.00344658	0.258823	0.243795	0.715714	0.607754	0.550535	0.274305	-0.277588	-0.04319	1.47295	0.0161743	-2.85386	1.77929	1.58682
-0.38455	-0.560245	-1.04054	0.55335	0.330048	0.384171	-0.945906	-0.446953	0.226542	-0.31517	-0.538986	-0.6595	0.104544	-0.056818	-1.40715	0.686825	0.0217361	0.562672	-0.454626	-0.724653	-3.40909	0.104793	0.617542	-2.22657	0.790716	1.42914	0.988663	0.490807	0.565083	0.842073	0.55323	-0.0141697	0.947718	1.02616	1.25508	0.826229	-0.346098	0.033886	0.140316	-0.0798016	-0.27429	-0.767151	0.222271	-0.150639	-0.654161	0.422705	-0.185579	0.140316	0.0141678	-0.230455
-1.12028	-1.11511	-0.49819	-0.958044	-0.189732	-0.852324	-0.160919	-0.433786	0.18935	0.416279	-0.550049	-0.217554	0.426933	-0.305723	-0.844082	0.0163174	0.0281944	-0.0450306	-1.49713	-1.91632	-2.48339	-1.25014	-0.641903	-0.825239	0.984053	1.55235	1.09699	0.294973	0.948597	0.689148	0.764751	0.762291	0.321682	1.15379	1.42842	1.23686	0.160534	0.148163	0.718851	0.482805	-0.0163174	-0.0245094	0.471174	0.0253582	0.136524	0.799667	0.4429	0.541863	-0.0530815	-0.351513
-1.39281	-1.14043	-0.935101	-0.797678	-1.20696	-1.07478	-0.499334	-0.356619	-0.345356	-0.960379	-0.812677	-1.13669	-0.397819	0.00110436	-1.13853	-0.000204086	0.21534	-0.0592918	-2.54129	-2.22651	-2.49221	-2.41797	-1.77893	-1.77702	0.703308	1.19645	0.884024	0.545946	0.496441	0.341686	0.166348	0.0342178	-0.0590362	0.970722	0.910536	0.912058	0.341299	0.434933	0.538872	0.311501	0.301916	0.0252476	-0.0725555	-0.647068	-0.657347	0.456602	0.000205994	0.126009	0.367264	0.104496
-1.03546	-1.01859	-0.668644	-1.06968	-1.1281	-1.05723	0.0183582	-0.0183582	0.180723	0.194248	0.0609913	-0.145212	0.418417	-0.138044	-0.645353	0.140175	0.280981	-0.0689945	-1.19984	-1.27443	-1.27234	-0.847429	-0.83083	-0.808226	1.10236	1.20457	1.00917	0.371637	0.719364	0.391069	1.08671	0.837601	0.739101	1.41465	1.61702	1.20122	-0.0691414	0.217894	0.210802	0.584343	0.275431	0.145447	0.345976	-0.0404224	-0.281176	0.617109	0.350748	0.399298	-0.0185242	-0.372688
-1.12582	-1.94889	-0.467115	-0.404839	-0.0528545	-0.260963	-0.10471	-0.0436802	0.554276	0.298641	1.946	1.00185	1.71588	0.92305	0.299713	0.812902	1.10122	0.602079	-0.49909	-0.798323	-1.60074	0.567295	0.0436802	-0.128742	2.40738	2.20061	1.71338	1.07211	1.89201	1.46085	1.2209	0.649464	0.834503	2.09005	2.39219	2.57337	-0.0926533	-0.0857925	-1.16548	0.282356	0.921263	-0.139731	-0.351627	-0.0621242	-0.513769	1.2353	0.505686	0.598436	-0.824587	-0.974131
-1.25283	-1.3936	-0.726704	0.267998	-0.480247	-0.584024	-0.555672	-0.44162	-0.498764	0.0431366	-0.36809	-0.684765	0.350985	-1.04822	-0.737503	-1.62546	1.00817	1.44263	-1.70573	-0.587389	-2.76865	-0.300432	-2.00364	0.016365	0.882412	0.622938	-0.992294	-0.784185	0.6395	0.936735	-1.03834	0.310562	0.290609	1.15124	1.22436	1.25114	1.15823	-0.016365	0.931293	1.27293	1.39705	1.33124	0.582451	-0.51915	0.372171	0.905678	0.462465	0.238783	-0.613453	-1.557
-0.855652	-0.448036	-0.52261	-0.742056	-1.06035	-0.20194	-0.502119	-0.326502	-0.597216	-0.0646706	-0.10759	-0.670883	0.586809	0.133461	-0.0609932	0.323351	0.551283	0.126114	-0.531658	-0.891029	-1.31628	-0.955156	-0.540487	0.0370769	0.279621	0.410822	-0.037075	0.358318	0.777811	0.496264	0.412218	0.310827	-0.299496	1.03011	1.25506	0.816221	-2.129	0.445364	0.422512	-1.0005	-2.23192	-2.76825	0.104996	0.155239	-0.175268	0.73912	0.354826	0.205402	0.243431	-0.0556927
-0.371075	-0.547457	0.140045	-0.557188	-0.562057	-0.417303	0.00947189	0.275511	0.244812	0.35079	-0.00947189	0.21452	1.04707	1.01536	-0.0659847	0.738667	0.944254	0.0144787	-1.4603	-1.22012	-1.57499	-1.41257	-1.21968	-0.779238	2.37533	2.28213	2.17746	1.07734	1.25881	1.14971	1.65633	1.85234	1.30014	2.68907	2.8264	2.40045	-0.0988751	0.27376	0.167797	-0.915352	-0.41062	-1.65026	0.103767	0.405308	-0.146227	1.35647	0.638605	1.22855	-0.421053	0.155737
-2.52708	-2.01417	-1.8629	-0.580666	-1.31382	-0.503662	-0.503097	-0.546217	-0.297482	-1.23553	-1.30685	-1.40996	0.398336	-0.885042	-0.508148	-0.26359	-0.219892	0.0529423	-2.76736	-2.64015	-2.15203	-2.62639	-4.00877	-3.46294	0.407713	0.287676	-0.136599	-0.832939	0.479927	0.317596	0.624155	0.695272	0.875376	1.19423	1.23066	0.556084	1.21611	1.13514	0.393028	2.44134	2.27533	2.04434	1.25312	0.771191	0.701637	1.82585	1.8248	1.98984	1.11285	-0.226929
-0.400911	0.596108	0.271849	0.379622	-0.41617	0.329458	0.132893	-2.14749	-0.156775	0.0585594	-0.83473	0.539041	1.28607	0.493957	0.0723763	0.779835	2.2564	0.213696	-2.85518	-3.11407	-2.99931	-3.0145	-3.80032	-2.33277	0.795044	3.1894	2.34733	1.8396	2.12432	1.69222	0.10152	0.776743	0.379559	1.21104	1.02204	2.52645	-1.09218	-1.36113	-0.976894	-0.0216599	1.8326	-0.666287	-0.22632	-2.07049	-1.07214	-0.318142	-1.05736	0.113754	-0.650374	0.188255
-0.540081	-2.06796	-0.111698	-0.764153	-1.71392	-2.10993	0.507631	0.631027	0.0950871	0.0394821	-0.533323	-0.133532	0.26013	0.536882	-0.0293674	0.435881	0.0293674	0.0989971	-0.812344	-1.30052	-1.07073	-1.07345	-0.908352	-0.671333	1.58513	1.76941	1.32211	1.9172	1.8518	1.49184	1.60439	1.70432	1.84876	2.39441	2.0166	2.5972	0.63121	0.893324	0.891275	-0.111904	-0.636829	-3.74639	0.234911	0.295254	-0.621351	0.956938	0.154276	0.511503	-1.08025	-0.194874
-0.736551	-1.59109	0.0772476	-0.0235024	-1.23402	-0.945475	-1.76834	-0.670544	-1.21577	0.636385	0.995817	0.589123	0.585575	0.00479126	-1.78396	-0.085165	0.141897	0.786549	-1.84378	-1.76985	-3.85359	-1.92272	-1.42512	-3.28989	1.59026	1.78234	1.19752	0.590698	-0.00479126	-0.832796	1.32766	0.977732	0.956368	1.54428	1.40727	1.24716	0.545446	0.650606	-1.17027	0.859947	0.0612965	-0.504944	0.53965	-0.0673504	-0.227516	0.645124	0.474844	0.613045	0.19319	-0.22101
0.304701	0.431599	0.234945	-0.0418434	-0.637093	-0.300909	-0.0667133	0.422741	0.360031	-3.40856	-2.58178	-2.78625	-0.686682	-0.986961	-2.05845	0.241386	0.592974	0.401344	-1.4766	-2.51963	-2.94821	-1.79917	-0.581245	-0.845222	-0.24818	-1.15636	-1.15668	1.41337	-0.284395	1.18736	0.871374	0.384405	0.680252	1.66058	1.7706	1.50167	0.421925	0.664793	0.271294	-1.41993	-0.662432	-1.23552	0.415678	0.177769	-0.342997	1.32798	0.576775	1.13895	-0.716059	0.0418434
-1.2276	-1.09102	-0.668911	-1.11076	-1.62714	-0.563648	-0.0904846	0.145063	0.126759	-0.678917	-1.09608	-0.794512	0.618574	-0.44874	-0.572456	0.08358	-0.00404739	0.0456142	-1.2953	-0.973049	-1.57133	-0.640398	-1.3198	-0.604364	-0.352284	-0.00155449	-0.535051	0.212645	0.589657	-0.433958	0.249565	-0.0820103	0.210318	0.258692	0.290997	-0.267851	1.29028	1.5672	1.37957	0.306335	0.273605	-0.0196209	0.713619	0.715956	-0.036747	1.3466	0.60289	0.975958	0.533608	0.0015564
-1.98582	-2.3203	-2.53112	-0.333149	-0.52346	-1.43099	-2.12697	-0.0293617	0.0046711	-2.07222	-0.997286	-0.816641	-0.121893	-1.01765	-2.48111	-1.11881	-0.585766	-0.525803	-2.79892	-1.7544	-2.44483	-2.84616	-2.58598	-1.92753	2.46106	1.52326	-1.05663	1.27142	1.6748	-0.00466919	-0.99785	1.15921	1.25573	0.854309	2.56432	0.83271	0.194807	1.39668	1.41675	1.60115	1.36063	1.1188	1.65565	-0.494518	-0.178776	1.35362	-0.303469	1.24138	-0.214024	1.11748
-0.619146	-1.3135	-0.880594	-1.86525	-1.05344	-1.7758	-0.321867	-0.300552	-0.557775	-0.0584679	-0.944473	-1.72034	-0.0461464	-0.178371	-0.785826	0.0979061	0.739229	0.155527	-2.66318	-2.79038	-4.0025	-3.68519	-2.29587	-2.16882	0.16638	0.584923	0.622835	-0.334534	0.492729	-0.372461	0.491337	0.388899	0.525425	0.167345	1.61717	0.78183	-0.0773468	0.273224	0.446392	-1.49373	-1.38096	-0.913122	0.149864	-0.755735	-0.433708	0.627405	-0.374027	0.630962	0.996609	0.743618
0.0279846	0.514961	0.216522	-0.365488	-0.379637	-0.0961266	-0.27603	0.411634	-0.236267	-0.234489	0.448154	-0.285009	1.08228	1.05546	-0.229759	0.113741	0.311512	-0.380215	-1.21019	-0.331827	-0.61495	-1.12727	-1.54065	-0.309122	1.68166	0.632988	0.912531	0.408499	1.74874	0.785059	0.863169	-0.0279865	1.14119	1.91696	2.32844	1.75144	-0.977566	0.255896	0.277069	1.63142	0.549984	0.354887	-0.142567	-0.29322	-0.25659	-0.195564	0.31757	0.133936	-0.132494	0.0342712
-1.43122	-1.08603	-1.27679	-0.394781	-0.0193405	-1.6563	-0.760008	-0.0110245	-1.84608	-1.04785	-0.623358	-0.503813	-0.353186	-0.548082	-0.396238	-0.900404	0.174732	-0.0257626	-2.15961	-2.0901	-2.41939	-1.57038	-1.19723	-0.115993	0.356729	0.687145	0.61632	0.408476	1.6651	0.243513	-0.978603	1.5265	-0.12126	1.01486	-0.765223	0.440821	3.90376	4.63804	4.47939	1.1287	4.50431	3.22424	-0.0838223	-0.331726	-0.38258	3.13141	1.85068	0.454946	0.0110245	0.582726
-3.46366	-3.17171	-0.761055	-0.451677	-0.879789	-0.755621	-0.00289917	-0.735775	0.00289917	-0.446831	0.286873	-1.4361	0.339838	-1.91949	-0.625635	-0.804457	0.886803	0.380484	-0.626753	-4.93719	-4.72156	-2.11766	-1.84618	-3.51828	1.93229	1.24972	1.93001	1.20725	1.8927	0.782543	0.778818	0.284693	1.35139	1.8056	1.84818	1.74286	-1.64522	0.574865	-0.162559	0.275543	-1.44904	0.275444	-0.237747	0.308001	-0.251053	-0.201328	0.601774	0.275244	0.330841	-1.34205
-2.1772	-2.02279	-1.75777	-2.49453	-0.147751	-0.259432	-0.708544	-0.100517	-1.43312	1.15764	1.03865	-0.0617199	0.370058	-0.674517	-0.687315	0.0617199	0.451418	-1.10723	-1.89511	-1.32764	-3.6895	0.31312	-1.1193	-1.44527	1.96296	1.69965	1.01076	0.594486	1.36085	1.23802	1.29359	1.67311	1.33146	2.22437	2.51956	2.33902	0.904591	1.06034	0.378071	1.21555	0.950228	0.910318	0.626879	0.693832	0.207857	0.929796	1.13092	0.935427	-0.922491	-2.71675
-4.13941	-1.52876	-2.7024	-1.26829	-1.55271	-0.924837	3.43598	0.0424766	2.23502	-1.68083	-2.31482	-2.36641	3.23362	-1.45794	-0.179476	-0.561443	3.85158	0.359531	-3.06889	-3.47564	-1.88921	-3.37847	4.57258	2.28303	1.68225	0.475801	-1.32013	-0.828402	-0.909883	1.76355	3.31839	-0.0424786	0.672842	1.22558	3.335	4.24614	-1.8075	0.15229	0.449867	0.295733	2.47157	1.26413	-0.10878	-2.54156	4.22793	2.911	0.854055	2.8346	0.0869675	-2.61446
-1.47949	-1.9387	-1.84181	-0.914312	-0.350197	0.321409	0.646198	-0.00142479	-0.387226	-0.31052	-1.22462	-0.402906	-0.964388	-0.796812	-0.452267	0.0909042	-1.61838	-1.41248	-4.69533	-4.38715	-5.05723	-3.06825	-4.04698	-3.87369	1.31663	1.70669	1.96059	0.943573	1.59825	0.927445	1.25617	0.879927	1.10151	2.60327	3.03781	2.13854	0.475321	-0.250055	0.366941	-1.53982	0.0642548	0.271391	-0.052927	0.0791759	0.278141	0.871662	0.142538	1.21383	-0.675545	0.00142479
-0.69186	-0.240191	-0.177145	-0.162395	-1.024	-0.326443	-0.119801	-0.322584	0.001791	-0.844345	-1.29273	-1.74057	0.148071	-0.102339	-0.775478	0.159622	0.269758	-0.00178909	-2.00723	-2.3613	-1.91488	-1.5945	-1.09782	-0.556593	0.778059	0.955345	0.33782	0.817082	0.883373	0.605999	0.335506	-0.165463	0.159433	0.840122	0.623795	0.157757	0.734854	1.04829	1.0516	0.29038	0.251625	-0.0250988	0.62429	0.0369682	-0.535486	0.761162	0.418564	0.336987	0.392944	-0.0193748
-0.810303	-0.738863	-0.832266	-0.875032	-0.603979	-0.271977	-0.211658	-0.0144653	-0.0667782	-0.549406	-0.878591	-0.604357	-0.00266075	-0.00465584	-1.26294	0.203968	0.81834	0.772158	-1.57233	-2.72652	-1.86578	-0.880789	-0.521517	-1.19705	0.557667	0.781183	0.639515	0.897369	1.19516	0.492544	0.373745	0.00889778	0.325836	1.42366	1.25315	1.07262	0.17691	0.301434	0.259518	-0.00345802	0.0797214	-0.696188	0.517593	0.3862	0.117701	0.811077	0.00265884	0.750717	0.269987	-0.498015
-0.387798	-0.500122	0.449575	-0.182777	-0.413906	-0.382191	-3.57911	-1.15025	-0.598623	-2.59414	-0.784803	-0.948654	0.919973	0.380524	-0.0168762	0.838713	1.51941	0.803326	-1.03866	-1.05557	-1.17728	-0.613138	-2.22079	-2.47521	0.651577	0.962004	-0.116427	0.176678	0.0168781	0.0986175	-0.890438	-0.173962	-0.116318	0.977709	1.20412	1.42021	0.211767	-0.095789	0.398439	-1.41226	-0.3792	-4.25338	0.42032	0.553871	-0.365368	0.47142	0.89908	0.899454	-0.585062	0.557812
-1.33063	-2.58922	-1.57854	-1.60329	-0.653927	-0.592724	-1.3325	-0.0606155	-0.761715	-3.02331	-2.74074	-2.32359	0.0539894	-0.940031	-1.95281	0.717136	0.815432	0.0218143	-4.51281	-4.4849	-4.71847	-2.06484	-2.50509	-2.55946	1.26077	1.90786	1.15812	1.43758	1.76429	1.38301	0.7337	1.06528	0.930531	2.3567	2.22223	1.7254	0.558998	1.03174	0.487175	0.658178	-0.398928	-1.89212	0.806566	0.140562	0.249119	1.64032	1.18222	1.11194	-2.38161	0.820583
-2.61462	-3.03278	-0.647823	0.156056	0.0568809	0.318975	0.593813	0.0450134	-0.269144	-1.5058	-0.235008	-0.388559	0.146852	-1.84646	-0.293713	-0.883818	1.237	0.133884	-1.731	-2.99526	-4.08068	-3.26531	-2.31964	-1.26	1.64524	1.37577	-0.850561	-2.22766	0.852028	1.43001	0.603537	1.19287	0.824434	2.05464	2.07165	1.60205	0.407089	1.04781	-0.0450153	0.215769	0.107897	-0.154659	0.696657	0.518013	-0.881252	1.33953	0.908379	1.14012	-0.147076	-0.714842
-1.54575	-1.21413	-0.543963	-0.298033	-0.106087	-0.0101299	-0.0994301	0.0848599	0.0411148	0.123318	-0.0741119	-0.353817	0.440615	0.0763264	-0.483538	0.30016	0.361145	0.206142	-1.36825	-1.67108	-2.03197	-1.54447	-1.19358	-1.50697	1.22463	1.32011	0.963901	0.371645	1.02847	0.652567	0.730072	0.5285	0.560532	1.51583	1.63078	1.2756	0.25135	0.0563106	0.392086	-0.347971	-0.626129	-1.08107	0.120775	0.0101299	-0.232597	0.67808	0.376923	0.44479	-0.540148	-0.929039
-1.68401	-0.972435	-0.898703	-1.08389	-0.957184	0.215351	-0.708733	-0.476583	-0.6649	0.723309	-1.07161	-1.00253	0.206963	-0.949318	-1.33629	-1.52459	-0.241856	-1.00731	-1.4217	-2.55199	-1.43042	-2.21837	-1.81119	-1.01245	1.38571	1.42143	1.15233	1.17721	2.12086	0.522196	1.38428	1.24058	0.781839	1.84005	1.80144	1.55767	1.36657	1.48001	-1.14384	0.0338039	-0.251385	0.933817	0.86998	-0.951202	1.20642	0.985783	0.868584	-0.394596	-0.485079	-0.911213
-1.38375	-0.92535	-0.528841	-0.446085	-0.544306	-0.329849	-0.831436	-0.946011	-0.867025	0.380817	-0.112471	-0.131508	0.822226	0.451244	-0.00657654	0.625612	0.660839	0.279085	-3.30518	-3.64981	-3.6947	-1.37236	-0.968504	-0.803455	1.18745	1.44246	0.784618	0.708986	1.06053	0.747793	0.00657844	-0.195028	-0.185286	1.3705	1.50133	1.22664	0.403643	0.761471	0.808456	0.805449	0.593088	0.250853	0.6145	0.326603	-0.335371	1.08411	0.611664	0.579035	-0.0803967	-0.219755
-1.67039	-1.28148	-0.726067	-0.563219	-0.373293	-0.64958	-0.937681	-0.436808	-0.480577	-0.455635	-0.733753	-1.10317	0.4508	-0.430109	-0.55917	0.207308	-0.0454826	-0.474026	-1.12136	-1.8659	-2.32361	-1.4348	-1.05839	-1.35141	0.507023	0.346165	-0.105087	-0.092968	0.175791	-0.160786	0.935949	0.399065	0.546461	1.196	1.14558	0.740435	0.702473	0.527962	0.680859	-0.473358	-0.161055	-0.649391	0.715946	0.741226	0.379582	0.801035	0.536453	0.498955	0.903883	0.674839
-1.94229	-2.72654	-2.69446	-1.68994	-1.22293	-0.94128	-2.09582	-0.879461	-1.70572	-1.82033	-1.74044	-0.84189	0.0250301	-1.53103	-1.54633	-0.479422	0.924831	-1.17299	-2.09876	-1.9451	-2.76337	-1.83617	-4.001	-2.21864	0.961088	1.21435	1.51418	0.898644	1.08098	0.312361	1.0338	0.744657	-0.409725	0.792049	1.35067	1.00023	-0.131229	0.50823	0.324398	1.29695	0.853224	1.08278	0.250765	0.386238	-0.101902	0.662235	-0.313219	0.023529	0.927509	0.771631
-0.102766	-0.146795	0.188267	-0.533855	-0.692209	-0.868572	0.753677	0.492336	0.257963	0.516434	0.861448	0.464348	0.00434113	0.877468	-0.00434113	0.198202	0.377615	0.394093	-0.684933	-0.819767	-1.43974	-0.656738	-0.451294	-0.570519	1.89037	1.95744	1.28519	1.1648	0.785196	0.683531	1.12266	0.674917	1.11274	1.94962	2.13113	1.13369	-0.106712	0.122934	0.160171	0.393375	0.0430393	-0.351519	0.212402	-0.641335	-0.392414	0.520969	-0.0203037	0.153229	-0.258793	-0.375517
-1.03342	-0.360731	-0.220613	-0.705114	-0.402269	-0.19849	-0.131464	0.435154	-0.256588	-0.344446	-0.468424	-0.125256	0.671846	-0.160906	-0.934275	0.00299072	-1.18826	0.194366	-1.43914	-1.4663	-1.18903	-0.750528	-1.52291	-3.92219	1.41825	1.8666	1.79078	0.660984	1.86862	0.948731	1.1012	0.634142	0.123507	1.40604	2.02783	1.63472	0.386435	0.274897	0.508785	0.817825	0.756742	0.819296	-0.414969	0.896318	0.794575	-0.513517	0.703522	-0.252546	-0.00298882	0.583172
-0.921021	-0.287662	-2.11162	-0.393679	-0.761654	-0.448118	-1.00187	0.40082	-0.238598	-0.437174	-0.36582	-1.35316	-0.441545	-1.33589	-0.54137	0.360401	0.513781	-1.02204	-1.31974	-2.0415	-1.69991	-0.535152	-1.08688	-1.07605	0.953749	-0.630085	0.893057	0.0227547	0.915596	0.476172	2.41685	0.69603	-0.113403	0.337782	0.980699	-1.29349	-0.445637	-0.0059185	-0.930147	0.452663	1.02464	0.144964	-1.06961	-0.0902138	-1.42615	0.382845	1.64283	0.0059166	-0.443859	0.220518
-0.156527	-0.711243	1.52677	-0.0133781	0.610994	1.16898	1.41579	2.0409	1.9349	1.99567	2.26288	1.66725	2.03655	1.97837	1.24587	1.89942	0.3046	0.827629	-0.187431	-1.96496	-1.74755	1.0943	-3.30826	0.854523	2.7808	4.00689	2.56154	2.47003	1.87463	3.16421	2.86227	3.16141	3.23232	4.32186	1.94045	3.91476	-1.71021	0.0246334	-0.407499	-0.816235	-2.6975	-1.6934	-1.48695	0.185228	-1.90181	-1.28493	1.1252	-1.20544	-3.09386	-1.41564
-1.15478	-1.23006	-0.85021	-0.0252991	-0.517178	-1.34541	-0.720907	-1.09825	0.554882	1.61017	-1.0165	-0.0344658	0.240356	0.976555	-0.320997	0.903803	0.0861225	0.97695	-0.774908	-2.42354	-2.80572	-2.14776	-1.42774	-3.20227	2.15257	2.61635	2.07394	1.81946	1.50052	0.994812	1.66474	0.477791	2.21635	2.53447	2.69263	2.37586	-1.80605	-0.923481	1.30714	1.67218	2.32409	1.93343	0.652597	0.243639	-2.42499	0.0252991	1.15136	-0.140308	0.0615559	-0.588923
-1.17969	-1.17411	-1.18958	-1.54388	-1.03018	-1.63224	-1.64204	-1.60401	0.769987	0.343817	-1.0296	-1.93124	-0.124462	0.522055	-2.00746	-2.19974	-0.835365	0.777529	-2.93049	-2.05394	-3.21083	-2.49474	-1.31453	-1.87006	0.0332756	1.98348	2.69029	-0.641699	0.175896	0.119175	0.518776	1.42951	0.396959	-0.0332737	1.19776	1.21578	2.35385	-0.688234	1.91943	1.87399	-1.58444	0.779394	1.19204	1.5809	-1.60844	1.45458	-1.09122	-1.13688	0.999502	0.166908
0.198202	-0.11986	1.23352	0.0246754	0.214085	0.665981	-0.175133	-0.0693359	0.465279	-1.55794	0.692482	-0.784393	0.110109	0.451559	-0.652155	1.52103	-0.575787	-0.0303745	-3.62943	-3.40198	-2.84905	-2.46941	-1.82294	-3.16393	1.99633	2.41014	2.55426	2.497	1.69794	2.15555	-0.146717	0.743404	0.372074	1.17404	1.6907	0.282751	-0.311161	0.654373	-0.316408	0.698896	0.090004	0.328791	-0.0246754	-2.58948	-0.381943	0.605707	0.387987	-0.549669	-0.0921021	0.505613
-3.10412	-3.80645	-0.39521	-0.983038	-0.467606	-1.04134	0.0245094	-0.0757503	-0.0947914	-1.08344	-1.16159	-1.22489	-0.411978	-0.888556	-0.801487	0.145302	0.912399	-0.0263996	-3.88713	-3.95759	-4.27763	-1.9668	-3.1142	-4.31587	1.29295	2.30804	0.746309	0.0482979	1.36132	1.28984	1.46789	1.33499	1.15275	2.32072	1.86587	2.23201	0.848291	1.91577	1.51122	0.648672	0.496096	0.121801	0.753489	0.855158	-0.743055	1.47334	1.22595	0.942301	-0.216341	-2.19123
-1.02533	-0.551134	0.132132	1.80957	1.52185	-1.20029	0.0298176	1.16407	1.14713	-0.372192	-0.309134	-0.0298176	0.652443	0.465513	0.438402	-0.547909	-0.0526199	-0.559814	-1.42025	-1.95987	-0.358069	1.10216	0.310085	1.21088	1.64315	1.88058	1.0822	0.528992	2.89613	1.90134	2.66932	2.41507	1.84075	1.56686	3.44528	1.93325	0.112209	0.261362	-0.528501	-0.316805	-0.523874	-0.847555	-1.58105	0.122147	-0.574831	0.227589	1.42521	0.258474	-0.46438	-1.61514
-1.1865	-1.00208	1.42994	-1.14332	-1.33173	-0.0456753	1.43277	-0.230949	0.177143	1.11484	-0.806644	-0.266104	1.28863	-0.288965	-1.17512	0.0164356	1.2712	0.038065	-1.01127	-1.04015	-1.0185	-1.91343	-0.840197	-0.568861	-0.28266	0.19388	-0.0232296	-0.780079	0.73147	0.48909	0.492476	0.000875473	0.390408	0.784708	0.990955	2.08725	-0.144924	0.273537	0.524258	-0.616219	-0.730095	-0.906351	2.27592	1.90846	0.703596	0.170481	1.36141	0.310158	-0.00087738	0.00237656
-0.929869	-0.606344	-0.811506	-0.740425	-0.904457	-0.972178	0.380611	0.161743	0.378311	-1.91893	-2.03645	-0.822823	-1.42301	-1.43469	-1.72029	0.826403	0.919142	1.59132	-2.33	-2.74203	-2.99429	-3.04311	-0.952883	-3.66794	-2.47127	-2.60834	-2.01035	0.555668	0.865395	0.75275	-0.646442	0.997187	0.538427	0.982178	0.974646	1.31791	1.12716	1.11961	0.675289	-1.00537	-1.29812	-0.753128	0.862173	0.450449	0.0500603	1.24302	0.385298	1.12173	0.982492	1.72586
-1.29717	-0.326962	0.441019	-1.09195	-1.05943	-1.77052	0.138353	0.563576	-0.172833	-1.0661	-1.25039	1.97141	0.402248	-0.866167	0.449255	-0.125246	-0.820271	-0.187128	-2.08748	-1.90713	-2.55511	-1.86916	-2.37489	-1.0633	2.58496	-0.144104	2.59156	1.41665	0.944904	0.0612965	2.02755	-1.32645	2.04188	2.55774	4.02949	0.0152626	2.95673	1.42617	-1.13892	-0.80352	2.12803	0.715151	-2.47549	1.00837	-0.0580025	-1.37329	2.13079	0.552042	-0.722475	-1.46068
-0.0116749	0.140877	-0.615088	-0.49131	0.560049	-0.477993	-1.11258	-2.87401	0.0204334	1.02613	0.130373	0.512215	0.940153	1.14707	-2.68875	0.590807	0.535786	0.188654	-3.95948	-3.87748	-4.33248	-1.1149	-2.45605	-1.82687	2.31066	2.47902	2.05317	2.32706	1.25476	0.134283	0.770893	-0.00457573	-0.063549	2.35355	2.58001	2.18081	-2.44968	-2.45232	1.12422	0.929129	0.571083	0.519585	-0.835335	-0.872919	-0.236288	0.261734	-0.711607	1.20032	-1.10252	1.31169
-1.09326	-0.92449	-0.640943	-0.853659	-1.02856	-0.641308	-0.305031	0.0226726	-0.0729561	-0.699507	-0.954098	-0.870701	0.54603	-0.0503178	-0.751331	0.259697	0.222321	-0.0305061	-1.43332	-1.46401	-1.71029	-0.591608	-0.993769	-0.751802	0.427109	0.28166	0.125925	0.319346	0.649006	0.162228	0.613775	0.202999	0.231567	0.834101	0.738619	0.431717	0.594288	0.939089	0.826967	0.485014	0.620951	0.00706673	0.83473	0.483547	0.225756	1.21444	0.757423	0.665541	-0.209974	-0.605947
-0.767134	-0.802427	-1.52824	-0.340904	-1.22424	-1.0255	0.296352	-1.40611	-2.81861	-1.09515	-0.677404	-1.53662	0.409319	-0.361286	-0.754545	-0.834072	0.746553	-1.77652	-2.06447	-2.13785	-1.79248	-1.91981	-2.04979	-2.40853	0.502323	0.429037	-0.596289	0.213112	0.128019	0.654575	0.927475	-0.967014	-0.207481	-0.529759	-0.59812	1.50686	1.20114	-1.1581	-0.116898	1.01256	1.71826	1.08242	1.42458	0.783123	1.33269	1.29348	0.658327	1.46952	1.05861	-0.718052
-1.78851	-1.52508	-0.908888	-0.828268	-0.791596	-1.16918	-0.655313	-0.45475	-0.452034	-1.14628	-1.12655	-2.0819	-0.242165	-0.467037	-1.22709	-0.33795	0.312635	-0.280502	-1.78731	-3.4552	-3.53343	-1.92192	-1.68727	-1.75072	0.632606	0.668566	0.614527	-0.182325	0.533421	-0.153265	0.317818	-0.0658894	-0.377989	0.387079	0.666588	0.382965	0.666639	0.68742	0.765293	0.646929	0.539518	0.254515	0.694128	0.573961	-0.0202484	1.28573	0.824318	0.965813	0.396465	-0.109005
0.630413	0.293798	0.609022	0.0470638	-0.480623	-0.147522	0.0533238	0.131229	0.0439148	-0.799231	-1.17017	-1.31637	-0.146709	1.99514	-0.580326	-0.527794	-0.0909195	-1.22525	-1.46675	-2.41579	-2.60051	-3.42284	-0.875402	-1.71089	-1.20917	2.57504	2.44917	1.39462	0.879818	1.84939	0.117901	0.0935631	0.769758	2.01956	1.16111	0.540434	0.931969	1.30977	-0.640865	0.542467	-0.899736	-0.0439148	-0.262188	-0.451227	-1.02753	-0.337473	-0.601238	-0.400692	-0.618547	-1.7697
-1.62491	-1.51675	-0.539644	-0.383585	-0.871082	-0.668634	1.77909	0.0314999	-0.228327	-1.29587	-1.78853	-2.19507	1.18794	0.881466	-0.959372	-0.894148	0.872313	1.98655	-1.79099	-2.67301	-2.38986	-1.46917	-0.739861	-1.08263	-0.348629	-0.580051	0.683748	0.716282	0.65509	-0.382467	0.0765095	0.483639	-0.0620155	0.603048	1.02021	0.75721	1.08801	1.36961	1.60305	-1.14878	-0.411474	-1.09007	0.988224	0.602623	-0.592232	1.55082	1.30527	1.19459	0.251368	-0.364502
0.84656	0.775036	2.1905	2.23733	2.48183	1.21341	-4.52845	2.77179	-3.69103	-4.07127	-4.64194	-5.25846	3.85908	1.21992	2.38934	2.88801	3.18176	3.5111	-4.68969	2.20726	1.63082	-2.63185	-2.28529	3.28521	-3.18331	-2.63676	-3.55926	1.96142	2.48903	3.03448	3.50355	-3.55519	-4.97185	-3.37101	0.912453	-2.87802	-3.24733	-4.17526	-3.35434	-3.46723	4.04815	-2.94164	-3.75645	3.16983	-4.56208	3.39726	3.3996	2.87793	-4.18563	-4.13089
-0.812607	-0.288477	-0.629002	-0.813009	-0.895676	-0.731543	-1.01782	-0.116852	0.0820293	-0.442431	-0.691322	-0.219816	0.896456	-0.0365315	-0.439875	0.261427	0.213604	0.0223846	-4.96033	-2.58583	-2.66239	-2.14404	-0.957458	-1.00827	1.477	2.10558	1.64082	1.03443	1.0752	0.0992756	0.0151787	0.600172	0.303665	1.48491	1.27625	1.37109	-0.151264	0.498442	0.379177	0.917805	0.629137	-0.0773182	0.221188	0.136927	-0.5557	0.918825	0.435568	0.65733	0.132702	-0.13529
-2.39755	-2.40538	-2.43224	-0.355972	-0.211687	0.252985	-0.375141	0.0415764	-0.990513	-2.14345	-0.412664	-5.01496	-0.240961	-0.915159	-1.29533	-0.335905	0.00903511	-0.309244	-3.65631	-3.59527	-4.89838	-3.00504	-3.9522	-4.06926	2.07975	1.65598	1.68688	1.17778	1.21808	1.01728	1.59681	0.797493	0.683428	1.78136	1.61367	1.79946	0.925245	0.521868	0.997547	-0.0508194	0.666683	0.710363	0.604908	-0.298197	0.15292	0.44389	0.0166054	0.101301	0.334991	0.516419
0.164278	-1.66614	-0.0103188	-1.35206	-0.0708141	-1.18998	0.772598	0.226082	-0.188858	0.0362854	-0.272512	-0.135199	0.863613	0.895849	0.336992	0.288368	0.428926	-0.276197	-1.53709	-0.984081	-2.14877	-0.914518	-0.323809	-0.373682	0.405405	1.68681	2.01207	0.514975	0.993561	0.880663	1.0853	1.44085	0.436209	2.77076	3.09107	1.58385	-0.0261955	0.754827	-0.756458	-0.0374432	0.569906	-0.920918	0.277828	-0.826761	-0.114407	1.16322	1.0825	0.963636	-0.102014	-1.63213
-0.332422	-0.394985	-0.372694	-0.64974	-0.551228	0.177008	-0.537626	-0.276403	-0.199108	0.156979	0.201914	0.0909233	1.25136	0.430748	0.314179	-0.407461	0.778278	-1.23497	-2.06741	-2.44097	-3.04534	-3.76068	-1.01047	-0.737398	1.58221	-0.39019	1.03245	0.552473	0.748316	-1.67398	1.75822	1.55587	0.953339	1.95267	2.14066	1.78579	1.02879	1.5466	1.37847	-1.03511	-1.64981	-0.996437	0.578337	-1.64206	-0.182264	0.901428	1.11504	1.45731	0.195812	-0.0249863
-1.59064	-1.24361	0.296345	-0.309965	-0.169594	-0.0913734	-0.00600624	-0.0872116	0.094635	-0.614933	-2.99665	-2.14007	0.123236	-0.171087	-2.83058	0.90946	1.44525	0.5907	-0.653143	-3.12346	-3.93962	-0.980898	-0.589161	-1.12218	-0.605404	0.238241	0.00600433	0.30294	1.70535	1.42831	1.04704	0.714971	0.0488377	1.58543	2.04162	1.71713	0.558935	1.18093	1.05232	0.0987701	-0.336559	-0.103954	0.812386	0.784658	-1.90428	1.52645	1.11398	0.815388	-0.556009	0.552126
-0.964523	-0.745586	-0.333702	-0.568325	-0.930201	-0.8517	0.208269	0.0547752	-0.0323048	0.210014	-0.130663	-0.101332	0.974247	0.346657	0.0158348	0.721987	0.823713	0.515795	-0.888598	-0.646995	-0.854288	-0.305622	-0.556663	-0.396162	0.721022	0.79035	0.860889	0.204037	1.07794	0.661272	0.470247	0.45492	-0.053627	1.62278	1.91891	1.13501	0.406095	-0.0561619	-0.0913487	-0.126717	-0.407661	-0.317873	0.780189	0.574276	0.0524235	1.17175	0.733141	0.977215	-0.638231	-0.264244
-0.37665	-1.22098	-0.699146	-1.05204	-0.0865669	-0.385237	0.617695	0.153765	0.511736	-1.77383	-2.08053	-2.26992	-0.163031	-0.349283	-1.27823	0.00349617	-0.573237	-0.178326	-1.27253	-1.97625	-2.79902	-1.85459	-2.59209	-0.893208	-0.839212	-0.171221	-0.00349808	1.16174	0.792034	1.1184	0.578156	0.02771	0.172768	1.37131	1.57605	1.16517	1.10536	1.23045	1.54612	-0.678852	-1.0764	-2.98535	1.05667	0.370655	0.650208	1.88507	1.09431	1.09945	0.0742893	-0.186375
-1.71231	-1.58573	-2.0821	-0.619204	-0.293177	-0.461943	-0.357477	0.00323677	-0.0519371	0.193407	-0.479797	-1.15209	0.443338	-0.511122	-0.312853	0.175413	0.425484	-0.0606556	-1.30758	-1.82185	-2.41704	-2.44131	-0.972084	-1.81968	1.42315	1.62256	0.91526	0.660917	1.18432	0.595572	0.808901	1.40045	1.69723	1.68218	0.608503	0.928356	-0.253473	-0.00323677	0.015089	0.257416	-0.255342	-0.367907	1.22664	0.142817	-0.503372	1.46382	0.44113	-0.388906	0.784971	0.23836
0.0982304	0.379795	0.572577	-0.996666	-1.18857	-0.516377	0.526636	0.732147	0.677645	0.217644	-0.136755	-0.0577602	1.03537	0.237659	-0.0980282	0.535593	0.818785	-0.0923519	-1.24696	-1.31895	-1.70092	-1.68809	-1.39371	-0.592716	1.52323	1.91627	1.3196	0.312645	1.32673	1.26944	1.06436	0.918682	1.0707	1.98205	2.52491	2.04702	0.102489	0.709494	0.525595	0.13002	-0.149696	-0.246035	-0.559504	-0.849825	-0.686422	0.127901	-0.341392	-0.312929	-0.635155	-0.127348
-0.470255	-0.263161	-0.0922832	0.413938	-0.462545	0.512337	0.0900917	-0.329804	-0.0495911	-1.20685	-1.23789	-1.21437	-3.07401	0.229668	-0.163582	-0.260263	0.405752	-2.09839	-4.41671	-2.22411	-4.99812	-1.61867	-0.603832	0.0558376	-2.87029	0.200996	-0.0981522	-0.0388298	0.967028	0.766073	0.687557	0.51902	0.577684	1.12642	0.239937	1.1317	0.772325	0.856094	0.740526	-1.69549	-2.35464	-2.94795	0.756481	-0.221449	0.600397	1.23938	1.68185	1.23984	0.0388279	0.063427
-0.913347	-1.74851	-1.58492	-0.690979	-1.26952	-0.75886	-0.499374	-1.31375	-0.341497	-1.11896	-2.50748	-1.65471	0.393089	-0.350542	-0.69449	-0.322939	0.956905	-1.76514	-5.47379	-1.94353	-1.23752	-0.785492	-1.12165	-1.36452	-0.394335	-0.427015	0.962275	0.632847	0.773733	0.503695	2.76636	-0.121693	0.313486	0.456471	1.49515	0.941969	1.5878	0.376873	-2.13583	0.816627	0.343582	0.654961	-0.652094	-1.68507	0.375101	1.35404	1.29763	1.58525	1.11425	-0.421413
-0.627976	-0.792597	0.549524	-1.19849	-0.731302	-0.580254	0.00771523	-0.914949	-0.194094	-0.0187359	0.443424	0.0986385	1.07144	0.916933	-0.973375	1.06412	0.2381	-0.0143089	-2.11143	-2.22119	-2.12326	-1.79302	-0.862593	-1.07421	1.89686	3.56652	2.76969	1.16535	1.14209	0.0904884	0.875263	0.459898	-0.150764	2.39393	2.08459	1.01899	-0.606066	0.403248	0.524885	1.64762	2.21384	0.462153	-0.202543	-0.750923	-1.66103	0.533258	-0.255447	-0.798433	0.0238648	0.335382
-0.526554	0.0714188	-0.387901	0.228682	-0.0338955	-0.023529	-0.00327301	0.932156	0.463673	0.0297546	0.549685	0.301914	1.40406	0.932516	0.00327301	0.55661	0.776844	0.378979	-0.707127	-0.755934	-1.19939	-0.418196	-0.0907307	0.234037	1.57872	1.5202	0.822609	1.25219	1.77709	1.14302	1.23349	1.30219	0.758276	1.92507	2.11579	1.73841	-0.528914	-0.319128	0.395311	-0.821093	-1.12072	-0.977249	-0.00361824	0.647226	-0.329588	0.26655	0.464796	0.550449	-1.21545	-0.862446
-1.223	-1.00626	-0.473496	-0.797146	-0.640488	-0.575108	-0.666742	-0.479166	-0.216656	-1.11838	-0.695353	-0.85067	-0.175829	0.621643	-1.32157	0.143757	0.446474	-0.252556	-1.93811	-2.24485	-1.96577	-1.42045	-1.18532	-1.3439	-0.251179	0.584808	1.43109	-0.273441	1.45417	0.436009	0.966993	2.5856	0.650282	1.08668	1.12562	0.560738	0.334394	1.02398	0.694925	-0.268921	-2.07357	-0.175642	0.506212	-0.134735	-0.39876	1.22239	0.209587	0.648949	0.570896	0.482597
-1.20549	-0.737564	-2.16745	-0.313646	-1.11573	-0.603262	0.0277862	0.0353317	0.335047	-0.262279	-0.102405	-0.73889	0.299181	0.0700874	-0.995541	0.530172	0.121674	-0.560814	-0.811043	-1.78618	-1.02673	-1.38822	-1.47358	-1.10257	-0.182522	2.21096	2.23129	1.10467	1.57621	1.0224	-0.69877	0.969088	0.822928	1.86309	1.98338	1.78781	-0.476025	-0.434692	0.788858	1.90193	-0.0582066	-0.59275	0.337728	-0.0277843	0.479458	0.710959	0.453005	0.590038	1.2711	-0.465658
-0.617313	-0.811052	-0.306273	-0.630541	-0.479107	-0.0269279	-0.258932	0.443912	-0.0777988	0.267614	0.121141	-0.334	1.10222	0.974682	0.0269279	0.258898	0.112186	-0.860502	-1.11015	-1.29333	-2.04063	-0.999239	-0.222328	-0.0446644	1.50645	1.88914	1.35235	1.02958	1.544	0.821344	1.02511	1.07651	0.673588	2.27005	2.49174	2.00674	0.360212	0.547033	0.572094	0.913912	-0.717268	0.437708	0.567522	0.402163	-0.199171	1.00413	0.670155	0.659376	-0.163376	-0.677343
0.0973568	-0.124674	0.0395107	-0.525089	-0.00270653	-0.997568	0.137285	-0.321041	0.529055	0.776777	0.391283	0.170799	0.901825	0.604973	0.212925	0.326233	-0.591715	0.0612774	-3.75218	-1.81835	-2.33991	-2.47676	-1.2062	-0.952931	1.51151	1.639	1.16714	0.84919	0.844521	1.31367	1.1144	0.423811	0.380375	1.15543	2.03701	1.48923	0.244652	0.495043	0.868351	0.00270653	-1.91015	-2.12455	-0.0248489	-0.200794	-0.606024	-0.787981	0.811535	-0.994043	0.387783	-0.74078
-2.20345	-2.40678	-2.04581	-1.5226	-2.06515	-1.02439	-0.980894	0.648605	-1.2877	-0.0351849	-2.30298	-1.27039	-0.216286	-0.558578	-1.7351	-1.56378	-1.66	-0.983295	-2.36007	-2.51458	-2.14463	-2.12903	-1.73862	-2.34716	-1.22071	0.343759	-0.491606	-1.32822	-0.276251	-0.695795	0.62232	-1.57243	0.18947	0.435417	0.0351849	0.0935631	5.07565	5.24622	5.55347	3.88673	3.8277	4.15641	-1.01333	-1.79226	-2.77172	4.28779	3.9923	4.02841	1.76732	0.771656
0.0290394	-0.933706	-1.21331	-0.535671	-0.492041	-0.0242882	-2.28263	-0.316816	0.407249	-0.604124	-0.765596	-1.24649	0.194511	0.0242901	-0.69606	-0.199467	0.662937	-0.671022	0.767391	-0.855089	-0.347267	-2.06656	-2.83497	-1.96538	2.11052	0.891664	0.46693	-0.0555859	-0.0742607	0.368393	-0.227516	1.65805	0.388849	0.282814	-0.0882072	0.895365	1.32684	0.732124	0.319191	0.665775	0.0771427	1.55089	0.107321	0.0900402	-0.458685	-0.132401	1.17622	1.58279	-1.70523	1.1796
-1.11118	-0.63253	-0.620565	-0.264267	-0.63699	-0.555246	-0.230894	-0.0720863	-0.151649	-0.0375671	-0.510426	-0.491833	0.50444	0.1308	-0.642222	0.777231	0.704704	0.33646	-1.91023	-1.83205	-2.17487	-1.17551	-0.877623	-0.687561	0.066452	0.487677	0.608784	0.840637	0.537785	0.421543	0.0137444	0.473284	-0.0177307	1.2233	1.40951	0.878897	0.22076	0.883684	0.674688	0.287487	-0.0137463	-0.199417	0.471121	0.380617	0.195795	1.08295	0.876446	0.820589	-0.0703316	-0.396566
-0.063057	-0.00873756	0.311706	0.00226211	0.623381	-2.21016	1.44904	-0.242506	1.00537	1.53501	0.541365	1.22252	1.26461	1.2842	-0.147606	0.940023	0.923773	-1.79459	-2.65445	-3.61408	-2.13715	-2.70523	-2.04287	0.195564	2.15478	2.35655	2.50656	1.03661	1.49695	1.79233	1.37435	1.374	2.28571	1.76083	2.85525	2.18314	-0.00226211	0.696896	-1.75221	-2.11487	-1.38244	-0.737166	0.502636	0.655705	0.97094	1.2463	1.12593	1.16981	0.116377	2.776
0.408167	0.223082	1.44486	0.079998	-1.72874	-1.77814	1.13571	1.28604	-0.943806	0.942364	-2.24781	0.688841	-1.15212	0.747927	-1.79674	1.3108	-0.728414	-0.406418	-0.297306	0.366316	-3.89927	-2.19103	1.56392	-2.46414	0.197411	1.11968	-1.53092	-1.28449	0.999487	0.0416279	0.519873	-1.0181	1.36804	1.08825	-0.104395	1.58803	-0.400099	1.49237	0.0600472	0.896799	2.42706	1.82351	1.03874	-1.79625	-0.725031	0.0754681	-0.780472	-0.151018	0.325649	-0.228643
-1.86122	-1.63283	-1.92321	0.0222092	-0.890802	0.327093	-1.7122	-1.25286	-1.7164	-2.36612	-1.12391	-2.88688	0.122562	0.28113	-1.88703	-1.11441	-0.220203	-0.90872	-1.37379	-2.20319	-2.44358	-2.75059	-1.6568	-1.85487	0.965345	-0.356203	-0.123308	-0.912003	0.113104	1.40814	-1.70835	0.243675	0.944212	1.90488	0.953934	-0.0222073	0.111927	1.33378	1.77155	0.154842	-0.0340404	-0.422504	2.77363	2.611	-0.134886	1.5617	0.495142	1.47314	5.6354	4.75709
-0.128004	0.176947	0.279205	-0.683495	-1.43764	-1.37828	-0.25057	0.783926	0.746252	-0.164908	0.11169	-0.707842	1.13376	0.880964	0.149738	0.386633	0.744247	0.0931988	-0.473898	-1.57873	-1.01277	-0.51387	-0.668694	-0.304609	0.559475	1.02735	0.985151	0.663651	1.15811	0.69211	0.926935	0.0508671	0.230749	1.11011	0.848225	0.205532	0.211485	0.267935	0.259045	0.297899	0.132669	-0.270557	-0.490128	-0.904821	-1.01359	-0.0786896	-0.569176	-0.43878	-0.0068531	-0.0961266
-0.0752335	0.0453434	0.0200367	-0.271095	-0.0200367	0.291614	0.361626	-0.0614014	0.261457	0.680912	0.340158	0.261398	0.774687	0.482395	-0.175159	0.203753	1.14448	0.123209	-1.76812	-2.50669	-1.15406	-0.759041	-0.595573	-0.573767	0.394264	0.759392	0.772903	0.988604	1.60044	0.503162	1.09297	0.829079	1.21663	2.00363	2.3284	1.40435	0.206705	0.349764	0.119165	-0.197922	-0.213875	-0.027174	0.276527	-0.0427971	-0.394325	1.13194	0.785427	0.168909	-0.989157	-1.56867
-1.09089	1.2348	1.22844	0.977825	1.1239	1.26371	0.115513	0.833416	1.27589	0.253321	-0.371349	-0.255867	1.2665	0.0412388	0.557299	1.77066	1.70734	1.26547	-3.15537	0.270556	0.00700951	0.97694	1.25935	1.09295	0.989033	-0.242897	-1.5272	1.85319	-0.0323486	1.41619	0.783575	-0.405405	1.5037	2.52941	1.3424	-0.166025	0.400919	0.645748	0.495241	-1.33889	-0.330397	-2.4205	-0.236875	-0.059309	-1.31037	-0.515736	-0.0070076	0.219635	-0.286392	-1.27024
-3.37874	-2.9337	-1.53954	-1.42789	-1.94024	-0.910681	-1.12976	-1.34369	-0.657747	-1.42175	-1.28907	-1.2507	-0.407824	-1.25615	-3.17632	-0.803938	-1.44214	-1.25662	-4.62379	-6.11671	-5.07222	-3.8116	-3.01361	-3.0082	0.159214	0.56987	0.321588	0.466551	0.578289	0.387665	-1.70712	-3.0515	-2.23172	0.566147	0.0396233	0.38907	1.1473	1.26981	1.23854	0.75288	0.67696	0.0377827	0.78137	0.111217	0.171984	1.65921	0.974171	1.17399	0.305059	-0.00939178
-3.08307	-3.96454	-2.19241	0.264709	0.317381	-0.0892162	-0.363846	-0.647158	-1.12817	-1.62016	-2.09074	-2.37655	-1.71766	-3.81733	-3.39412	-1.16316	-0.434305	-1.31769	-2.82512	-5.68017	-3.40008	-3.91891	-4.39849	-3.83018	0.857002	0.963896	-0.521364	0.718899	2.13275	1.66742	1.6518	1.80346	1.68539	2.83593	2.84625	2.24887	0.993589	0.789425	0.793207	0.327173	0.389807	-0.214144	0.999956	0.682516	0.269764	0.148228	0.400755	0.756121	-0.0356693	-1.69293
-2.46245	-2.37315	-1.65542	-1.79351	-1.65347	-1.81566	-1.38102	-1.30042	-1.47975	-1.77026	-1.80908	-2.47931	-0.490385	-1.01191	-1.67217	-0.928417	-1.15359	-1.59551	-2.94309	-3.66708	-3.91264	-3.16273	-2.71601	-2.59697	0.324982	0.954357	0.510364	-0.120894	0.502151	0.0375309	-0.0491695	-0.547527	-0.459072	0.683683	0.770695	0.496094	0.718638	1.09303	1.03008	0.461277	0.362526	-0.0500679	0.591989	0.596264	0.202652	1.11851	0.603632	0.86446	0.532665	0.0510082
-0.18766	-0.15942	-0.433594	-1.52343	-1.49601	-1.50983	-0.057663	0.316997	0.252321	-0.188118	0.262836	-0.0391769	0.535675	1.12525	-0.227636	0.737459	0.550566	0.0391769	-1.35024	-2.1276	-3.13736	-2.36675	-1.22332	-1.48379	1.56304	2.54006	2.1699	1.208	1.21386	0.817314	0.61931	0.744949	0.448458	1.88449	1.93849	1.47435	0.341629	0.501791	0.815172	1.18761	-0.211273	0.368011	0.110794	-0.359053	-0.965406	0.351654	0.270964	0.316433	-0.240438	-0.248779
-0.949585	-0.823147	-0.772127	-0.490334	-0.465479	-0.769922	-0.528183	-0.285948	-1.79581	-0.42827	-1.0106	-1.58224	0.630285	-0.445873	-0.130318	0.273876	0.427937	-0.0520019	-1.26326	-3.38732	-3.01806	-2.76777	-1.40729	-1.73687	1.4154	2.09965	0.936266	0.761469	0.0694504	0.152975	0.767	0.194788	1.27035	1.49222	0.208652	1.38515	-1.32719	0.0520019	0.285242	0.824253	0.410509	0.688307	0.999161	-0.221386	-2.8012	-1.15272	0.758246	1.50944	-0.564533	0.461792
-1.35319	-2.7187	-0.514467	-0.921145	-0.359659	-0.996567	0.0733204	0.31926	0.382687	-1.30636	-1.31411	-1.39614	-0.0733185	-2.12256	-1.56249	-0.157587	-0.0977974	0.241934	-1.608	-1.45219	-1.70224	-2.01123	-0.195112	-0.283894	0.575033	-0.770048	-1.52093	0.413073	1.45734	0.976692	1.08741	0.912188	0.78779	1.56912	1.52555	1.0681	1.22194	1.27694	1.2907	-1.13029	-1.04186	-1.5184	1.40321	1.18751	0.362066	1.39356	1.13901	1.47158	-0.462252	-1.73979
-0.227611	-0.342983	-0.505951	-0.714249	-0.729662	0.5867	-0.23815	-0.0219479	0.498442	-0.154162	-0.576111	-1.00297	0.552862	-0.515505	-0.0109444	0.898687	0.717466	-0.30554	-1.36704	-1.92412	-1.31461	-2.44225	-0.06847	-2.31544	2.47387	3.01191	2.79777	1.0381	0.510756	0.451916	2.48708	0.0109444	0.523367	3.04567	0.655054	2.3473	1.04817	0.81481	0.775474	0.434011	0.552095	-0.605537	-0.7311	0.409714	-0.146299	-0.332489	-0.153519	-0.0321026	0.0596981	1.36557
-2.23425	-1.829	-0.916204	-0.00462914	0.149977	-0.00787926	-0.940409	-0.937733	-0.861877	-0.271641	-0.432173	-0.587971	0.654543	-0.516088	-0.339607	0.00463104	0.640328	0.37056	-2.88644	-4.62966	-3.70977	-2.11867	-2.043	-3.193	1.05316	0.57789	-0.546894	-0.904343	0.524056	0.30653	0.28459	0.242155	0.256617	0.923515	0.941561	0.86478	-0.312412	0.0540733	0.179151	0.87199	0.787197	0.701189	0.402079	-0.453339	-0.404369	0.724794	0.268435	0.42697	0.00504303	0.0188828
-4.00402	-0.361513	-0.86824	0.825037	0.500153	0.583847	-1.98714	0.628428	-1.24554	-2.71034	-3.45307	-2.06163	-0.324488	-0.210579	-3.66172	0.0863609	1.1418	-0.936134	-2.52112	-3.64777	-4.31674	-4.01953	-3.87111	-2.94798	0.0946579	2.21369	0.773306	2.66198	2.59418	1.67216	1.7122	1.37242	0.404459	1.86327	1.83158	2.13841	1.19862	1.14827	0.752813	-0.0371513	1.06481	-0.943041	-1.14037	0.171272	-0.749807	1.39939	-0.797527	-1.54831	1.37444	1.27392
-0.974552	-0.281267	-0.775774	-0.49021	-0.755608	-0.0713634	-0.471374	-0.410789	-0.974909	-2.1036	-2.6657	0.523277	0.427383	0.612984	0.0416336	0.347235	0.468395	0.625778	-2.93404	-1.44354	-2.19571	-1.8643	-2.12215	-3.26332	0.402912	0.942986	0.471397	0.252636	0.179258	-0.296339	0.210388	-0.099474	-0.192875	0.85502	0.733322	0.694815	-0.118294	0.866781	0.205765	0.618338	0.591278	0.173529	0.216188	-0.0711708	-0.222103	0.214975	0.270378	-0.264574	0.481573	0.901501
-1.6113	0.0443516	-0.254209	0.028429	0.120369	-0.504583	-0.569115	-0.152556	-0.109831	-0.243616	-0.697773	-0.559977	0.483883	1.61518	-0.0176449	0.374779	0.159025	0.265985	-1.11934	-1.84843	-2.07677	-1.58989	-1.193	-1.75503	1.22366	0.855417	0.709576	-0.223072	0.687412	0.377397	0.975233	0.554062	-0.651358	1.10303	1.0931	0.992903	0.462456	-0.455769	-0.0377541	-0.140003	-0.00359726	-0.619074	0.407055	-0.0295334	-0.195017	0.896038	0.411705	0.248854	0.364874	0.768972
-0.871033	0.0733433	-0.657072	0.131844	-0.0100918	0.471775	-2.26649	-0.221172	-1.69389	-1.00408	0.0301495	-1.31837	0.667782	0.0435619	0.050602	1.37742	0.172531	0.423407	-2.26062	-1.92608	-2.15106	-2.61107	-1.65909	-2.79762	1.13947	-0.948278	0.905876	0.943577	0.0572128	-0.378908	0.800791	0.979567	-0.886375	1.55368	-0.327509	-0.204023	-0.230784	0.744076	-0.0146656	1.05162	0.188202	0.11836	0.0871925	-0.178322	0.137379	0.840809	1.11105	-0.915445	-0.112814	0.0100899
-1.66344	-2.26044	-0.339706	-0.230329	0.415062	-0.0407715	-0.569603	0.228609	-0.569902	-2.451	-1.2732	-4.25054	-0.22727	-2.75072	-3.42175	0.402756	0.989017	0.653116	-1.95587	-2.65083	-4.1912	-3.60082	-4.29828	-2.58639	-1.25058	-1.4042	0.389221	0.665579	1.14899	1.42168	0.499659	0.679276	0.426964	1.57863	1.93684	1.43845	0.574902	0.501694	0.448027	0.180853	-2.9545	-2.28057	1.64708	0.802288	-0.33556	1.44501	1.12463	1.06072	-0.670219	-1.93898
-0.37536	-0.450226	-0.251059	1.09435	0.282909	0.189907	0.0196781	0.0160999	-0.0160999	-1.26454	-3.46346	-3.1353	-3.69194	-1.22698	-4.75485	1.27526	0.850252	0.213856	-6.0264	-4.56696	-7.41585	-2.96983	-5.01387	-4.94327	-1.54653	-0.235905	-1.23439	1.98364	1.48505	1.54728	0.994354	0.904522	0.968958	1.58129	1.75252	1.46459	0.712242	0.157927	0.842175	-1.40653	-1.45127	-3.1073	0.468864	-0.262039	-0.166149	0.895779	0.434162	0.712698	0.704546	0.645863
-2.62031	-3.11007	-4.07943	-3.11213	-1.94788	-2.99545	-3.7942	-2.12515	-2.81842	-2.14164	-2.23149	-1.58785	-3.17587	-1.28791	-3.80456	-2.80512	0.0356712	-3.18504	-4.53944	-2.83547	-3.70041	-3.286	-0.99457	-1.29773	-2.13469	0.790449	0.789045	-0.485155	-2.43047	0.557106	0.22011	-3.41016	0.412443	0.687824	1.8424	-3.10276	0.606398	1.98538	0.466837	2.76895	1.15354	2.03066	0.910345	0.609264	0.0829506	1.67378	-2.74095	0.219797	-0.168877	0.5201
-1.57712	-0.509993	-0.736136	-0.0286236	-0.676809	-0.129715	0.101111	-0.147886	-0.177527	-0.552917	-0.739021	-0.67293	0.0959702	-0.188326	-1.45111	0.0692349	0.452822	-0.0662918	-0.874981	-2.04762	-2.8571	-3.306	-1.20893	-1.98948	1.46848	1.54621	1.2408	0.877977	0.597639	0.366724	0.150999	1.13428	-0.703159	1.65682	1.98653	2.30599	0.297344	0.0541897	0.489208	-0.0157032	0.784716	0.368147	0.202313	0.353418	0.097578	1.0892	0.607677	-0.32193	0.663382	0.219149
-2.04405	-1.98789	-0.471382	-0.0338478	-0.0799503	0.132395	-0.633785	-0.455349	-0.883265	-0.431503	-0.91814	-0.882181	0.620199	-0.998909	-0.617277	-0.650244	0.203684	0.171862	-1.57083	-1.31982	-1.61004	-1.53391	-1.27647	-0.528544	1.08192	-0.115593	0.0338478	-0.208956	1.4692	0.947846	0.842987	0.256861	0.19655	1.21958	1.34297	1.06802	0.673237	0.385662	0.597956	0.329643	0.586651	0.272385	0.785564	0.729796	0.218115	0.805309	0.502504	0.665945	-0.223219	-1.5624
-0.742926	-0.871715	-0.560534	-0.679848	-1.00163	-0.56032	-0.552019	-0.495186	-0.263193	-0.893927	-1.05288	-0.870628	1.01194	0.664617	-0.219772	0.646084	0.295456	0.491642	-2.26658	-2.08441	-2.42406	-1.39104	-1.25678	-1.24494	0.505831	0.442207	0.528914	0.373423	0.595392	-0.21837	0.051651	-0.209219	0.0529499	-1.67646	-1.58157	-1.46253	-0.294502	0.227625	0.261068	0.431425	0.479153	0.186779	-0.457148	-0.732521	-1.1183	0.927601	0.473272	0.742418	0.0882149	-0.0516529
-0.194277	-1.64716	-1.25915	0.131044	0.282341	0.492996	-0.413628	-1.58483	-1.03287	-1.35428	-2.25237	-1.77621	0.0763054	0.339254	-0.217129	0.883209	-0.662779	0.222996	-2.33377	-3.27657	-2.77427	-1.95512	-2.36187	-2.65086	1.31746	1.42071	1.32097	1.17475	0.644196	-0.497654	0.731892	0.931629	-0.673986	1.35801	-0.223785	0.911108	-1.99996	-0.409884	0.406578	1.043	1.12675	0.760231	-0.766365	0.328585	-2.33822	1.01893	0.81492	-0.0386162	0.96995	-0.101799
-4.41485	-5.20915	-0.53656	-0.348816	-1.51865	-7.07635	-0.258766	-0.554886	-0.0416832	0.245254	-1.25077	-0.249729	0.342924	-3.29952	-0.472858	-0.0394554	0.287449	0.436165	-1.98773	-1.91802	-2.47497	-1.14439	-1.40684	-1.17647	0.241217	-0.754579	-4.93865	-5.1289	0.186802	-0.520138	0.376989	0.383577	0.557377	0.756493	0.842813	0.741182	1.04411	1.24976	0.829664	1.06267	1.01679	0.807585	1.68016	1.17284	0.671663	1.64035	1.50132	1.64062	1.9103	-1.80068
-0.781301	-0.515131	-0.61409	-0.0235443	-0.783611	-0.682911	-2.32469	-1.88406	-0.79463	-0.679812	-1.8481	-1.77175	0.0261421	-0.109703	-0.719036	-0.152359	-0.521044	-0.164619	-2.88515	-3.08822	-4.60122	-2.42064	-2.79155	-2.33394	0.406252	0.919304	0.605635	0.209633	0.0235443	-1.3211	-0.700291	-0.582937	0.573805	0.980997	-0.0787602	1.09041	0.887825	1.06672	0.605101	0.927029	1.16774	0.69404	0.801411	0.67308	-0.775232	1.52879	-0.396639	-1.01423	0.74621	0.979036
-1.97852	-1.28992	-0.266916	-0.649214	-0.668814	-0.275587	-1.62614	0.0176239	-0.411385	-1.38979	-1.83656	-0.135504	1.04488	0.162409	-0.374188	-0.734837	-0.754189	-1.03904	-2.19152	-2.77522	-3.96353	-2.60263	-1.81241	-2.1291	1.04553	1.29348	-0.2605	0.596086	0.987776	0.335003	-0.0991402	0.452143	0.32609	0.604679	0.827106	0.979055	-0.403938	0.965582	0.791138	0.405626	0.236395	0.115101	-0.944206	0.226408	-0.41869	1.00925	0.684086	1.0365	0.747988	0.471338
-1.74252	-1.22795	-1.03199	-0.4713	-0.538809	-0.532614	-0.737497	-0.61072	-0.710442	-1.43228	-1.62662	-1.63936	-0.849812	-0.774176	-1.51212	-0.20797	0.181925	-0.184065	-2.01943	-2.26201	-2.86951	-2.06415	-1.7216	-1.65983	0.288158	0.687391	0.548655	0.822271	0.672903	0.447887	0.686596	0.312736	0.0205441	1.32014	1.40647	1.37166	0.573513	0.842272	0.786798	0.817835	0.405609	0.0701637	0.94709	0.219845	-0.208462	1.0634	0.563429	0.654787	0.175129	0.245844
-2.23512	-1.75953	-0.217651	0.498694	1.33366	0.689432	0.321844	2.11525	0.10531	-2.52314	-0.640585	-0.0391693	2.04272	-2.25655	-2.0936	0.907509	-1.13106	0.193584	-3.7466	-4.82797	-4.20997	-2.28982	-2.41621	-2.80511	2.92392	2.76521	2.59945	0.588421	2.74537	1.28671	-1.36643	1.341	0.720865	0.606344	2.93752	1.44573	0.36908	0.513157	2.63965	-1.81934	-1.63286	0.374628	-0.279112	0.229385	-0.944473	0.595829	0.446316	0.485937	-0.421852	-2.70462
-0.799774	-0.690033	-0.154226	0.00202751	0.620901	-0.0518265	1.55619	1.67528	0.655886	1.60058	1.21819	1.20276	1.20425	1.64827	0.35042	1.09495	1.2828	1.16078	-0.668276	-1.25113	-0.98225	0.374359	0.0921059	-0.357843	1.82641	2.04734	1.55881	1.43191	1.73749	1.47022	1.00399	1.25924	1.52902	2.4966	2.61148	2.60113	-0.858126	-0.39533	0.473274	-2.22122	-2.1966	-2.33074	-0.00354767	0.0267277	0.384483	0.249529	0.340054	-0.0231037	-0.763031	-0.834785
-1.65654	-1.73399	-1.34573	-0.360687	-0.156073	-0.677725	-0.659271	-0.0332127	-1.06552	-0.617332	-0.93	-1.84464	-0.251467	-0.824705	-1.53387	-0.945373	0.191828	-0.906166	-1.96765	-2.5623	-1.6578	-2.51398	-2.49402	-2.39454	0.8043	0.601507	1.23052	-0.709833	0.835278	0.497223	0.896269	-0.0735168	-0.144936	1.05666	0.504566	0.868589	-0.195166	1.32879	0.629664	2.3036	1.51556	1.18579	1.01985	0.0316029	0.124857	0.511873	0.0819664	0.445167	0.419571	0.815624
-0.822134	-0.0161018	-0.357603	-0.179224	-0.0828705	0.395081	-0.536003	-0.133604	-0.468222	-0.291382	-0.856731	-1.60476	-0.595396	0.4137	-0.976934	0.259569	-0.0137501	-0.166584	-2.4617	-5.35142	-2.56206	-3.9591	-3.73124	-2.26443	1.66051	2.34053	1.93854	1.86799	0.70635	0.719194	1.63958	1.10425	1.20069	1.78362	1.4351	1.55186	0.0137501	1.33245	0.228128	1.43079	0.859358	0.481558	-0.331148	-0.31909	-0.538996	0.897106	0.850351	0.768955	0.915729	1.06248
-4.75756	-4.93044	-1.35554	-1.53258	-1.29826	-1.30709	-1.34513	-0.870609	-0.990272	-1.30959	-1.82851	-1.57504	0.271761	-1.13323	-1.53262	-0.642119	-0.108583	-0.212025	-2.55811	-2.97329	-3.33914	-1.92112	-1.60316	-1.83006	0.788298	0.246315	-0.790003	-4.75578	0.904304	0.195456	-0.0916042	-0.239716	-0.0473194	0.826014	0.764904	0.667862	1.2514	1.57056	1.50366	1.35629	1.41869	0.634104	0.975349	0.813646	0.411009	2.06452	1.28661	1.38117	1.04781	-1.32409
-0.514511	-1.01469	-0.0739002	-0.23867	0.0215015	-0.196182	0.432833	0.334795	0.434313	0.662134	-0.324346	0.00592041	0.37067	0.258244	-0.946758	0.499756	0.520042	-0.0059185	-1.01944	-1.37466	-1.83471	-0.885721	-0.184599	-0.785006	1.04261	1.56172	1.19885	1.59672	1.56889	1.17352	1.6846	1.42187	1.37056	2.2728	2.37123	2.17256	0.0160351	-0.0241852	0.192055	-0.720821	-0.557922	-1.12829	0.252758	0.166708	-0.201807	0.72962	0.218325	0.391035	-0.809948	-1.10321
-1.18327	-1.11791	-0.595425	-0.887079	-1.08207	-0.761318	-0.00992584	0.128893	-0.203346	0.0730629	0.0305538	-0.192238	0.817942	0.19516	-0.191242	0.279892	0.769054	0.131075	-1.09698	-1.10563	-1.35875	-0.304964	-0.419027	-0.313284	1.23452	1.54011	0.911285	0.262558	0.747971	0.518074	1.07122	0.969038	0.746836	1.69947	1.75867	1.42244	-0.0614433	0.0166435	0.0205002	0.00992775	0.0797672	-0.475897	0.503712	0.154873	-0.0172577	0.888571	0.395672	0.754242	-0.816988	-1.07934
-1.07249	-1.00484	-0.583584	-0.802639	-1.02283	-0.658031	0.271265	0.137127	0.176849	0.182159	-0.0112534	-0.207258	0.67412	0.343031	-0.0561562	0.118662	0.468912	0.192648	-1.10543	-1.1191	-1.45676	-0.935856	-0.600784	-0.0466919	1.45698	1.76124	1.28106	1.00174	1.3955	0.903896	1.36898	1.46444	1.26279	2.23858	2.21867	1.91885	-0.114348	0.0112553	0.0332546	0.419298	0.252022	-0.114986	0.446692	0.195055	-0.30921	0.818928	0.239578	0.408075	-0.453404	-0.707516
-2.15245	-2.18725	-1.04853	-0.893797	-0.648212	-0.40773	-0.927984	-1.12967	-1.12521	-0.798508	-1.08574	-0.735607	-0.0674267	-1.42333	-0.945724	0.69207	1.09572	0.867836	-1.82118	-1.87535	-2.41232	-1.06296	-0.987314	-0.533678	-0.666834	-0.281284	-1.52032	0.394314	1.27321	1.07588	-0.92852	-1.46446	-0.723658	1.63892	1.84345	1.32153	0.626135	0.865519	0.74717	0.80216	0.534227	0.244482	0.951849	0.207531	0.184305	1.43176	0.443987	0.593462	0.125906	-0.312035
0.15546	0.147415	-0.0106087	-1.1758	-1.03451	-0.379633	0.457954	0.211323	0.149023	-0.464558	0.397694	-0.162474	-0.734434	-0.661762	-0.767345	0.62648	0.398552	0.0624123	-0.875778	-0.0821323	-0.520292	-1.43962	-1.08686	-0.97308	0.232943	0.915316	0.615471	-0.0177097	-0.925224	0.144453	0.702452	-1.69538	-0.193178	-1.49091	0.0106106	-1.03278	-1.68451	0.923593	0.223009	-0.193853	-1.37266	-1.00564	0.41201	0.756729	0.991671	1.64434	1.31304	0.975472	1.2801	1.41402
-0.919695	-1.08618	-0.579193	-0.948923	-0.584619	-0.848019	-1.2406	-1.38756	-1.35906	-0.548838	-0.886856	-1.0137	0.372795	0.116453	-0.808878	0.348907	0.425619	0.0653439	-2.00425	-2.0369	-1.95517	-2.08525	-1.24805	-1.11294	0.12574	0.421541	0.00732231	-0.393988	-0.285456	-0.419598	-0.148636	-0.407152	-1.2129	0.277807	0.254408	0.439669	0.367866	0.273949	0.699682	0.6971	0.413982	-0.00732422	0.809202	0.238121	0.166542	0.901825	0.0977783	0.656868	0.911549	1.38123
-1.44229	-0.840008	-1.01517	-0.199629	-0.406662	-0.865076	-0.461637	-0.336815	-0.579866	-1.47377	-1.4283	-1.93995	-0.0953407	-0.913433	-1.52909	-0.169413	-0.145334	-0.795412	-1.17569	-1.64358	-2.05235	-0.905806	-0.753296	-0.498478	-0.140369	0.553659	-0.0261955	0.788742	0.983486	0.572145	0.758606	0.453053	0.593063	1.41108	1.80132	1.38541	0.582052	0.80345	1.01083	-0.68857	-1.18073	-1.21873	2.14382	1.19019	0.971289	1.60705	1.2655	1.58393	0.84585	0.956629
-0.682035	-0.853716	-0.382929	-0.105427	-0.440094	-0.665934	0.0336685	-0.368591	0.189728	-1.45252	-1.68959	-1.54317	-0.096283	-0.470633	-1.50289	-0.110771	0.331858	-0.187662	-1.78976	-2.03958	-2.76149	-1.52573	-1.42257	-1.48182	0.597597	0.275826	0.0113106	0.470867	0.954662	0.27446	0.605909	-0.0113106	0.0948276	1.77538	1.45674	1.45911	0.423843	0.500259	0.31279	-0.330458	-0.0238171	-0.819716	0.589292	0.35449	0.203772	0.791628	0.463882	0.244808	0.562973	0.659718
0.0523052	-0.341753	-0.894173	-0.410681	-0.358753	-0.179834	-0.568106	0.495707	-1.30469	0.23786	0.0710964	0.092083	-0.0367661	0.113518	0.896341	0.0155087	-0.843061	0.29649	-0.2393	-2.82041	-0.407909	-1.93334	-1.07036	-0.12677	0.743961	1.25414	-0.758553	0.401051	0.131731	0.441147	1.22591	0.841581	1.39731	1.21376	2.25329	2.14577	-0.541111	0.462975	0.409805	0.699963	0.0172863	0.518309	-0.0364208	0.321993	-0.26297	1.01703	0.303131	0.600643	0.415598	-0.829268
-0.461624	-0.59605	-0.54982	0.0328407	0.227673	0.294863	0.0385037	-0.284792	0.257868	-3.2107	-3.67144	-3.34592	-0.396511	-2.30732	-1.88658	0.403643	0.220058	-0.00163841	-3.10361	-7.14049	-3.50067	-1.25977	-0.368889	-1.19262	-2.10611	-1.86425	-1.86744	1.0432	0.953386	0.00163841	0.422159	0.472637	0.522453	0.816414	1.18239	1.39641	0.385246	0.322624	0.694803	-4.73868	-4.8966	-4.5487	0.0585671	0.469622	-0.707809	0.987465	0.424694	1.02054	-0.946716	-1.59723
-1.81982	-1.64167	-0.997215	-0.377354	-0.885122	-0.49659	-0.0995769	0.187128	0.328196	-0.375185	-0.87635	-1.15329	-0.231527	-0.848572	-1.165	0.034174	0.17485	0.408686	-2.56692	-2.575	-2.43003	-2.15195	-1.91254	-2.40336	1.12069	1.22817	0.247255	0.269621	1.05522	0.699907	0.690643	0.978109	0.459843	1.93468	1.73786	1.53151	0.318804	-0.209026	-0.034174	-0.271998	-0.045557	-0.33141	0.738886	0.294926	0.3468	1.1604	0.372351	0.746372	0.446741	0.0715179
-1.17082	-1.07768	-0.883822	-0.283783	-0.108025	0.177128	-0.14448	0.0630588	-0.001791	-0.293665	-0.739273	-0.918146	1.24744	0.659041	-3.46239	0.39287	0.001791	0.122404	-0.0728569	-3.17576	-4.20294	-1.14203	-3.79294	-3.12743	1.34753	1.71175	1.29989	0.976337	1.40047	0.848326	0.663508	-0.125751	0.981117	1.34779	1.45848	1.0128	0.548391	0.113802	0.0352306	0.902325	0.610296	0.661381	0.539394	-3.67338	-0.00891495	0.733557	0.953854	0.573585	0.696468	-2.22
-0.184832	-0.349943	-0.400095	-0.676765	-0.807394	-0.430677	-2.22781	-0.095314	0.0546246	-0.101708	0.445652	-2.5421	1.64505	0.325916	-0.540564	0.837572	0.633751	-0.0370369	-0.543577	-3.97928	-0.699944	0.81185	-0.0125351	-0.808226	1.15506	-1.42341	0.878502	0.771778	0.628428	0.562952	1.18538	-0.0129795	-0.0947571	2.33598	1.49294	1.42899	0.219311	1.0526	0.141178	0.371653	-0.0276356	0.0587673	1.70518	-0.132427	0.327593	1.80408	0.231932	-0.150537	0.0125351	0.49511
-0.458798	-1.8176	0.113218	0.466436	0.282347	0.435844	0.189688	0.354282	0.0882835	-0.0213604	0.103645	-0.135916	0.947954	0.376497	0.487858	-1.5986	1.57752	1.2048	-1.0512	-2.06224	-1.59117	-0.0647087	0.105789	-0.167274	0.9093	-0.518896	-0.879621	0.261515	1.0947	0.714209	0.108791	0.257456	0.854456	1.43499	1.37444	1.08131	0.735764	0.593006	-0.0568714	-0.104101	0.43799	-0.559753	-0.569548	-0.0172996	-0.138792	1.14293	0.751835	-0.217135	-2.93969	-2.39081
1.58691	1.53089	3.54685	-1.41264	-1.15174	-0.971918	-0.413105	-0.00576591	0.22637	-0.0226707	0.00576782	0.132914	0.662069	0.931696	-0.305294	0.140135	-0.0513516	-0.0213261	-1.58132	-0.811995	-1.45208	-0.866955	-0.0439205	0.0882416	0.715101	1.06997	2.90338	2.91005	0.729448	0.134277	0.744961	0.625811	0.387384	1.25379	1.24046	0.859966	0.0904312	2.16993	3.3506	2.71416	0.0814362	-0.299513	0.0268402	-1.95118	-0.64299	0.1054	-0.552431	0.299118	-0.918428	-0.373406
-0.605869	-0.998735	-0.907839	-1.26944	-1.94921	-1.59929	-0.776094	-0.30418	-0.031538	-0.847654	-1.12464	-1.5998	0.255478	0.344114	-1.2211	0.0623741	0.188232	-0.369192	-1.34621	-1.20045	-1.72208	-2.24709	-2.15281	-2.1809	0.0517387	0.413755	0.373753	0.336008	0.20961	-0.252563	-0.287968	-1.24881	-0.757858	-1.18169	-1.19638	-0.739269	0.396301	0.736767	0.948025	0.790064	0.532757	0.0315399	0.0775909	0.0614338	-0.412952	0.656225	0.313425	0.269463	0.611898	-0.156347
0.0965576	0.812189	-0.185972	-1.89808	-0.672365	-0.994671	0.246071	-0.436029	-1.17546	-1.27336	-1.80547	-3.05407	2.23217	1.8267	-0.915043	0.0757904	0.233908	1.52451	-2.57495	-2.59618	-3.55766	0.139025	-3.5171	-2.9221	0.641235	3.03295	1.57126	1.65628	0.600147	0.0727692	0.930235	1.55926	-0.838736	2.15263	2.37145	2.03061	0.898853	0.573172	-2.62714	0.627079	-0.530581	0.158173	-1.64491	-1.26157	-1.26654	-1.85218	-0.732792	1.65376	0.27762	1.14123
-0.123993	-1.53777	-0.398033	-0.0312939	-0.210363	-0.482851	0.102133	0.0877476	1.10732	1.02694	0.607954	0.485197	1.13141	0.999884	0.0882835	1.27996	1.28366	0.875076	-0.390181	-1.1441	-4.40203	-0.354473	-1.09886	-0.544174	1.31638	2.28977	1.79941	1.41643	1.70525	1.45621	1.12569	0.636419	1.20819	2.04073	1.56544	1.41545	-0.873434	0.307077	0.0312939	1.1522	-0.610947	-0.897083	-1.02357	0.439858	-0.681087	0.834873	-0.854565	0.350925	-0.476423	-0.330292
-0.493637	-0.0354156	-0.252941	-0.243137	-0.603153	-0.799227	-0.513262	0.391701	0.24881	-0.23856	-0.464733	-0.897539	0.325308	-0.209227	-0.427618	0.190708	1.06692	0.401348	-0.460621	-0.888754	-1.6123	-0.265291	-0.497576	-0.302595	0.811909	0.20207	-0.78948	0.49185	0.969002	-0.0673981	0.873604	0.889065	0.853254	1.76253	1.69832	1.27232	0.147274	0.0555077	0.774307	0.0541325	-0.04636	-0.134338	0.437601	0.452597	0.294235	0.933184	0.351253	0.353615	-0.102627	0.413248
0.269308	-0.248682	1.08971	0.187439	0.784643	-2.77065	-0.0563355	-0.0796509	0.850166	0.671143	-3.27981	0.536364	1.25425	2.60488	-1.94544	1.84761	0.874338	0.572088	0.666536	-1.51496	-3.3352	-4.04394	-1.06351	-3.14273	1.51155	3.31669	1.74032	1.92172	1.88489	2.24663	-1.16053	1.33708	-2.1864	2.57675	2.08011	2.12929	-2.9437	1.79229	-1.23249	1.77746	-1.89937	-0.386824	0.49164	-2.11853	-3.05326	-2.22112	0.58543	-2.04233	-0.579445	-1.79664
-0.303537	-0.376169	0.221533	-0.951118	-1.20672	-0.717032	0.095356	0.0530224	0.179481	0.252504	-0.157429	-0.468294	0.947123	0.407995	-0.019146	0.314268	-0.128326	-0.354399	-0.704117	-1.03719	-1.41605	-0.796049	-0.701742	-0.823305	1.08988	1.22227	0.697573	0.463614	1.38147	0.605143	0.694264	0.738642	0.582119	1.61638	1.84366	1.32137	0.189127	0.326805	0.642305	0.815479	0.849802	0.00629616	-0.203732	-0.59144	-0.25697	0.456364	0.294958	0.136755	-0.607002	-0.329769
0.84548	1.15339	0.719757	0.426138	0.763207	1.05988	1.37267	1.30801	1.66917	-1.60383	-2.01894	-2.51006	-1.66698	-1.74963	-1.57964	1.8708	1.86606	1.37785	-0.11854	-2.15914	-0.581013	1.43299	1.20297	1.81641	0.404936	-1.87458	-0.293301	0.909937	2.17508	2.10471	2.48275	1.61524	1.7601	3.19692	3.30547	2.78371	0.70508	-1.20241	-1.05433	-0.426254	-0.971533	-1.15024	-1.45386	0.126535	-0.908052	0.989346	0.0324993	-0.223724	-0.284929	-1.87227
0.399738	0.560022	0.871935	0.00147057	-0.0220013	-7.06366	0.748558	0.678019	0.726929	-8.3363	-7.09604	-0.0881481	-6.94053	3.03825	0.477503	3.22084	1.5497	-7.54843	0.256662	0.510746	0.296442	1.05232	1.24724	-7.70051	0.564344	4.4233	3.34861	-6.77738	1.24237	0.565605	0.596758	-6.7445	1.27218	-6.45362	1.33606	0.846359	-5.86098	-5.88173	2.36017	2.19386	0.985733	-0.00147057	-7.11084	-7.01675	-7.11132	-6.68052	-7.80997	0.233673	0.169834	-7.53905
-0.564905	-2.07399	-1.39722	0.0462189	-0.854538	-0.43943	-1.93626	-3.79006	-3.50311	-0.919373	-1.27808	-1.88351	0.745186	-1.39795	-0.842625	0.581797	1.42622	0.4956	-2.67487	-2.81	-2.84075	-3.83864	-3.37908	-4.4033	0.627277	1.25253	0.287108	0.696886	1.55107	1.37135	-0.137375	-1.84356	0.228828	0.677298	0.519838	0.616581	0.0318451	0.698168	0.477426	0.773048	0.523748	0.536694	0.404911	0.0549107	-0.351318	-0.553909	0.370693	1.08865	-0.1367	-0.277386
-0.161461	-0.532614	-0.50894	-0.0786381	-1.16076	-0.199417	-0.976044	-0.660219	0.14006	-0.821589	-0.0798092	-0.366272	0.247312	-0.388748	0.389162	-0.532734	0.118803	-0.994061	-0.939537	-0.354235	-1.73355	-1.03011	0.267452	-0.683554	2.81713	3.37002	3.13695	0.245758	1.59364	0.93655	0.653046	-0.469027	0.44368	1.35069	2.42664	0.356752	-0.33737	1.87849	-0.519859	-0.685209	0.245735	0.823784	0.0884876	-0.474787	0.611113	0.93988	0.49131	0.0928383	0.0662899	-0.0408154
-0.312265	-0.807835	-1.03429	-1.57264	-1.62741	-0.916883	0.359667	-0.399946	0.357969	0.466	-0.522785	-0.625488	0.660692	-0.433802	0.0753555	0.944475	-1.77271	-0.12875	-1.00109	-2.74884	-4.37123	-0.139511	-2.08764	-0.903223	0.481249	1.00058	1.22284	0.780441	0.871965	0.875887	0.914967	0.34844	1.30451	1.81009	1.44735	1.45153	0.618507	0.845394	0.5793	0.506237	0.114025	-0.0112743	-0.651178	0.117535	0.136249	0.390545	0.222912	0.535837	-0.331787	0.400953
-0.538469	-0.187344	-0.623983	-0.285139	-0.928879	0.296541	-0.0863419	0.157015	-0.0427437	-0.237524	-0.604183	-0.733927	0.493313	-0.623671	-1.42267	-0.403229	0.597275	-0.184141	-1.4997	-0.571819	-1.22768	-1.92446	-2.39193	-0.622532	0.564472	0.749765	-1.23005	0.466917	1.1309	0.599165	0.586149	-0.387718	1.2948	1.0769	1.32823	1.04905	-0.020895	-0.840618	0.208631	0.14208	0.455147	-0.450703	-0.260124	0.684528	0.183464	0.846889	0.540304	-0.154526	0.336725	-0.155876
0.0140209	-0.0999737	-0.8358	-1.19351	0.303047	-1.37137	-0.35828	-0.0786305	0.205137	1.43423	-0.314348	-0.0357971	0.503279	0.29191	-0.558958	0.170105	0.831531	-0.648189	-2.62087	-1.0405	-0.556635	-0.741529	-0.980261	-1.89437	1.09227	-0.0853882	1.40685	-0.0583115	1.32362	-0.00240135	3.71558	4.25201	1.63941	1.33705	0.738289	0.573423	0.325783	0.18623	-0.139284	0.278793	0.803245	-0.404571	0.231611	-0.106224	-0.431442	0.738764	0.119892	3.21945	-0.961838	0.583977
-1.74123	-0.88628	0.00610161	0.530254	-0.554865	1.05603	-0.580425	-0.993528	-1.30854	-0.483902	-1.0792	-1.41932	-0.027195	-2.09888	-2.2828	-0.0823383	0.96949	-0.0306091	-2.78051	-1.75729	-2.62367	-2.05815	0.298126	-2.20105	-0.45713	-0.00610161	-1.00667	-0.29381	1.70367	1.10057	1.05813	-0.372978	0.728846	3.10066	2.51469	2.73863	0.936762	-0.721176	1.3116	0.194317	-0.818977	-1.43737	1.58052	0.0708103	1.12275	0.75676	1.23998	-0.245335	0.241518	0.359299
6.91408	4.23678	-0.589035	-0.177162	-0.939497	-0.175308	5.05132	2.15886	1.85621	-0.71324	-0.585016	-0.635151	-0.00165367	8.13094	-1.20619	-0.449259	0.623993	-0.688415	-2.01881	-2.55196	-1.6235	-0.640324	-1.76497	-0.907066	0.406384	3.78529	8.05649	5.50355	2.77009	0.616249	0.397379	3.13963	1.17733	1.01887	1.31857	1.5009	0.58935	-0.535995	0.00165176	-0.858055	-0.0165672	-0.0653153	0.531536	-0.368084	-1.16354	1.5347	-0.397903	-0.559259	0.282677	7.38754
-1.00584	-1.24964	-0.594477	-0.725372	-0.709528	-0.623692	-1.24006	-0.556839	-0.725372	-2.17795	-4.04121	-2.24254	-0.225319	-0.999926	-1.33695	0.796053	1.09063	0.770542	-5.13297	-3.71023	-3.37177	-1.7166	-1.86735	-0.810236	-0.215902	0.14419	-2.35932	0.143557	0.838104	0.430185	0.881817	-1.00086	-1.88921	0.751629	0.408133	0.793499	0.26441	0.218266	1.28493	-0.08358	-0.80765	-0.909571	1.39639	1.6989	1.32236	0.782135	1.03798	0.9704	4.01146	3.4375
-1.20999	-0.390074	-0.0154133	-1.3803	-1.4462	-0.885563	-0.318871	0.307043	0.442779	-0.0685577	0.0639057	0.0184097	1.27549	-0.386246	0.261742	0.209648	0.512344	0.118639	-0.723656	-0.623276	-1.18196	-0.852167	-0.163794	-0.61266	1.1748	0.433292	0.952871	0.816048	1.23055	0.556641	0.497173	0.419842	0.347111	1.12857	1.22734	1.14032	-0.0911999	0.288254	0.301119	0.536104	0.515638	0.0813942	-2.05588	-1.27783	-1.81535	0.0154133	-0.227701	-1.08782	-0.506222	-2.1264
-3.71157	-3.56072	-1.9291	-3.51061	-3.3267	2.44453	-2.44773	3.19144	-0.940418	1.73356	2.50507	-2.95588	-1.52519	-2.25091	2.71508	3.12237	3.61804	-2.25585	-0.678123	2.31717	1.97944	-2.96999	-2.51636	-3.18769	4.55529	-1.32486	-1.64139	-2.4371	-1.02212	-1.9423	0.609585	3.99588	-2.17102	3.55586	4.62946	3.89547	-2.29561	-1.93581	-3.17043	5.59664	4.93051	6.03625	4.03384	4.53735	4.32918	-2.40868	3.88828	3.9624	-2.36084	-2.16893
-0.374762	-0.319981	-1.03202	0.144875	-0.882109	-0.577335	0.505753	-0.135307	-1.08198	-0.58333	-1.02865	-0.545238	-0.212498	0.281309	-0.694292	-0.967972	0.169184	-0.0342598	-2.03446	-0.928165	-1.17991	-1.21483	-1.48479	0.0083828	0.35071	1.30689	-0.621897	0.574944	1.34394	0.000837326	0.198992	2.0712	-0.250645	0.944988	1.63816	1.62399	-0.00322723	0.477076	1.74968	2.38334	-0.000837326	-0.0499668	-1.68971	-1.28485	1.73202	-0.897636	1.53225	1.2755	3.22752	2.33265
-2.92598	-2.6572	-3.01024	-2.07561	-2.83631	-2.26387	-3.43726	-2.04118	-1.89494	-1.36463	-2.35272	-2.88285	-2.46864	-0.643143	-3.17895	-0.546495	-1.3941	-0.318321	-4.60891	-2.98027	-3.99553	-4.51131	-3.03514	-3.23414	-1.6081	-1.74817	-1.13134	-1.23027	-0.645031	-1.74351	-1.9273	-2.29074	-2.24225	-1.40859	-1.37933	-2.05216	2.37424	2.0926	2.60759	2.4514	2.23497	2.12741	1.45053	1.73167	1.78485	2.30706	2.34164	2.17072	1.42968	0.902475
-0.388174	-0.416201	0.669634	-0.00261116	-0.316294	-0.838905	-0.396082	0.286924	0.228332	0.192928	0.481987	-0.690729	0.852085	0.913637	-0.256821	0.563339	0.393877	0.243069	-1.66965	-1.93032	-2.66742	-1.23159	-0.33786	-0.14547	0.0988445	0.712671	0.791321	1.06196	1.03641	0.675228	-0.438019	0.372442	0.264763	1.71996	1.72222	1.70229	0.237698	0.694071	0.572283	0.264629	0.313866	-0.0683918	0.3591	-0.383974	-0.534906	0.722151	0.0592213	-0.433998	-0.451029	-0.920458
0.434103	-1.25312	1.44883	-1.39531	-1.93519	-2.14542	-0.515417	2.17776	-1.47374	-1.93073	-1.43443	-0.804688	-1.12178	-0.764904	-0.518915	1.84229	0.333984	-1.98735	-1.20735	-0.882122	-2.50175	-2.05298	1.8782	-0.131866	0.487179	0.260599	0.0630646	-1.2082	-1.20992	2.1577	1.7631	2.54177	2.85897	2.64926	0.0154228	0.473194	2.46081	1.78144	0.534149	-1.16019	-0.766813	0.114817	1.66509	-1.36484	1.7203	2.34731	2.2475	2.22708	1.27305	0.914986
-0.163038	-0.973268	-0.692799	-0.886972	-0.401695	-0.249741	-0.939714	-0.0155373	0.260694	-0.0732098	-0.472481	1.10764	0.542219	-0.691824	-0.18775	0.901672	-0.840588	1.01567	-1.87302	-1.72331	-1.74247	-0.274092	0.0814514	-0.572928	0.87546	0.427988	0.156235	0.446026	1.2198	-0.704586	8.56879	8.51074	8.32516	0.966517	1.27615	0.87575	-0.995449	1.07707	1.05686	-0.38118	0.434416	-0.371729	0.33053	-0.0102444	-0.822458	0.443029	-0.507469	0.888611	0.317366	-0.369947
-1.4193	-1.02534	-0.372942	0.0740566	-0.325892	-0.0704021	0.0279636	0.440474	0.281036	0.273558	-0.354073	-0.229128	0.176657	-0.908577	-1.24288	0.0224857	0.0799809	-0.498186	-0.955874	-0.841284	-1.27908	-2.04573	-0.763285	-0.400709	0.990997	0.880636	0.384228	0.0554066	1.22228	1.05842	1.56956	1.24906	0.977117	1.63316	2.06278	1.17889	-0.568264	0.588818	-1.10343	-0.875534	-1.8447	-1.53337	0.730638	0.601322	0.118236	0.615828	0.160606	0.303459	-0.432066	-1.13008
1.13248	-0.599804	0.272617	0.765726	-0.732372	-0.409048	-0.297636	-0.171221	-0.527409	1.13206	0.190079	-0.455019	0.0782967	2.00011	0.394812	0.115227	-0.46612	1.12384	-1.69983	-0.741243	-1.15627	-0.474299	-1.51332	0.578384	0.838219	2.95174	-0.388243	2.18344	1.36812	0.723173	2.18413	-0.0376606	0.570286	2.06113	0.64607	1.49033	0.251186	0.316883	-0.251503	0.289488	1.52237	-0.151779	-1.06883	-0.326149	-0.498999	1.12575	-0.344687	0.00228119	-1.16487	-0.700151
1.19945	0.97171	0.638838	0.959368	1.91886	2.42062	-4.97252	2.08748	0.826237	-1.49813	-1.89911	-1.89209	0.0576801	-1.02038	1.39968	-4.77774	-6.31965	-4.58615	-5.76435	-6.94276	-6.68466	3.58718	-4.8428	-5.60396	1.10202	1.16972	0.796488	-0.72452	-5.01465	2.14654	-4.12438	0.361183	0.123627	0.779953	-3.65168	-5.04933	3.48969	-0.0576801	-4.02815	1.52384	1.86018	1.35685	3.59129	0.364891	2.62272	-0.903753	-1.67738	4.65922	-0.912798	1.20321
4.71893	4.83779	-1.45927	-1.33856	-1.09865	0.0302677	0.972214	-0.199381	0.988792	-0.963459	-0.0587997	-0.340107	0.538042	5.3784	-1.27716	3.38811	-0.214241	0.36578	-0.868107	-0.185455	-3.17848	-1.76774	-1.62275	2.06855	-0.382069	-0.865368	4.64334	5.41554	-0.280222	-0.0826836	-0.116566	-0.296955	0.268896	0.662968	1.2088	0.561777	-0.393005	0.88146	2.25355	-0.0302677	-1.02575	-0.543488	-0.239307	-0.618242	2.27559	-0.177944	1.41918	-1.38301	-0.673927	4.91353
-0.0898933	0.218458	-0.0872459	-0.115553	-0.278694	-0.709869	0.0162182	1.05052	0.159239	0.197121	-0.296772	-0.397913	2.0557	2.06191	-1.07175	1.50869	-0.279394	0.508709	-1.46096	-0.62212	-2.00424	-1.93195	-0.976488	-0.660639	1.62668	1.51852	2.66784	0.860504	1.24258	-0.0162163	0.276108	-0.506933	0.859131	2.17112	1.54722	2.75212	1.94162	0.643013	-0.812338	1.16752	-0.385284	0.23933	-0.673744	0.349094	-0.177088	1.03369	0.569328	-0.6914	0.113728	-0.504787
-0.219635	-0.828371	-0.0787144	-3.59907	-2.55863	-2.51669	0.781618	0.701525	0.697685	0.334856	0.473217	0.900902	1.55241	0.723396	0.882258	0.364666	0.907022	0.468962	-0.965586	-1.13227	-2.62284	-0.370186	-0.552067	-0.670784	2.25832	2.39694	1.94383	0.577515	1.76823	1.08494	1.27073	1.09862	0.326559	1.8743	2.04733	2.08095	-0.0528393	0.991241	-0.208847	1.57112	1.6849	0.996992	-0.000396729	-0.711616	0.000396729	-0.183126	-2.59689	0.360169	-0.733755	-0.885509
-0.969978	-0.951925	-0.59005	-0.342403	-0.195805	-0.762352	0.321074	-0.395296	0.209051	0.678953	0.702715	0.440865	0.978865	0.105824	-0.0808201	0.403103	0.797718	0.505005	-1.19075	-0.765972	-1.72308	-1.22217	-1.12209	-0.812897	1.42072	1.95492	1.39169	0.851418	1.45947	1.15914	0.899385	1.03902	0.777601	1.70218	1.9627	1.69983	-0.153929	0.144182	-0.164062	0.534294	0.470446	-0.60738	0.0112553	-0.257114	-0.0852509	0.573168	0.31328	0.573751	-0.00766373	-0.280218
-1.5446	-0.309948	-1.80149	-0.439812	-0.341053	0.0198135	-1.87426	-0.172653	-2.97898	-1.03086	-2.70908	-3.31061	-0.933775	0.0570736	-2.31944	-0.137001	0.797857	-0.739351	-1.84448	-2.62851	-1.16162	-3.23344	-3.00005	-1.78005	-1.82616	0.885578	0.129356	0.0614014	-0.801186	-0.39315	-0.920519	-2.68801	-1.98322	0.813204	0.437328	-0.00387192	0.816555	0.787178	0.794395	0.0656052	0.252869	-0.521131	1.87133	1.53787	1.1036	1.11282	1.05568	0.558933	2.87997	1.53164
[truncated: 49 more columns]

## Sheet: 1. mia_golgi-Ras-LOCKR-PL_24hr
Intensity 358_c_24_b_1	Intensity 358_c_24_b_2	Intensity 358_c_24_b_3	Intensity 358_c_24_ba_1	Intensity 358_c_24_ba_2	Intensity 358_c_24_ba_3	Intensity 358_c_4_b_1	Intensity 358_c_4_b_2	Intensity 358_c_4_b_3	Intensity 358_c_4_ba_1	Intensity 358_c_4_ba_2	Intensity 358_c_4_ba_3	Intensity 358_e_24_b_1	Intensity 358_e_24_b_2	Intensity 358_e_24_b_3	Intensity 358_e_24_ba_1	Intensity 358_e_24_ba_2	Intensity 358_e_24_ba_3	Intensity 358_e_4_b_1	Intensity 358_e_4_b_2	Intensity 358_e_4_b_3	Intensity 358_e_4_ba_1	Intensity 358_e_4_ba_2	Intensity 358_e_4_ba_3	Intensity 358_l_24_b_1	Intensity 358_l_24_b_2	Intensity 358_l_24_b_3	Intensity 358_l_24_ba_1	Intensity 358_l_24_ba_2	Intensity 358_l_24_ba_3	Intensity 358_l_4_b_1	Intensity 358_l_4_b_2	Intensity 358_l_4_b_3	Intensity 358_l_4_ba_1	Intensity 358_l_4_ba_2	Intensity 358_l_4_ba_3	Intensity mia_c_24_b_1	Intensity mia_c_24_b_2	Intensity mia_c_24_b_3	Intensity mia_c_24_ba_1	Intensity mia_c_24_ba_2	Intensity mia_c_24_ba_3	Intensity mia_c_4_b_1	Intensity mia_c_4_b_2	Intensity mia_c_4_b_3	Intensity mia_c_4_ba_1	Intensity mia_c_4_ba_2	Intensity mia_c_4_ba_3	Intensity mia_e_24_b_1	Intensity mia_e_24_b_2
#!{Type}E	E	E	E	E	E	E	E	E	E	E	E	E	E	E	E	E	E	E	E	E	E	E	E	E	E	E	E	E	E	E	E	E	E	E	E	E	E	E	E	E	E	E	E	E	E	E	E	E	E
#!{C:Group1}Intensity 358_c_24_b	Intensity 358_c_24_b	Intensity 358_c_24_b	Intensity 358_c_24_ba	Intensity 358_c_24_ba	Intensity 358_c_24_ba	Intensity 358_c_4_b	Intensity 358_c_4_b	Intensity 358_c_4_b	Intensity 358_c_4_ba	Intensity 358_c_4_ba	Intensity 358_c_4_ba	Intensity 358_e_24_b	Intensity 358_e_24_b	Intensity 358_e_24_b	Intensity 358_e_24_ba	Intensity 358_e_24_ba	Intensity 358_e_24_ba	Intensity 358_e_4_b	Intensity 358_e_4_b	Intensity 358_e_4_b	Intensity 358_e_4_ba	Intensity 358_e_4_ba	Intensity 358_e_4_ba	Intensity 358_l_24_b	Intensity 358_l_24_b	Intensity 358_l_24_b	Intensity 358_l_24_ba	Intensity 358_l_24_ba	Intensity 358_l_24_ba	Intensity 358_l_4_b	Intensity 358_l_4_b	Intensity 358_l_4_b	Intensity 358_l_4_ba	Intensity 358_l_4_ba	Intensity 358_l_4_ba	Intensity mia_c_24_b	Intensity mia_c_24_b	Intensity mia_c_24_b	Intensity mia_c_24_ba	Intensity mia_c_24_ba	Intensity mia_c_24_ba	Intensity mia_c_4_b	Intensity mia_c_4_b	Intensity mia_c_4_b	Intensity mia_c_4_ba	Intensity mia_c_4_ba	Intensity mia_c_4_ba	Intensity mia_e_24_b	Intensity mia_e_24_b
-0.708881	0.0415306	1.14178	-0.222439	0.671263	0.661304	0.155399	-0.332584	1.06125	0.402344	0.158041	-0.684488	1.18396	0.560881	-0.176454	0.210165	1.70513	-2.45879	-1.14656	-0.855038	-1.66153	-0.202574	-0.661482	0.35091	0.685247	2.12945	0.384785	1.17675	2.08008	1.35386	1.78192	1.22667	-1.14229	2.60651	3.23872	2.42827	0.266577	0.327713	0.72542	-0.297378	-0.615843	-0.565342	-1.33386	-0.197311	-0.318317	0.523651	1.12889	0.95459	-0.921963	-0.0415325
-1.77375	-1.11261	-0.790094	-0.196484	-0.525047	-1.00311	-0.560869	-0.924988	-0.583862	-1.10303	-1.04492	-1.16705	0.460861	0.881708	-0.407774	0.0423031	0.686943	-0.145918	-5.28254	-2.12631	-2.58294	-2.75599	-2.18448	-2.51242	-0.267237	0.727835	0.432343	0.172596	0.875101	0.229038	-0.0295334	-0.8913	0.268774	0.139147	1.88458	0.298899	0.0295315	0.723392	0.672556	1.02372	0.514395	0.2948	0.191502	0.229292	-0.544443	0.679453	0.305817	0.351809	0.357275	0.348322
-3.05377	-0.729656	-0.96866	-2.15575	-1.87617	-2.0968	-1.08905	-1.53138	-0.84549	-1.24998	-2.02884	-3.2547	-0.425756	-0.599543	-2.26453	-1.16006	-0.387007	-1.65699	-3.40067	-1.52726	-3.45576	-1.17071	-3.13918	-1.21938	-0.635595	0.563637	0.187143	-0.117042	0.918583	0.475857	1.81979	0.573925	-0.551445	1.01823	0.31168	0.00601006	0.648622	1.04371	1.07587	0.446476	-0.0247097	-0.220007	1.87751	1.98476	1.11892	1.77432	1.07568	1.47804	0.812077	0.864311
-1.80994	-1.94729	-1.51462	0.851913	-0.36335	-1.2772	-1.0888	0.581375	0.0488586	-1.30682	-1.18538	-1.78786	1.67772	1.40681	-1.03091	1.7626	1.2955	-0.480063	-2.03174	-2.63828	-3.36044	-2.01895	-2.5528	-1.47389	0.710447	-0.346088	-1.95742	-0.299398	1.51014	0.912264	0.955175	0.630711	0.432667	1.26642	1.31756	1.11326	0.343412	0.342562	1.32238	1.35244	0.841223	0.309013	-0.41152	-0.575008	-0.676817	1.20695	0.940657	1.12288	2.66262	0.620045
-0.812492	-1.65434	-0.677	-1.67417	-0.416105	-0.85878	-1.56428	-0.697157	-2.5301	-0.751146	-1.41373	-0.854437	-0.20023	0.518518	-0.226214	-0.0981636	0.227243	-0.671497	-2.74495	-3.08753	-3.86708	-2.15658	-3.21079	-2.22962	0.661728	1.26438	0.391407	-0.676401	-0.7239	0.194403	-0.36356	-0.980116	0.207447	0.480768	1.06494	0.318136	1.11744	-0.152121	-0.213816	1.32704	0.960682	0.662392	0.91724	-0.748373	-0.325111	0.989738	-0.535982	-0.0114327	1.78083	2.34888
-1.13135	-0.753346	1.12665	-0.571693	-0.0641403	-0.159195	-0.201273	-0.684195	-0.0954475	1.52368	-0.00730896	0.539152	1.60031	-0.958013	-0.506336	0.40258	0.842796	0.337366	1.37111	1.65786	1.88454	0.527451	0.0969524	0.546328	1.44446	0.526693	-1.32376	-0.204496	0.506714	0.826649	1.04503	0.00730705	-0.869442	1.76368	1.43292	1.69899	0.160368	-0.0968018	0.0716038	-0.242712	-0.348421	-0.333616	0.274244	-0.65782	-1.08003	-0.271666	0.053442	-0.659054	0.688101	-1.39901
-3.51402	0.948574	-0.239554	0.205195	-0.357857	0.931496	0.722303	0.86532	0.00181389	0.581423	-0.171724	-0.125654	0.717228	-0.910942	-1.24252	0.424217	0.806311	1.23128	-0.164682	-0.6819	-0.886122	-4.23388	-4.49487	-3.96002	1.81421	1.87576	-1.88657	-0.166039	1.61271	1.19956	0.582819	-1.48384	0.731007	0.620924	2.18449	1.05311	-2.36903	0.74708	1.17911	-1.51439	0.432144	0.146011	-2.71321	-2.43055	0.376572	0.788218	0.276007	-0.132267	0.433447	-0.956261
3.16081	2.66032	-0.457272	-0.700623	-0.65411	-0.826904	-0.161434	-0.148966	-0.822477	-1.03305	0.547184	-0.381559	0.539303	4.92546	-0.286335	0.911675	-0.694643	-1.27063	0.00149918	-1.07947	-1.0067	-1.48136	-0.153652	-1.58386	1.11295	-0.00150108	4.13448	0.498714	0.650499	1.26583	-0.217127	0.592617	-0.0687694	0.0980225	0.997765	1.47935	-0.921526	-0.832378	0.0594635	1.34966	0.27153	-0.169863	0.943832	0.212523	0.313416	0.406929	0.190453	-0.180546	0.142559	6.55916
-0.744469	-0.880602	-0.124462	-0.946434	-0.386299	-0.341444	-1.49713	-0.99802	-1.3403	-0.000635147	-1.27968	-1.47985	0.599146	0.304405	-0.149826	0.413757	0.455599	-0.913668	-2.22457	-2.0516	-2.73669	-1.68166	-1.67642	-0.706211	0.729231	1.4381	3.62459	0.554657	0.31115	0.272194	-1.72946	-1.80744	-0.2167	-0.480499	0.872599	0.700636	0.221472	1.20291	1.14624	1.11265	0.784998	0.540312	0.185623	0.282368	0.0296631	0.79068	0.45068	0.489698	0.160147	0.000635147
-0.112253	-1.10327	-0.059988	-0.134468	-1.185	-1.31493	0.0479336	0.802296	0.471172	-3.39314	-2.71738	-2.80344	-1.62757	-1.88359	-1.96242	-0.320656	1.41052	0.726822	-3.57377	-3.32856	-3.40828	-1.76723	-1.24622	-1.41535	-1.4016	-1.49059	-1.21906	1.25795	1.19241	0.50416	1.75392	0.704748	1.0594	1.74036	1.74723	1.35323	-0.4933	0.095932	-0.140913	-1.89152	-1.99117	-1.56279	1.00286	0.923063	0.669138	1.61722	0.180593	-0.0479355	-0.40803	-0.663727
0.478998	-0.744732	-1.07761	-1.19887	0.18858	-0.290129	0.574821	-1.60899	1.10028	-0.866459	-4.24336	0.410917	0.312325	-0.446241	-0.853787	1.04587	-1.01634	-4.39881	0.411251	-0.0533123	0.61294	1.14406	-6.63226	0.869331	1.47257	-3.8673	-3.94127	-4.09147	-3.00997	0.29983	0.351425	-3.42699	-4.28776	0.35441	0.286495	0.0533123	-3.64084	0.849987	1.67185	0.447866	-0.670748	2.46088	1.89671	-3.69137	0.322418	1.12596	0.808382	1.44165	0.551228	-1.22479
-0.0669556	-0.803961	-0.283449	-0.718229	-0.706434	0.187853	-0.0702476	0.341541	1.62377	0.867718	-0.089468	0.98752	1.46831	-0.0922775	-0.383684	-0.274078	-1.20258	-0.146727	-0.213072	-1.70383	-1.22737	-0.734293	-1.46262	-0.198563	2.23173	0.597099	0.257194	0.251013	2.43967	0.778519	-0.0533905	1.64288	1.90235	2.572	3.40747	-0.706718	1.47619	0.41078	0.711882	0.650927	-0.0150719	1.13719	0.737732	-0.272537	-0.268911	0.43507	-0.796728	-0.560511	0.108297	0.507704
-2.57783	-2.43992	-1.69487	-1.49085	-1.16306	-0.629461	-0.853134	-0.593725	-0.687527	-0.831043	-0.987108	-1.17031	-0.0975304	-0.504293	-1.10208	0.438679	-0.0226402	-0.312019	-1.50339	-2.65731	-3.10123	-2.16095	-1.66877	-1.54552	1.0147	1.63421	1.26505	0.364744	0.915087	0.202354	0.0251713	-0.339458	0.449495	1.74249	1.5878	1.28286	0.53149	0.750259	0.954453	0.726452	0.964603	0.539949	0.801407	0.607035	0.458971	1.23459	0.523481	0.63064	-0.18425	-0.1278
0.126154	-0.170099	-0.245441	-0.346876	-0.47234	0.147844	-0.0363617	0.216095	-0.0201454	-2.58044	-2.13123	-1.77428	0.152868	0.647194	-2.17293	0.787275	0.917484	0.998506	-0.529905	-2.66298	-4.0573	-0.934111	-0.715097	-3.1208	-0.916681	0.583656	0.354994	1.71273	0.764853	0.734818	-1.78808	-0.0347614	-2.41148	0.616865	0.872417	0.991312	-0.775099	0.42988	0.539175	-0.560972	-0.746	-1.51744	0.140419	0.553575	-0.0207596	1.3789	0.684353	0.932838	0.387634	-0.731722
-1.18951	-1.5059	-1.73883	0.196119	-1.09881	0.52651	-0.400108	-0.0204086	0.265022	-0.308928	-1.69424	-1.48839	-0.401817	-0.10573	-0.942522	-0.562578	-1.508	-2.19232	-1.62641	-0.0839291	-2.16119	-1.69856	-1.45391	-0.964914	0.0712624	0.280521	1.13323	0.99934	1.09746	-0.159479	3.87949	0.22278	1.48206	1.68217	1.43562	0.626802	-0.170134	0.0661984	0.178436	0.0763836	-0.138416	-0.202076	-0.557016	-0.0473499	-0.376583	0.0146599	-0.756142	0.321543	0.471519	-0.437406
-1.37759	-1.47094	0.872276	1.35026	-2.30273	1.41936	-1.39336	-0.4585	1.60171	-1.56848	-1.40004	1.3043	2.58898	-0.477818	1.40342	-0.979441	-1.14755	2.37225	-2.95398	-2.40536	1.22767	1.78864	1.68444	2.00194	2.49518	1.09218	-0.47068	0.125744	2.35838	-0.141249	2.78088	2.75298	2.85627	-0.364346	2.3996	0.247864	3.26384	-2.10536	3.04332	-0.664005	-1.22094	2.76025	2.71501	2.25505	1.8838	2.69714	2.18184	4.04133	-1.22644	-0.125744
-0.778484	-1.31584	0.0818005	0.0997009	-0.368776	0.016655	1.34966	0.514721	0.253376	-1.81898	-1.32151	-1.49331	1.23338	0.0922298	-0.388676	0.377024	0.708515	0.0971508	-0.348391	-2.04885	-0.675388	-0.507351	-1.0501	-0.483408	0.312567	1.53255	0.417402	1.58936	1.19866	0.651506	1.8616	-0.0409546	0.648291	1.78774	1.75981	1.03455	0.376211	0.00426483	0.595055	0.407465	-0.0971069	-0.365082	-1.21207	0.790623	-0.0492973	0.348509	0.588272	0.0348244	0.782677	-0.487368
0.435713	-0.462404	0.473228	1.18635	0.902569	1.05306	0.999426	1.37731	1.83705	0.125479	-1.97767	-2.02951	-0.2061	-0.916292	-1.36036	2.03979	0.945162	-0.36935	-0.0126495	-0.123701	-0.20208	-0.699556	0.0126495	0.241753	-0.324394	-0.126144	-0.308102	2.55431	2.12811	2.91344	2.95899	2.20833	1.17093	3.04254	3.83564	3.2143	0.778706	-0.818287	0.814016	-0.738165	-2.01523	-1.31343	0.536015	0.525143	0.44507	1.49822	1.20469	1.02912	-1.34132	-0.618643
-4.58399	-3.19553	0.560673	0.567436	0.5182	-3.4052	-3.01406	-0.101864	0.148165	0.492939	-2.5736	-3.0346	0.732685	0.490189	-0.295641	0.661304	0.77903	0.755531	-2.18985	-0.861227	-3.18008	-3.92142	0.475975	-3.59124	0.454536	1.99574	-2.48234	-1.8487	-1.72308	0.755136	-0.101578	-0.491926	0.239761	-0.127705	0.765682	0.726736	0.208717	-2.06411	-2.10203	1.09635	1.18141	0.10158	0.977945	-2.63657	-0.440666	2.24517	0.506987	0.705063	0.170134	-1.4342
-0.293476	-0.665659	-0.782957	-0.747395	0.214891	-1.83343	-0.497427	0.858496	0.328548	-0.815704	-0.340719	-1.02661	0.110702	0.229332	-0.822775	-0.539118	-0.00611115	0.345608	-1.22693	-1.12347	-1.37193	-1.25063	0.0311585	-0.653395	1.1951	0.425938	0.14842	1.17102	1.01113	1.17266	-0.414188	-0.698837	0.783501	0.132639	0.907763	0.646927	0.795275	-1.23067	-0.636766	0.365366	-0.769758	-0.4468	-0.391872	-0.234171	-0.615938	0.496862	0.0951557	0.00611305	-0.14039	0.446951
-0.190903	-0.806078	-0.351625	-0.226717	-0.543879	-0.274441	0.825325	0.864771	0.524277	0.202366	0.374073	0.186222	0.805664	0.633192	-0.0179901	1.04719	1.0194	0.406933	-1.5518	-1.46532	-2.3937	-0.381136	-0.661522	-0.149652	1.31706	2.32709	1.82794	0.894529	1.86509	1.51868	1.83363	1.00271	1.12608	2.31562	2.37104	2.20541	-0.479975	0.576216	0.000871658	-0.285105	0.0927296	-0.0685692	-0.130091	0.0756893	-0.00987625	1.63154	0.782347	0.840797	-0.574257	-2.03034
-0.215973	-2.36902	-0.963072	-0.346417	-1.45624	-0.720432	-0.255232	-0.944061	-1.19104	-1.49045	-2.88872	-2.22045	0.825232	0.554962	-0.820198	0.636135	-1.34577	-0.572687	-2.43364	-3.0081	-2.72222	-1.96542	-2.67686	-1.75535	0.0147171	-0.816351	-0.12179	1.36307	-0.42017	-0.942659	-1.25968	0.126093	-0.909065	0.723762	-0.31049	0.968483	-0.0147171	1.55404	0.336607	-0.307608	0.870106	-1.10845	2.14542	1.82898	2.43043	0.843039	0.18169	1.44951	3.42576	3.46063
-0.650019	-0.734032	-0.710003	-0.184803	-0.0845928	-0.156277	0.175825	-0.0417919	-0.0420208	-1.99978	-2.41979	-2.18694	-1.06646	-2.79872	-1.47945	0.391165	0.831137	0.526838	-2.72647	-3.89782	-3.0154	-2.25206	-0.180733	-0.290712	-1.38858	-1.05558	-1.69743	0.735687	0.924404	0.662052	0.630728	-0.156818	0.40534	0.926218	1.08555	0.573196	0.715223	0.54681	0.787552	-1.83033	-1.63811	-2.62681	0.894089	0.611759	0.343481	1.11072	0.923763	0.807369	0.188541	-0.322992
-0.546928	0.958662	-0.0614929	-0.541824	-0.454481	-0.430054	0.0614929	-7.55574	0.398624	-0.399931	-0.679646	-0.588429	0.699675	0.975348	-0.163601	0.37747	0.257925	0.28462	1.17863	0.39636	-0.0938129	2.13719	-8.8305	0.718386	-8.66404	1.2458	0.800949	2.0052	-7.37982	-8.53303	-7.43279	1.28183	-7.81527	2.28341	-6.50602	-7.57829	2.53369	1.779	3.04651	-1.67297	-1.72857	-1.52954	2.59928	-7.94668	2.05065	2.58516	1.82968	3.02429	1.98795	2.20104
-0.674011	-0.106075	0.398313	-0.120216	-1.03575	-0.0410442	-0.342215	-0.65563	-0.769609	0.195642	0.953033	-0.106928	0.845579	1.02372	0.546001	0.550156	0.934774	0.689985	-3.5087	-2.36094	-3.58595	-1.58511	-1.57819	-1.53829	1.85499	2.00621	1.59609	1.01146	1.25655	1.05418	0.0471058	0.188591	0.431005	1.43726	1.44165	1.29656	0.325251	0.0312977	0.401016	0.939394	0.729231	0.602411	0.0149231	-0.253538	-1.15921	-0.189051	0.0991993	-0.0149212	0.340036	-0.707563
0.902863	-0.695391	-0.53434	-0.0168343	-0.856331	0.190147	1.11396	-0.918602	1.48795	0.304087	-0.207502	0.0690784	-0.287413	1.14071	-1.06027	0.216696	0.932888	-0.129532	-1.65405	-1.53359	-2.01614	-1.45768	-0.801128	-0.123348	0.975254	0.193407	0.885637	0.298782	1.6709	0.264561	1.28932	0.825182	0.648241	3.90664	2.8019	3.06897	1.20001	0.0767269	0.698524	-0.924542	-0.746275	-0.643568	0.271483	-0.587996	-0.638165	0.0168343	0.306871	-0.701016	0.240009	-0.142725
-0.706869	-1.05025	-0.378719	-1.10997	-0.0540428	-0.536373	-0.521019	0.445333	0.366236	-0.198023	-1.89479	-0.875532	0.300161	0.52775	0.186813	-0.30142	-0.075861	-0.296827	-3.33474	-0.720854	-1.12418	-2.884	-1.45719	-0.285187	0.908726	1.71653	1.24935	0.464556	1.33282	1.05362	0.187616	0.200571	1.10067	2.22579	2.3525	2.26963	0.635508	1.46209	1.29841	0.617327	0.328297	0.362768	1.05371	-0.0463905	-0.564184	1.21693	0.307337	1.8016	0.00684357	0.357437
-0.064415	-0.303659	-0.790592	-1.0767	-0.80777	-0.0424576	-1.06432	-1.23974	-1.43641	-1.19219	-1.15192	-1.47493	0.644793	-1.85759	-1.47143	0.136566	0.232508	0.610525	-4.78031	-3.88363	-5.49124	-3.67969	-4.84619	-3.99941	-0.232639	0.394234	-0.376366	0.675631	0.586113	-0.882671	0.136652	0.406927	0.299622	0.581001	1.34201	-0.537401	0.888779	0.824057	0.894766	-0.938885	-0.749947	-1.48118	0.112766	-0.12598	-0.557552	0.414129	0.0424576	0.850422	1.23511	0.8067
-1.4973	-0.446312	-0.947605	-0.958725	-1.786	-0.589731	-0.57663	-0.485792	-0.287411	-0.258944	-0.309032	-0.57798	0.407972	-0.849402	-0.423315	0.798206	-1.16047	0.17799	-1.8763	-1.19312	-1.87214	-2.3234	-1.03106	-2.31753	0.556734	0.597168	-0.0254154	0.559801	0.906691	0.0076828	1.27118	0.110901	0.54702	0.256632	0.88584	1.02273	-0.260075	0.307663	0.449602	0.138819	0.579416	-0.0215473	0.376268	-0.408091	-0.955511	0.505482	-1.23444	0.0155697	-1.1916	0.0778084
-0.320665	0.211947	-0.661041	-0.869204	-0.152706	-0.730598	-0.803717	0.346945	-0.234583	0.0284786	0.364435	-0.065979	1.40413	-0.948687	-0.449915	1.05851	-0.573385	0.091877	0.224915	-1.5141	-1.31513	-0.199732	-0.234615	-0.00531959	0.79113	0.256927	0.9475	0.0513248	0.93186	1.38342	0.00531769	-0.290773	0.253332	0.387075	0.800402	0.325752	-0.188938	0.193056	0.379696	0.142895	0.847395	-0.759916	1.06937	-0.215637	-0.28199	-0.15859	1.20512	-0.0418911	3.79481	3.07474
0.761999	0.962402	1.12472	-0.0552788	-0.135326	-0.294378	1.30839	1.53972	0.71369	0.51009	1.87123	1.40472	1.78241	1.36156	0.42128	0.733299	1.81467	0.785446	0.749279	-2.53709	0.00381279	-0.597477	-0.0293598	-0.0533428	2.87261	2.63018	2.46882	1.32166	1.44122	0.831369	1.28014	1.72206	1.4541	1.83561	2.25426	1.6873	0.461702	-1.43341	1.36337	-0.0038147	-0.145641	0.296246	-2.04257	-0.735348	-0.376434	0.984026	0.89476	0.738209	-1.94404	-1.2909
-0.0360374	-0.569853	-0.700123	0.250015	0.252052	0.0339184	-1.28387	-0.323811	-0.0705357	-0.52014	-0.0535011	0.524506	-0.391024	-0.460018	-1.1749	0.275435	0.00639534	0.579718	-1.34979	-2.13104	-2.402	-0.796474	0.122631	-1.76446	0.321794	2.35443	1.56697	1.21059	0.682096	-0.465193	0.126509	0.678499	0.0885277	0.988565	0.213449	0.0182495	0.00706673	-0.0433941	-1.54735	0.517292	1.18812	0.0270309	0.101219	-1.15563	-0.896639	1.14445	1.26952	-0.904428	-0.768055	0.731895
0.85828	0.574734	0.858566	-1.71737	-1.268	-1.07815	0.560818	1.03354	0.69557	-0.935482	-1.10343	-1.37516	1.52467	1.22849	0.378914	-2.42745	-1.60073	-1.49837	-1.34412	-3.94782	-2.41928	-3.35757	-2.1567	-4.5567	1.87497	2.02908	1.84143	0.465992	0.775559	-0.204535	0.847548	-0.0796623	1.35176	0.0628128	-0.102405	0.0708294	1.11309	1.18132	1.40416	1.60793	1.06485	1.14671	-0.38525	-1.27845	-3.4282	0.666084	0.160646	-0.290163	0.234402	0.193651
-0.533955	-0.471962	-0.249779	-0.334801	-0.211304	-0.611719	0.406181	0.32828	0.518312	-1.14843	-1.09176	-0.98102	0.607353	0.0447578	-0.609182	1.48593	1.93946	1.19506	-2.37451	-2.39678	-1.7879	-2.06031	-2.01206	-1.80668	0.268562	0.625343	0.77335	1.10954	0.766792	0.450979	1.90118	1.52234	0.932612	0.272697	0.157579	-0.315302	-0.619942	-0.678598	-0.389278	-1.10337	-0.59268	-1.23533	-0.306772	-1.09841	-0.847103	0.353634	-0.827259	-0.336517	0.321281	0.783745
-1.32665	-2.58566	-1.99788	0.474213	0.497011	-0.0429287	0.529423	0.539228	0.330658	0.894867	1.16135	-0.175373	2.125	-0.480475	0.285435	-1.45115	0.637199	0.777147	-0.322968	-0.12443	-0.804394	0.0748749	-0.43985	-0.741167	2.60661	3.22799	2.19839	1.10867	1.95807	1.42285	1.18798	3.12343	2.88896	2.33268	2.71774	2.04627	0.105471	0.693487	0.209108	-1.57107	0.371237	-1.54789	-0.210337	-0.469845	-0.212154	0.00742722	0.0216217	0.602251	1.35467	-0.760304
-1.47781	-1.71782	-0.951551	-1.03814	-0.835373	-0.269024	-0.0697041	-0.303707	-0.0233993	-0.470133	-0.581249	-0.558252	-0.140581	-0.0471058	-1.02891	-0.520239	-0.147852	-0.181456	-1.73236	-5.8377	-5.36099	-2.28254	-2.21533	-2.19369	1.32588	1.01919	1.76399	1.46815	0.944262	1.04243	0.738184	1.03763	0.966427	2.01914	2.17684	1.39641	0.410191	0.880093	0.781395	1.23273	1.20797	0.512676	0.57131	-0.23378	-0.656033	0.783894	-0.0571728	0.0233975	0.937767	0.220116
-1.48648	-0.369743	-0.194946	-0.487751	-0.915812	-0.932159	-0.495302	0.611916	0.352585	-0.284758	0.124805	-0.253679	0.980635	0.110828	0.0493679	0.119383	0.110228	0.0950584	-1.32559	-1.05491	-0.703156	-0.950291	-0.649219	-0.351107	1.62357	1.42016	1.05213	0.804209	1.35459	0.742657	0.48316	-0.0399666	-0.410656	0.664541	0.521528	0.356691	-0.0963249	0.465233	0.598377	0.78204	1.25757	0.537432	-0.00200653	-0.372721	-1.62008	0.459408	0.595881	0.628464	-0.437656	0.730295
0.788897	0.95232	1.01233	-0.075304	-0.504629	0.0633717	1.039	0.798685	0.816683	1.43129	1.01105	0.552311	1.59532	1.83195	0.0765286	1.00085	0.683186	0.527163	0.613386	-0.905687	-0.0633698	0.419987	-2.47395	0.196745	2.01428	2.43506	3.09197	0.954021	1.7436	1.0243	1.82954	1.81973	1.20089	0.751049	1.32587	2.16931	-0.503384	0.236986	-0.980303	0.11414	-0.359617	-0.763653	-1.59431	-1.22856	-0.724844	-0.75816	-0.608143	-0.414526	-2.43428	-1.0279
-0.999737	-0.445187	-0.539139	-0.173203	-0.392166	0.0824661	-0.325245	-0.398619	0.0948849	-0.579985	-1.22729	-1.11393	0.270533	0.0813828	-0.833424	0.0647602	0.215675	0.02771	-1.94104	-2.29873	-1.90629	-2.39636	-1.62925	-1.94337	-0.164928	0.395306	0.497776	-0.0218754	0.440851	0.351593	0.0550461	0.136694	0.319622	0.970633	1.06496	1.11194	0.611084	0.25544	0.655268	-0.675535	-2.53856	-1.22765	0.264984	-0.00224495	0.200766	0.818506	0.625197	0.117529	0.0438004	0.00224495
-1.24704	-0.844544	-0.662788	0.443344	0.283108	-0.31715	-0.00838852	0.2456	0.104391	-0.514809	-0.465031	-0.409693	0.10227	-0.595379	-0.595764	0.223551	0.750216	0.113487	-0.914728	-1.59823	-1.60184	-0.83193	-0.176481	-0.121738	0.784868	0.403671	-0.801683	0.648361	1.47763	1.18011	1.12832	1.29001	1.14549	1.69432	1.87128	1.56996	1.21934	1.09775	1.19734	-0.486355	-0.766033	-0.900694	0.749407	0.848755	0.475613	1.62325	1.46463	1.35253	-0.742405	-1.55868
-3.3886	-1.67345	-1.54962	-0.145012	-0.0208301	-0.101517	-0.370003	-0.000703812	-0.130247	-0.403093	-1.58102	-1.35334	0.000701904	-1.34098	-1.46966	-0.111313	-0.0193844	-0.486689	-3.18254	-2.25199	-2.07559	-1.91558	-1.65959	-2.76311	0.604273	1.14264	1.12322	0.649008	0.738371	0.628822	-0.603874	-0.214315	-0.908068	1.13683	0.784725	0.82614	0.736137	1.00989	0.904571	1.26421	1.02216	0.509844	0.140997	-1.76952	-1.29326	0.814192	-0.0379696	0.646501	1.85849	1.37456
-3.83515	-0.248579	-2.24082	-0.266251	-0.194492	-0.592609	-0.302351	-1.32477	-0.813765	-1.0615	-1.62926	-2.73574	-1.25595	-0.161177	-1.21657	-1.2187	-0.0140324	-0.561537	-4.3501	-4.89621	-2.66401	-3.17222	-2.11506	-3.56218	0.188229	0.756405	0.264576	1.02759	1.45453	0.362532	0.826407	0.122858	0.705246	1.401	1.66342	1.01612	-0.107576	-0.0814342	0.193523	0.750282	0.236322	0.185638	-1.82929	0.326897	-0.218905	0.44714	0.467644	0.626465	-0.0204773	0.246424
-1.37187	-1.53813	-1.14042	-0.672518	-1.30906	-1.29092	-1.86013	-0.745852	-0.131037	-1.81515	-0.659338	-0.819385	-0.276878	-1.47673	-1.17835	-0.250082	0.774359	-0.860456	-2.28652	-1.36877	-2.14016	1.84674	-0.62319	-1.56971	-0.461998	0.55208	0.573792	0.246647	0.302008	0.0970364	2.58455	-0.871002	-0.702066	1.01725	0.56488	0.642654	-0.338768	-0.293392	0.67379	0.950008	-0.312839	-1.22841	-0.424362	1.35278	0.904375	-0.58276	-0.378809	0.170485	0.953657	-0.904001
-1.12731	-0.975677	-0.253681	-1.23414	-1.08813	-0.967844	-0.865084	0.257357	-0.437792	-0.62459	0.410257	-0.729916	-0.650526	0.726553	-0.936989	0.0995617	0.175898	0.0439339	-2.17061	-1.57765	-0.992746	-1.45377	-1.87182	-0.55327	0.241028	0.440414	0.738861	1.82245	1.24296	0.53174	0.514614	-0.0971489	0.378851	2.21549	1.39726	1.22441	1.22154	3.1113	1.15692	-0.702389	-0.186249	-0.0337772	0.191546	0.0188313	-0.398584	0.402245	1.05275	0.267181	-0.319382	-0.0188313
-0.564156	0.0341377	-0.0743809	0.442913	-0.286137	0.624767	-0.277025	0.0161457	0.591381	0.0840206	0.116034	-0.250114	0.889811	-0.827808	0.502031	-0.344889	1.42684	0.285166	-1.97638	-1.95674	-1.37094	-1.91287	-1.50967	-0.607758	0.858309	1.81291	0.2502	0.706904	1.22329	0.105955	-0.317053	-3.26375	-0.173	1.01386	1.28176	0.866121	0.868135	0.0970192	0.794537	0.831461	0.778994	-0.246861	0.862755	0.127098	-0.0808468	1.05691	-0.159412	0.717726	1.26629	-0.348646
-0.0495129	-0.256962	0.26693	0.461645	0.154869	0.631353	0.138639	0.47443	0.439909	-1.81707	-2.4085	-2.91323	-0.102404	-0.853748	-1.87495	1.18704	1.35524	0.974173	-1.09071	-1.46957	-2.78561	-0.850811	-2.38193	-3.33646	-0.551233	-0.141897	-2.33802	1.04417	1.21528	1.08543	0.714491	-0.492212	-0.0283794	2.14188	1.95196	1.83553	-2.39556	0.295683	0.305447	1.06562	-2.15321	0.147606	0.820993	0.0283775	0.116884	0.400259	0.214611	0.49626	-1.05183	-0.577572
-1.51475	-2.15032	-1.13498	-0.755373	-0.758978	-0.874926	0.123455	0.00654221	0.00935745	0.356606	0.0545139	-1.96225	0.114927	-0.0244522	-0.69236	-0.219727	0.634691	-0.442284	-1.37825	-1.36162	-1.2312	-1.34388	-1.14008	-0.972099	1.67494	1.82555	1.28697	0.858623	0.936304	0.966867	1.05759	0.824823	0.357237	1.74548	2.01381	1.69801	0.224915	-0.342991	0.297176	0.0815144	0.380352	-0.00654221	0.345047	-0.258556	-0.173185	0.516888	0.112072	0.0937252	-0.374859	-1.11248
-0.478413	-0.914711	-1.0706	-1.03821	-0.278788	1.3698	2.84208	2.80453	2.3941	0.247896	-0.158394	-1.65628	1.10885	0.714911	-0.358952	0.087244	0.399555	-0.45722	-0.438696	-2.22385	-0.156933	-0.662924	-1.47183	-1.49223	0.0551338	-0.836489	1.63462	0.609352	1.22151	-0.213482	0.309099	0.490521	1.60821	1.04222	1.09678	1.26128	1.08665	0.871918	1.24582	-0.184898	-0.337458	0.456265	-0.355778	-0.0915604	0.292175	0.733107	-1.29475	-0.0625267	-1.03015	0.284763
-0.527727	0.217165	0.262438	1.34328	0.23814	1.51223	0.0534248	1.15453	0.162102	-0.847231	-1.78105	-1.75477	-0.0534267	0.448154	0.149654	0.722654	0.881809	1.52963	-0.724831	-0.825039	-1.41714	0.728817	-0.286812	-0.112185	-0.403482	-0.479317	-0.216581	1.46459	1.96978	1.90978	2.51305	2.1007	2.00247	2.55618	1.38827	2.24478	-1.35257	1.50359	0.973404	-1.26314	-1.84232	-1.20846	-3.51755	0.515619	0.370029	2.55709	2.06521	0.952492	-2.79602	-2.17138
0.321329	-1.40084	0.590389	0.845791	-0.844997	0.301245	0.676178	0.606947	0.721477	0.24066	-0.214081	-0.261347	1.01883	1.08549	-0.619427	1.4137	0.20306	0.312389	0.416836	0.237112	0.0944328	0.697575	-0.529554	0.520531	-0.320562	1.16736	0.481682	1.15638	1.52075	1.5445	1.60508	0.958164	0.77418	2.09653	2.04145	2.28244	0.35321	-0.447412	-0.35224	-0.262865	-1.50436	-1.61939	-0.949186	-0.0259361	-1.23749	0.897352	-0.833525	-0.699659	-0.818869	-1.13999
-0.858305	-2.10014	-0.529835	0.674549	0.0432797	-0.0379982	-0.532522	-0.400951	-0.359675	-2.76551	-1.51759	-2.24064	0.0379982	-0.459337	-1.64404	0.0813141	0.39558	-0.231272	-1.37318	-2.37089	-3.44889	-1.78906	-2.21508	-1.67606	0.0589848	0.204605	-0.735193	0.275641	1.20448	0.390568	0.466787	0.38769	0.318539	1.71085	1.08256	1.21358	0.909948	0.752321	0.762396	-0.284432	-0.676447	-1.097	0.888432	0.905123	-0.857374	1.15556	1.06114	1.11986	1.0338	-0.592434
-2.01024	-0.238428	0.378038	-0.101517	0.626656	-0.399086	0.422146	0.151754	-0.0281544	0.316378	-1.69981	-2.42781	0.888376	-2.58734	0.0162983	-1.41261	0.808918	-1.90735e-05	-1.40333	-1.93929	-1.91397	-1.21444	-2.64331	-1.79115	0.946115	0.609484	0.386911	-0.235374	1.87394	1.47635	-1.22392	1.59471	0.845886	1.70927	2.03562	1.90445	1.05607	0.420406	0.35459	-0.214964	1.22799	0.632528	-0.924486	-1.34635	-1.32635	1.00075	0.334747	0.709362	-0.764643	-1.95669
-0.932127	-0.662744	-0.556124	-0.206219	-0.157511	-0.0910301	-0.975952	-1.18033	0.3673	-0.0168209	-0.63509	-0.211132	0.638441	0.299322	0.319237	-0.298473	-0.185799	-0.748653	-1.55323	-2.75298	-1.04257	-1.20504	-1.08664	-0.761309	1.23826	0.619343	1.01059	0.271687	0.901342	0.671171	0.0719852	0.0996761	0.404823	1.54261	1.35824	0.733854	1.20085	1.24941	1.08969	0.598881	0.13125	0.016819	-0.218767	0.504271	-0.0502243	1.32477	0.953653	0.553642	1.13121	-0.104568
-1.28575	-2.02415	-1.26797	-0.908705	-0.788933	-0.955681	-1.64438	-1.34705	-1.46474	-1.86319	-1.20748	-1.43799	0.838863	-0.647371	-0.839773	-1.08737	0.507149	-0.132229	-2.89473	-3.92488	-3.44555	-2.58213	-2.14536	-2.15063	0.400433	0.148163	0.861563	-0.405605	0.512758	-0.750755	-0.972431	-1.93174	-1.18247	-0.0848866	0.581705	0.305561	0.884619	1.35917	1.45399	1.40774	1.54976	0.85833	0.667011	0.710438	-0.051836	1.5458	0.88179	0.948643	1.11766	0.482777
-1.01151	-1.039	-0.762184	-0.870857	-0.803782	-0.431633	-0.0368767	-0.0584068	-0.310308	0.0339413	-0.0888729	-0.240183	0.0684013	-0.33758	-0.460827	0.166714	0.0249367	0.319038	-1.96468	-1.40439	-2.75297	-0.504305	-1.46234	-1.41889	0.337183	0.433382	0.332325	-1.15591	-0.0686321	0.36416	-0.135357	0.342148	-0.0249367	0.898577	1.144	0.396027	0.681957	0.342272	0.662737	0.414766	0.704208	0.224459	0.277521	-0.559586	0.367086	1.21271	0.831217	0.67499	-0.52803	0.491074
0.0014801	-0.45429	-0.0014801	-1.92318	-0.673967	-0.584467	0.195711	-0.220549	0.429318	0.514313	0.289831	-0.870947	0.977879	0.583445	0.0965862	0.459078	0.24017	0.0204582	-1.61196	-0.671089	-0.937187	-1.41769	-0.388931	-1.10417	0.795225	0.783274	-0.116295	0.240583	1.5188	1.0397	0.245804	0.651174	0.40447	1.34886	1.36132	0.969765	0.72002	-0.880974	-0.672333	-0.668064	-1.44112	-0.979206	0.350779	-1.16679	-0.209656	0.577681	0.414875	0.25046	-3.4073	-1.32914
-0.46397	-0.890417	-0.358652	-1.23467	-1.0377	-0.556381	-2.61814	0.156345	0.532763	0.640282	0.503328	0.572782	1.4857	0.464871	0.0339489	0.551695	0.180162	0.657736	-1.37157	-0.946855	-0.825413	-0.062479	-0.465828	-0.101561	1.42325	1.41613	1.07181	0.812891	1.47162	0.198633	0.638266	0.822056	0.222094	1.76657	1.18664	1.46797	-0.541384	0.393574	0.160726	0.370369	0.54533	0.349428	0.279737	-0.393942	-1.60827	0.666807	0.276482	-0.450726	-1.06541	-0.789608
-1.23682	0.292765	-0.193785	0.0373459	-1.88866	-0.0936546	-0.00698471	-0.00487328	-0.217398	-1.48648	-0.637518	-0.630644	-1.31815	-1.11404	-0.499977	1.15505	0.795794	0.55497	-1.39426	-0.919514	-0.812578	0.00487328	1.19114	1.4987	-0.371298	0.483433	0.919552	0.569971	1.28838	1.9313	0.727993	0.835585	1.8382	1.38856	1.58096	2.42021	-0.0585499	0.467369	0.131556	0.0690384	1.28162	0.516857	0.518677	0.0504723	0.505749	0.94178	0.331057	0.45182	-0.0667057	-0.184687
0.274538	0.727476	0.339846	-0.203302	-1.03296	-0.641407	-0.764584	-0.617891	0.608175	0.0290012	-0.786062	-0.249004	-0.674841	-1.07449	-1.25174	-2.08105	0.0354137	0.381147	-1.27875	-2.48612	-2.03915	-1.39948	-1.14596	-0.794354	2.16815	0.740911	0.819284	0.391149	1.52567	-0.453453	7.72785	7.71232	7.62859	1.27711	0.659336	-0.0519218	-0.0792561	-0.469557	-0.286291	0.675096	0.359926	0.225536	2.01773	1.96142	1.84359	-0.18232	-0.643072	-1.34702	0.255112	-0.116079
-1.25779	-4.49627	-0.834843	-1.7528	-2.02252	-3.93471	-0.453583	-0.37422	-1.59202	-2.63923	-0.814251	-1.22765	-1.17755	-1.14573	0.0234795	0.700522	0.352577	-0.0234795	-0.39695	-1.49145	-1.9716	0.934727	0.234259	0.585764	1.30974	-0.302399	-3.22672	-3.79883	-1.42662	0.58881	1.58117	1.87724	-4.50441	0.930904	0.612358	0.779265	1.33458	1.25133	1.64742	1.44229	1.63141	0.857077	2.07631	1.73425	0.519489	1.53354	-1.37331	2.00476	0.717295	-1.02001
-0.508427	-1.60746	-0.224075	-0.375328	-0.844038	-0.839047	-0.295075	0.825769	-2.64363	0.220783	-0.0570774	-0.73834	0.988195	-1.18513	-0.0855694	0.0282784	-1.08077	0.303293	-1.39878	-1.39142	-1.03103	-1.95777	-1.29333	-0.406588	1.41242	1.15875	0.120489	1.48833	0.731682	0.427601	0.216625	-0.382446	0.842306	0.498512	1.75364	1.0796	1.45481	1.53077	2.81101	3.03999	2.87613	1.34341	0.114366	-1.65926	-0.277069	-0.674162	0.361328	-0.128429	-0.844793	0.532715
-0.479599	-0.947859	-0.518658	-0.413151	-1.74699	-0.0814133	0.142473	0.00302887	-0.431553	0.425856	-0.361904	-0.00302887	0.733431	-0.53035	-0.134958	-0.167021	0.108879	-0.437147	-2.47165	-1.52235	-4.95883	-1.9129	-1.32891	-1.3384	1.21234	1.70175	1.97698	1.13812	0.580448	0.805222	1.0054	1.24967	0.743959	1.43906	2.1454	1.97235	0.666557	0.551392	0.515253	1.02518	0.908831	0.683254	0.870024	-0.106741	-0.46155	0.545109	-0.43387	0.605684	-0.346544	-0.982933
-1.88295	-1.78477	-2.12507	0.376297	0.680069	0.305984	1.35323	1.44352	1.30951	1.20408	1.00197	0.284813	2.55628	-0.187536	1.12339	1.26126	1.53227	1.47327	0.518019	0.55303	-0.199143	1.1979	1.29274	1.22873	0.0864906	0.649517	0.152741	-0.0593643	2.88793	1.64171	2.40075	-0.0471878	-0.944504	2.36746	1.66391	1.83572	-0.854221	-0.132738	-1.39207	1.68326	1.96384	0.998516	1.08011	1.81947	0.892151	-0.781263	-1.2513	-1.35092	-0.809305	-0.876604
-0.421066	-0.0601673	-0.43747	-0.0838394	-0.279137	0.0848084	-0.69026	-1.00365	-0.196611	-0.24741	-0.710304	-0.521976	0.502834	0.426462	-0.308661	0.438961	0.0610886	0.337517	-2.35182	-2.47196	-3.32485	-2.71889	-2.14237	-2.69134	1.34722	0.911659	1.52155	0.603548	0.983164	0.161884	1.17346	0.776516	0.822577	0.900509	0.605482	1.01146	-1.16462	0.503162	-2.46696	-0.504723	-0.0597477	-0.84366	0.107899	-0.225294	-0.30619	1.20099	0.310812	0.351049	0.507523	0.461281
-0.539782	-0.352108	-1.24506	-0.810484	2.97678	-0.070816	-0.357552	0.133606	-0.587791	-0.682211	-0.279442	2.86844	1.44418	-0.480459	-0.995083	-0.307024	0.112577	-1.27281	-0.729971	-2.09056	-1.82791	-0.661587	-0.607872	0.542778	-0.0156765	0.719404	1.6326	0.394711	1.28815	0.229681	1.37543	-0.129505	1.25576	3.00282	3.32701	2.99642	1.45202	0.56432	0.937986	-0.163878	-0.0790176	-0.0624161	0.0156765	0.0530052	-0.277933	0.482033	0.110674	0.84692	-1.03203	-0.397636
0.0482311	-2.63348	-0.190184	-0.864628	-1.07321	-1.74317	-0.147081	-1.45168	-0.415502	0.118395	-0.915604	-2.3174	1.52565	-0.795618	-0.817203	1.34728	-0.396551	0.454117	-1.99376	-2.14797	-1.88175	0.108683	0.0240021	-0.429556	-0.392847	0.249489	-0.233551	0.874054	1.30147	0.869717	0.14292	-0.593151	0.0417557	2.6579	0.618149	0.535324	2.01106	1.82062	-0.432358	1.74322	0.722714	-0.585079	-1.43293	-0.0240002	-1.53304	1.38894	0.813248	0.902561	1.20042	0.930002
-1.45364	-1.02867	-0.971119	-0.445412	-1.03808	-1.02743	-1.53823	-0.883352	-1.16105	-1.39794	-1.08013	-0.973394	0.287968	-0.580723	-0.671103	0.450682	0.379847	-0.100315	-1.9365	-2.60644	-2.34091	-1.97367	-1.87648	-1.62224	0.514641	0.363451	0.454918	-1.06147	0.413683	-0.0218487	-0.241358	-0.904217	-0.934547	-0.471645	0.592112	-0.417131	0.799469	0.937969	1.01186	0.602207	0.0804043	0.194542	0.862118	0.904438	0.467962	1.36125	1.04855	1.30747	1.22548	0.638908
-1.87024	0.0455093	-3.25598	0.383936	-0.434221	-1.6624	-0.179621	-0.122736	-0.735685	-0.295168	-2.32509	-3.00608	-0.0834179	1.09982	0.296362	0.0797539	-1.23354	-1.21564	-1.33888	-3.62169	-2.23795	-4.07276	-0.299564	-3.95189	-1.82288	-2.25361	-1.27169	1.23208	0.228848	-2.87848	0.160091	-0.588943	0.268601	0.00173569	-0.421486	0.732193	0.294304	0.854231	-0.86121	0.885431	-0.00173569	-1.34085	1.07592	0.757801	1.12237	1.516	1.18506	1.07147	2.14285	2.0622
-0.548477	-0.429434	-0.262074	-0.6075	-0.630909	-0.714615	-0.896273	-0.300459	-1.1162	-1.73043	-2.23955	-1.00787	0.629156	0.294121	-0.414473	0.437502	0.327049	-0.03339	-0.544872	-1.22565	-1.60158	-1.73413	-1.4539	-0.878548	0.100496	0.819977	0.265034	0.772018	0.545063	0.0560741	0.336851	0.092041	0.163099	1.00506	0.967915	0.584249	0.983275	0.704836	0.79439	-1.32895	-1.52726	-1.07641	0.441736	-0.128307	0.195223	0.933971	0.529968	0.650927	0.547756	0.235167
-1.30235	-0.632879	-0.32881	-0.13562	-0.108229	0.0248451	-0.372246	-1.08461	-1.12153	0.397652	-0.0433979	-0.459337	0.820267	-0.406782	-0.578205	0.0252705	0.538918	-0.0603809	-4.44175	-3.30714	-2.61893	-1.96254	-0.631567	-0.902351	0.492706	0.433603	0.310576	0.62656	1.22623	1.13388	0.761831	0.858648	1.05732	1.88626	1.99339	1.835	-0.852072	0.672756	0.671736	0.576654	0.311625	0.112659	0.287914	0.720947	-0.346911	0.647558	0.325285	0.982807	-0.936144	-1.30655
-2.65816	-1.96342	-1.16342	-0.222626	0.174639	-0.646042	-1.09329	0.142971	0.554901	-0.328074	-2.88685	-1.0037	0.103613	-0.0598297	-1.2273	1.43568	0.953625	0.800797	-1.17252	-2.31123	-1.32872	-1.34753	-2.36477	-0.839836	0.513664	0.794334	0.619339	0.608599	-0.417696	1.02887	0.654924	0.887115	0.5431	2.15569	1.85838	1.66814	0.253254	-0.132671	0.336925	0.135847	0.00094986	-0.384645	0.23168	-0.213785	0.0376263	0.596577	-0.179611	0.302175	-0.0292473	0.585884
-1.05548	-1.99483	-2.14953	-0.220686	-0.91518	-0.424707	-0.5667	-0.299591	-0.295662	-0.698044	-1.09277	-1.19511	1.12425	-0.0811233	-0.321333	0.905098	0.302973	0.385097	-2.70701	-4.02444	-3.18941	-2.3151	-1.48854	-4.59769	-0.102379	0.853172	0.68417	-0.0121593	0.0248604	-0.151241	-0.239292	0.15683	0.133957	0.0600891	0.680626	-0.341618	0.537312	0.277328	0.0121593	0.625759	-0.0911579	0.138311	0.218185	-0.340698	-0.389496	0.0914249	0.495634	0.680748	0.462997	0.572025
-0.0106182	-0.63455	1.07766	-0.0790749	-0.00172615	-0.0971069	-2.38577	0.364624	-0.511812	-2.47375	-2.69944	-2.2785	-1.40174	-3.03044	-2.32473	1.28829	1.45668	0.184994	-1.91082	-5.80346	-5.32459	-1.55654	-4.06354	-3.15983	-1.31444	-1.03756	-2.01177	0.00172424	1.13723	-1.74162	0.726761	-0.4949	0.27302	0.980905	0.949732	0.473829	0.106735	-0.273352	0.153578	-2.66142	-2.30099	-4.70554	0.901396	0.631239	0.493891	1.22398	0.610081	1.01839	2.04169	1.96289
-0.13146	0.386061	0.982008	0.588081	0.765562	1.14426	0.1313	0.141089	-0.130672	0.255121	-0.156532	0.306707	1.54707	1.60099	0.503473	0.725645	-0.349203	0.208542	-1.99608	-2.29783	-2.77261	-1.40318	-1.7542	-1.77329	4.09969	2.84285	2.26674	1.86411	1.78615	0.814442	0.466967	1.54919	1.62153	2.72713	2.89938	2.98153	-0.257393	-1.34576	-1.26201	-0.509756	-0.713148	-0.973129	-3.29932	-2.23293	-2.37889	0.543842	0.752695	0.88056	0.680885	0.392378
-0.250797	-0.384556	0.295586	-0.196726	-0.126482	-0.892858	0.476522	0.666826	0.611439	-0.0145969	0.0504532	-0.240936	1.28628	0.135548	-0.508955	0.536079	0.493813	0.521854	-0.827555	-1.5313	-1.87832	-0.654854	0.014595	0.0216408	0.837452	0.948504	0.627392	0.970806	1.39224	0.599472	1.1369	1.04323	1.10326	2.07274	2.3025	1.9259	0.0627003	0.223043	0.0407009	-1.38753	-0.598963	-1.32172	0.43837	0.16571	0.116579	0.491917	0.475483	0.47353	-1.56276	-1.78383
-0.403965	-0.701046	0.714499	-0.256451	-0.665558	-1.13948	0.56447	1.05536	1.12452	-0.117866	-0.400477	-0.247133	1.21884	-0.378182	-0.268335	-0.926943	0.480017	0.492138	-0.481787	-1.19356	-0.102623	-1.14907	-0.17314	-0.641331	0.602881	0.368122	0.102623	-0.218714	1.14281	0.785341	1.05521	1.31291	1.43689	1.46718	0.374445	1.59462	0.703358	1.24688	1.3537	-0.128912	-0.108801	-0.465691	0.97158	0.668243	0.656639	1.23853	1.10879	0.173306	-0.165348	-1.08232
-3.58655	-2.28158	-1.50914	-0.913429	-1.30897	-1.3354	0.812857	-0.624292	-1.68806	-1.41509	-2.40732	-1.5088	-1.47703	-1.64117	-1.54971	-2.06596	-1.22595	-1.19609	-0.506002	-2.55768	-1.52131	-2.66543	-0.992195	-1.35199	-0.145964	1.10707	0.564365	0.880467	1.52671	0.0484924	1.38709	0.870873	1.13919	0.521542	1.9916	1.61262	0.40275	0.708401	0.66563	-1.21957	-1.09997	-0.168949	-0.303581	0.230011	-0.279215	0.990976	0.474081	0.841398	0.482025	0.470909
-0.476587	-0.37834	-0.494665	-0.52125	-1.47605	-0.998581	0.89661	0.645863	0.42506	-0.201183	-0.129581	-0.417942	0.404648	0.121212	-0.187698	0.875393	0.746582	-0.195345	-0.459398	-0.317127	-0.92127	-1.00405	-1.74218	-0.239691	1.1119	1.21687	0.962227	0.9039	1.23483	0.537506	1.03665	0.590408	0.83046	1.56659	2.04773	1.80268	-0.0790806	0.742168	0.714329	-0.659861	0.00484085	-0.153929	0.269369	0.266165	0.000883102	0.664503	0.574488	0.756445	-0.265667	-0.104771
0.0351887	0.222052	-0.076231	0.530941	-1.07769	0.452112	1.01817	0.773825	0.212244	0.897015	-0.693905	-0.796207	1.72712	-0.539255	-0.87949	0.0798855	0.0616074	0.0609169	0.362072	-0.162668	-0.499891	0.767109	0.563232	-0.0598888	-2.36118	-0.176645	0.480919	1.33367	2.01967	1.16641	0.610182	-2.17076	-0.733955	2.67747	1.15749	0.394234	-1.10445	1.53154	1.14926	-1.82315	-0.0807114	-1.9963	-0.163786	-0.452167	0.341005	0.33741	-0.455891	-0.0159779	0.0159759	-0.172232
-2.71602	-0.397148	-0.363699	-2.3158	-2.55753	-2.32812	-2.40867	-2.22744	-0.98934	-0.569267	-2.18795	0.0395241	1.08709	0.0562401	-0.5665	1.62459	-1.22887	-2.19366	-4.08744	-3.0995	-2.50753	-3.23864	-2.81288	-3.25852	-1.135	1.48007	0.933899	0.435326	0.87348	0.346994	-1.51501	-0.715973	0.63899	0.742271	1.04269	-0.512148	0.414141	0.792559	-1.55628	1.38755	0.636686	1.04812	0.388216	0.725487	-1.44817	-0.386145	0.590139	-1.82864	0.563429	0.610636
-0.274183	-0.444342	-1.10623	-0.55439	-0.0387669	-0.147114	-0.689991	-0.863352	-0.416384	0.339586	0.270981	-1.17593	0.595228	1.12407	0.0709953	-0.0945587	-1.30216	0.0330658	-0.499041	-2.19112	-0.272751	-0.767523	-2.10254	-0.233484	0.655926	1.3258	1.22074	1.32805	1.17206	1.51008	0.999773	0.747444	0.620649	1.41643	1.01953	2.18226	0.35939	0.247852	0.682865	0.282764	0.184547	0.412168	-0.831301	-1.24699	-1.50748	0.115152	1.1863	0.651255	0.805264	0.602888
-0.093996	-0.2946	0.457787	-0.838169	-0.81616	-1.13047	-0.652151	-0.955555	-0.177031	-0.678261	-0.633068	-0.648823	0.386389	-0.0822487	-0.189989	-0.805399	0.279255	0.0159969	-0.748289	-2.12662	-5.81821	-2.00597	-1.98854	-5.00664	0.909203	0.881117	0.914476	0.107223	0.529665	-0.187984	0.875448	0.129538	0.697411	1.13053	1.58645	0.312035	0.567139	0.447569	0.839172	0.806738	0.763231	0.450872	-0.0939465	-0.342297	-0.540409	0.688343	-0.00421715	-0.135708	0.00421715	-0.0434723
-1.34902	-1.1001	-0.797754	-0.284996	-0.67271	-0.592129	-0.499075	0.0486374	-0.545898	-1.44514	-2.04738	-1.94068	-0.369129	-0.845308	-1.31477	0.0117741	1.02029	-0.995211	-0.942923	-1.32837	-1.58637	-0.92807	-0.613842	-0.679192	-0.224504	-0.0833397	-0.477838	0.842737	1.32717	-1.21311	0.971701	1.51966	1.33748	1.72459	1.67997	1.32029	1.02584	1.7833	1.32764	-0.718372	-1.31576	-1.2154	2.25568	1.65065	1.16816	2.14785	1.27498	1.66804	-0.0409412	-0.312744
-1.86489	-1.98157	-1.34457	-1.12656	0.0532455	-1.43587	-3.49813	-2.67921	0.318615	-2.92031	-2.14433	-0.330925	0.290901	-0.0532455	-2.84942	-3.22099	0.399054	-1.29259	-2.8249	-4.76189	-4.04529	-3.55759	-4.1051	-4.09047	1.02832	1.67727	-0.441305	0.196024	-1.04109	-0.232788	0.21092	0.310631	0.135485	1.36105	1.74253	1.44201	0.620892	1.0887	1.17155	-0.502844	0.793289	-1.49099	1.41871	1.45269	0.771185	1.5445	0.208386	1.21725	2.56724	3.73681
-1.8279	-0.0487213	-0.321861	-0.240898	-2.04872	-0.977186	-0.490131	0.193655	0.0356636	-0.535461	-1.0448	-0.810774	-0.00136948	-0.147787	-0.580605	-0.668106	1.11894	-1.17756	-1.3312	-1.28402	-2.29264	-2.31475	-1.93766	-0.999258	2.57404	0.147024	1.02776	0.255711	0.763237	0.293631	-0.0550766	0.675488	-0.292765	1.16525	0.97677	0.0771732	0.123974	1.21488	0.305412	0.732977	0.269361	-0.0236912	-0.540428	0.477009	-0.694542	0.346847	-0.220095	0.294779	-1.30751	1.1612
0.481459	-0.882807	0.438425	-0.138912	-1.53618	-0.974659	0.312077	0.3897	1.54989	1.75582	0.530592	1.66294	1.58564	0.920731	1.13985	0.464882	-0.858576	-1.00954	-1.25097	-1.51698	-1.57068	-1.05766	-0.678608	-0.0149307	2.27023	3.72439	1.73023	0.885826	1.52104	1.04867	1.85845	2.47573	1.80012	2.81813	3.02085	2.52526	0.206663	0.0149288	-1.4539	-0.421575	0.0790024	1.07444	-0.765325	-0.95438	-2.49334	1.87113	-1.45718	1.09985	0.486334	-0.88825
0.00466156	-0.128296	0.275633	-0.00466156	-1.51523	0.823748	0.412914	0.114182	0.465056	-0.505068	0.770094	-0.0615749	0.923075	-0.0312271	-1.13805	0.870253	2.34469	0.4541	-1.22066	-0.597979	-1.5015	0.460127	0.133106	1.12727	0.264675	0.476902	0.293171	1.70036	2.26742	1.78663	-0.530731	-0.85619	0.202404	2.46396	3.23133	2.10657	-0.374105	0.534983	-0.135231	0.791761	0.122881	0.543108	0.714895	-0.447452	-0.634718	0.526777	0.198214	0.115093	-0.893831	-0.253798
-2.00104	-0.213737	0.791876	0.306528	0.279383	-0.086462	-1.53862	-0.463491	0.374544	-3.39509	-3.21536	-2.7902	0.108446	-1.62741	-1.27592	1.27998	1.67888	1.33783	-3.39146	-2.13673	-2.26911	-0.29101	-0.410385	-0.185978	-1.44456	-0.908684	-1.39266	1.17651	2.22196	1.74401	0.0494347	0.0952015	1.11339	2.16811	2.44359	1.87935	-0.0494327	0.899571	0.37319	-1.53964	-2.12399	-1.2596	0.584942	-0.394283	0.311302	0.630861	1.15569	0.310095	-1.86152	-2.44644
-0.55843	-0.783796	0.323282	-0.825767	-1.54249	-0.658888	-0.269589	-1.10457	0.508436	0.787573	0.497473	0.246099	0.682869	0.355585	0.786343	0.430084	1.10927	0.0719891	-1.18845	-0.550671	-1.30213	-0.521528	-2.01446	-0.554113	0.867226	0.842857	0.693354	0.29937	1.35396	0.149118	0.910757	-0.0833206	0.0531769	0.993704	0.751087	1.24194	0.536823	0.160679	-0.164009	-0.667471	1.00732	-0.182188	0.616018	0.875004	0.14753	0.949791	0.8645	0.439705	-0.528936	-0.581764
-1.78624	-0.90597	-2.59213	-0.627151	-0.935442	0.398148	-0.443245	-1.47893	-0.713039	-1.58641	-1.2879	-2.8943	0.0605087	-2.01546	-0.558851	-0.373489	0.418942	-1.92109	-2.49688	-2.22183	-3.08899	-1.25189	-1.53816	-2.09629	0.0365067	-0.730585	-1.19579	-0.517124	0.680365	-0.895042	-0.742384	-1.58157	0.286203	0.393761	0.28055	1.41137	1.71026	1.71275	0.803022	1.65286	0.726839	1.0295	0.767979	1.59173	1.17211	2.11577	1.53534	1.33976	-0.142649	-0.329498
-0.918844	-0.787943	0.159344	0.206482	1.00961	-0.823523	-0.374756	-0.448086	0.378618	0.527733	-0.819836	-0.0584621	-0.462446	-0.120865	-0.14732	1.25274	1.78355	-1.346	-1.12954	-1.02455	-0.423639	-1.593	-0.919802	-0.0515861	2.89971	2.52579	2.72892	0.260614	1.73723	2.04203	1.30465	0.760599	0.0465717	1.77998	2.52343	2.02431	0.563971	0.288433	-0.0446472	-0.128985	-0.268526	0.210197	0.275087	0.0301113	-0.0747452	1.54318	-0.867426	-1.15187	0.019558	-0.831079
-1.62634	-1.46484	-0.0439758	0.121107	-0.0069313	-2.52799	-0.745422	1.05779	-0.960482	-1.0918	-0.267958	-1.17477	-1.54488	-1.00696	-2.15485	-0.0141678	1.00923	0.990019	-2.73693	-2.23128	-1.73775	0.389147	-0.131096	0.320152	0.5208	-0.151352	0.25728	-0.14385	1.34471	-0.679953	0.184197	-0.177944	-1.2743	0.759441	0.0069294	1.3839	1.35325	1.19744	-0.039238	0.982893	1.04493	-0.958031	-0.851677	1.0153	0.97945	1.61979	1.6299	1.87691	0.449587	-1.02309
-1.38508	-1.14108	-2.88366	-3.71472	-3.78556	-3.63928	-0.233309	-1.28486	-0.260601	-0.744003	-1.91995	-1.12662	0.54077	0.0278778	-2.15055	0.49029	0.175678	0.320278	-4.62578	-0.967316	-1.67393	-5.02586	-1.98107	-2.71116	0.337561	0.350592	0.594687	-0.267351	-0.0642948	-0.605249	-1.02097	0.103609	0.65735	0.939314	1.17485	0.731132	0.10343	-0.354042	0.617563	0.0602112	0.169832	-0.485357	0.464911	-0.0278759	-0.10791	1.36094	0.92523	0.456883	0.850845	-0.152742
-2.84504	-1.4462	-1.42517	0.179747	-0.580526	-0.56642	-3.27509	-0.475677	1.25921	0.162588	-0.749927	-1.08189	1.7989	-2.66273	0.0353794	-0.80319	-0.704229	-1.17456	-3.46355	-3.59037	-2.85004	-0.800716	0.0325336	-1.05185	0.519844	0.373957	-2.16501	-2.08829	-0.0325336	0.830187	0.972675	1.20995	-0.436073	2.17029	2.13732	2.15722	1.47619	2.10411	1.34234	0.329363	0.380814	0.599508	1.64992	1.30183	-1.76242	2.35844	1.335	1.67599	0.957521	-1.27685
-1.75504	-1.23825	0.0245609	-0.376486	-0.55611	-1.29485	-0.0034008	-0.289167	-1.01127	-1.3833	-1.5275	-1.80714	-0.175295	-0.769304	-1.85504	-0.319889	0.0401783	-0.711079	-2.23477	-2.10921	-3.3818	-1.94146	-2.23327	-2.09939	0.517056	0.346924	0.0425377	0.610954	1.47283	0.495325	-0.0782185	-0.229683	0.24902	0.0546417	0.00339889	-0.90317	0.904417	1.7254	1.57699	-0.0441036	0.639813	-0.58407	-0.0095253	0.690714	-0.299557	1.6377	0.887161	1.60534	0.513016	0.538689
0.375864	-0.70895	-0.00543022	-0.313982	-0.380629	-0.0269814	0.461773	-0.755196	0.391678	-0.603594	-1.30642	-0.266354	-0.231443	-0.133051	-0.651197	1.45631	0.535585	0.314835	-1.12238	-1.89296	-1.63767	-1.02156	-0.579258	-1.63429	0.214916	0.0311413	-0.323914	0.528957	0.0998497	0.827459	0.920132	-0.0811062	0.285982	1.71963	1.96512	1.06007	0.837013	-0.356211	-0.269747	0.847374	0.77248	-0.171106	-0.779524	-0.483791	0.00543022	1.2924	0.469826	-0.699312	4.04296	4.13395
0.0763245	-2.47524	-0.695785	-1.47054	7.90264	-0.662886	-0.0136452	0.20163	-0.724001	-1.21002	0.4692	-0.385422	0.0549755	8.63369	8.01483	7.52361	8.16074	7.90336	-1.45092	9.18519	-1.84757	-1.35898	-0.537994	0.14226	0.038538	0.592998	0.135004	0.985502	1.26163	6.8205	0.664652	0.0253506	0.389919	0.845081	0.827866	0.9823	-0.372808	0.68914	-0.473694	0.330498	0.264423	-0.262407	-0.0647316	0.62859	-0.334663	1.16351	-0.197069	0.319195	-0.274097	0.210938
-4.82347	-5.16328	-0.517769	-0.180109	-0.614994	-0.572569	0.622644	0.663265	0.358715	-0.567783	-0.277559	-0.415237	0.27636	-2.20013	-0.495447	-0.426504	0.444406	0.626913	0.0378857	-0.0601673	-0.575302	-0.261803	0.0936127	-0.266802	0.467899	-1.25015	-1.57437	-4.1514	0.384113	0.544571	0.214317	0.0760117	0.0845642	0.580368	1.25875	0.520182	-0.00203705	-0.281471	0.0183067	0.62282	0.590424	0.163664	0.652056	0.202267	0.604742	1.05854	0.307222	0.663801	0.268131	-1.36641
-0.574167	-0.39889	-0.412783	0.550716	0.0177231	-0.89917	-0.309854	-1.48202	-0.68593	-0.23208	-0.369455	-1.20444	-0.0966606	-0.0538483	-0.474213	-0.60166	-0.348686	-0.0869865	-3.09089	-2.49946	-2.06702	-2.14539	-1.54652	-1.74432	0.807236	1.41723	0.707746	1.8059	1.7089	0.919008	0.298275	1.02462	1.20733	0.513966	1.24853	1.04571	0.479441	0.83346	1.05677	-1.80889	-0.219976	-0.680468	0.148601	1.22112	0.164057	0.653086	0.517309	0.43545	0.109491	0.33065
-1.22745	-1.38357	-1.2934	-0.596525	0.163036	0.0231838	-1.96535	0.176407	-0.782867	1.11705	-0.262337	-0.882788	-0.0231857	0.583664	-0.380882	0.820372	-1.51151	0.413195	-1.95711	-2.90165	-2.33376	-3.44268	0.414476	-3.29584	1.26132	1.41272	0.901709	0.731152	1.13027	0.965109	0.445995	-0.988579	-0.810049	1.42767	2.44083	2.07113	0.0447216	1.15681	-0.172716	0.993811	-0.444263	-0.116388	-0.219944	0.392563	0.0378094	1.52549	0.0410843	0.985338	-0.615381	0.439526
-0.347239	-0.0230351	-0.599669	0.706716	1.03931	0.243071	0.418453	-0.275738	1.67129	0.765574	0.510868	0.566906	0.74724	0.561325	-2.20618	0.142713	1.46492	0.252796	-0.393169	-1.8597	-0.682427	0.0230351	-0.940815	-0.323517	1.00402	2.27011	1.10663	2.90328	2.59608	1.35316	1.94852	1.96637	1.87405	2.55952	3.12584	2.76262	-0.103291	-0.458178	0.294994	-0.275662	-0.376679	-0.354847	0.0829773	-0.823315	-2.00475	0.131926	-0.37569	0.135338	-0.204275	-0.726597
-1.6887	-2.37317	0.659538	0.405596	0.0544949	-0.424025	-0.394737	0.874998	-0.552181	1.52584	1.07285	0.913902	1.40125	0.0310593	0.265654	0.969866	1.12073	1.10616	-0.122248	-2.44791	-0.330858	-2.76962	-1.59885	-1.60631	-0.417128	0.644079	0.223017	1.12646	1.7645	0.817318	-0.14949	0.558014	0.644682	2.322	1.47788	1.65438	-0.733839	-1.15319	-1.56961	-0.262432	0.715128	0.991768	0.263342	0.246204	0.0469322	-0.067934	-0.620134	0.223394	-0.0859661	-1.38049
-2.16783	-1.75476	-1.4936	-1.11803	-0.886305	-0.751003	-0.606499	0.000528336	-0.0394325	-1.09562	-1.22057	-1.34283	-0.768488	-1.57097	-1.88118	-0.428036	-0.000528336	-0.610136	-1.79451	-2.71961	-2.55068	-3.33523	-2.10296	-2.78302	0.968346	1.74023	1.38412	0.881016	1.09498	0.863731	0.431381	0.324339	0.313772	1.60918	1.55351	1.22403	0.248074	0.0575638	0.132908	-1.38154	-1.42121	-1.5931	-0.0227661	0.105358	-0.456842	0.42868	0.263113	0.205427	0.324182	0.238756
-0.217407	-0.257469	-0.0118561	-0.452835	-0.678707	-0.342098	-0.115749	0.526957	0.366478	0.147705	0.011858	-0.101202	1.02988	0.729574	0.189243	0.392412	0.821377	0.127638	-0.503771	-0.68372	-0.64209	-1.40318	-1.57395	-1.10942	1.41872	1.3891	1.36675	0.409246	0.862778	0.772201	0.848246	0.74502	1.08138	1.28185	1.70996	0.832842	-0.115858	0.475863	0.228094	0.184973	-0.176184	-0.0265865	-0.781128	-0.258715	-0.489769	0.164269	-0.0154114	0.334927	0.20693	0.0633316
-1.85008	-1.90944	-0.255968	-1.52479	-0.955824	-0.571016	0.626177	-0.779484	-1.02056	0.262852	0.608677	-0.332417	1.68266	0.783642	-0.0225754	0.0586472	0.242119	-0.0656033	-1.53565	-1.61229	-2.71011	-1.12455	-1.26469	-1.17781	1.16979	1.29275	1.41199	0.755083	0.354876	0.287182	-0.140137	0.0225754	-0.413145	1.90204	2.45143	1.59885	0.164654	-0.169287	0.634796	0.155972	-0.377613	-2.64235	-0.427753	-0.686848	0.887901	1.72289	1.06796	1.02553	0.849529	0.401199
-0.543428	-0.869484	-0.161268	-0.713623	-0.499077	-0.990549	-0.740482	-0.515152	-0.032629	-0.393064	-0.7295	-0.64558	0.645409	1.1875	-0.0565167	-0.00784302	0.313719	0.00784493	-2.07637	-2.60961	-2.62972	-3.38715	-1.74503	-1.37839	0.540207	0.759615	0.616848	-0.00933266	0.523724	-0.445372	0.290125	0.198454	0.0858555	0.7362	1.2327	0.907539	0.414404	0.881718	0.746109	-2.06106	-2.3716	-2.39117	0.54007	0.093195	-0.599558	1.07209	0.765804	0.685608	1.47628	0.85981
-1.64979	-0.978212	-1.01778	-2.32132	-1.25572	-1.72976	-2.50675	-1.91905	-1.20706	-1.72221	-1.6393	-1.1801	-1.31096	0.447918	-2.51265	-0.584425	-2.4135	-1.27087	-2.88516	-2.6982	-3.07499	-2.14502	-3.29377	-2.15136	-0.870424	0.566088	-0.464619	0.0388889	-0.928528	1.02182	0.769262	0.470449	0.274691	0.997381	0.0979214	-1.26246	0.573772	0.545384	0.658505	0.682888	0.746212	0.232618	0.159777	0.388346	1.01338	1.42951	1.67929	0.412348	0.568861	0.456398
-0.121193	0.466591	1.0839	0.312491	-0.0799122	-0.292744	-0.181362	0.99959	1.3443	0.873051	1.05579	1.31308	2.34904	1.64063	0.650526	1.41764	1.70319	1.27486	-0.485083	-0.85042	-1.13112	-0.435545	-1.28266	0.623482	2.04042	2.6045	1.90243	1.2658	1.94399	1.05564	1.94535	2.12514	2.06365	2.87765	2.9479	2.47022	-2.12475	-1.17811	-0.551546	-0.500175	-0.374868	-1.37658	0.194944	0.228025	-0.412039	0.978235	-0.933037	0.703638	-0.730814	-0.970108
-0.0284042	-0.252876	-0.0746918	-2.23449	-1.4533	-0.622629	-0.444746	-0.7474	0.020813	0.473818	-0.292383	0.356211	0.778353	0.278976	-0.17981	0.549082	-0.689888	0.318667	-3.32734	-2.37837	-4.73516	-2.37984	-1.81231	-4.11967	1.1209	0.222563	1.28452	0.425442	0.453649	0.160311	-1.26812	-1.60492	-1.94092	1.95334	-0.0208111	-0.158194	0.768341	1.03245	-4.0056	0.0483551	-0.877184	-0.706072	0.800753	-1.39011	-0.227282	1.10321	0.865971	1.29791	1.27949	1.16267
-1.12045	-0.289814	0.200773	-0.171701	-0.46102	0.155111	0.149126	0.45772	0.621586	0.703737	0.490929	0.641954	0.695894	0.0154972	-1.85963	1.10263	0.891289	0.967741	-0.929936	-1.80634	-1.91657	-0.819416	-0.0979023	-2.13684	1.82995	1.95455	0.102827	0.272593	1.22834	0.389889	0.75008	0.764399	0.834009	1.88888	1.82657	1.7174	0.247061	0.115555	-0.147579	-2.6642	-0.323278	-0.271795	-0.483301	-0.726425	-1.35263	0.763147	0.223375	-0.0154972	-0.0378132	-0.945141
-0.811373	-0.24647	0.324591	-0.201031	-0.339071	-0.120676	-0.685766	-0.262562	-1.19432	-0.539104	-0.195068	-0.737202	1.06348	0.992598	-0.14205	0.467936	-0.303759	-0.772184	-4.92306	-2.67167	-3.47729	-0.674616	-0.911085	-1.04967	0.255489	0.306814	-0.0681305	0.264242	0.61577	-0.975136	0.390879	-0.117868	-0.821827	1.32649	0.668222	0.354666	0.121811	0.309864	0.881483	-0.0448265	0.0448265	-0.97179	0.784201	0.463739	0.231329	1.62368	1.10923	1.292	0.531527	0.126137
-1.07746	-2.78522	-0.790062	-0.471235	-0.916702	-0.704287	-0.944067	-0.631193	-0.677313	-1.73214	-1.41994	-2.13137	-0.922092	-0.74757	-1.78321	-0.402695	-1.40893	-0.684898	-2.2897	-3.64627	-3.49452	-4.23379	-3.19241	-2.52633	0.747456	1.82264	-1.16717	0.690023	-0.818935	0.307568	-0.476017	-0.625828	-0.369953	1.91712	1.52176	-0.3941	0.0359497	1.77043	2.1823	2.76891	2.49813	2.20913	1.15227	0.600576	0.182009	2.20725	1.52449	2.07619	1.44139	1.02339
-0.670397	-0.367014	-0.53562	-0.689154	-0.445124	-0.519655	-0.338486	-0.453081	-0.601488	-1.11533	-0.79764	-0.983456	0.323095	0.00908661	-0.804842	-0.130388	-0.0652809	-0.466904	-1.00463	-0.688927	-1.60468	-1.19069	-1.28985	-1.3909	0.808664	0.624235	0.408873	-0.158617	-0.161932	-0.312153	0.21541	0.0448475	0.246708	0.260693	0.505842	0.436018	0.0556946	-0.115503	0.241997	0.642792	0.682179	0.353825	-0.00908661	-0.186606	0.0244846	0.845793	0.472881	-0.200298	0.802399	1.28997
0.777916	1.06956	-1.07349	-1.88151	-0.110256	-0.421694	1.32013	-0.740709	-1.4689	1.7816	1.30741	-1.53674	-0.358868	1.35388	1.00934	1.75013	2.36157	1.07692	0.640585	0.365847	-1.38987	0.692892	-0.761868	0.701681	0.333008	1.03277	-0.759041	1.91088	0.626097	1.80716	2.29897	2.08971	0.140146	2.40742	1.05337	2.64588	0.406689	-0.68714	0.325306	0.776806	0.0461483	-0.116703	-0.694878	-0.0552006	-1.006	-0.448095	-1.05466	-0.300718	-1.30031	-0.738798
-0.524338	-0.0991783	0.688627	-0.822975	0.417759	0.203447	0.284882	-0.3414	0.904655	-0.0915451	-0.343063	-0.861328	1.06412	-0.0276051	0.752296	-0.530014	1.0694	-0.0150433	-1.1722	-0.756157	-1.9118	-0.992912	-1.65977	-0.701364	1.19614	0.837339	0.589996	0.70965	0.863033	-0.00636292	6.03806	6.00845	5.91593	1.02147	0.225691	0.851187	-0.873072	-0.425331	-0.222933	1.27351	0.766272	0.00636292	-1.4651	0.66757	-0.669256	-0.420277	0.4846	0.671263	-0.6268	0.0548344
-0.831711	-2.96114	-2.03241	-0.387392	-0.763329	-0.254377	-0.460142	-0.150957	-0.267683	-1.0342	-0.787022	-1.41413	0.608294	0.339068	-1.99545	-3.01078	0.0418625	-0.0056839	-0.769924	-0.892958	-2.77749	-0.628941	-0.459421	-0.0391941	-0.35807	0.29537	-1.63621	-0.0166397	0.565451	0.116482	0.708935	0.0340271	-0.442213	0.483978	1.39036	1.30706	1.60091	2.10888	1.69357	-0.708101	-1.20375	-2.60265	1.45131	1.60312	1.31739	1.32345	1.56974	1.71531	0.765528	0.250383
-1.68258	-1.64844	-0.931189	-0.823742	-0.507492	-0.642017	-0.577162	-0.772564	-0.725966	-1.87203	-1.65619	-3.69679	-0.383129	-1.88027	-1.1084	-0.310131	0.382681	0.251101	-2.30587	-2.57245	-2.32151	-4.05676	-2.51247	-0.827558	0.642324	0.236181	-0.0644436	1.13813	1.61474	1.05151	1.81867	1.29792	1.67029	1.40443	1.67061	1.44291	1.31144	0.566566	0.949488	0.494663	0.26541	0.268085	1.20933	1.09524	0.385078	1.46647	0.90419	1.05107	0.000551224	-0.908092
-1.33474	-1.18859	-0.598364	-0.618906	-2.06523	-0.892223	-1.6696	-0.958338	-0.788855	-0.304234	-0.061554	-0.680105	0.486172	-0.4916	-0.422203	-0.27656	0.70295	0.376114	-1.05827	-1.33727	-2.58551	-0.0642338	-0.0828915	-0.109636	0.101919	-0.367607	0.0172043	0.721497	0.920134	0.19936	0.290775	0.192434	-0.0172043	1.32561	0.652344	0.663544	0.803612	0.87429	0.865484	0.478029	0.576702	0.335556	0.3461	0.43005	-0.395567	1.00223	0.620491	0.877977	-0.18693	-0.555821
0.172937	-0.921265	0.385523	-0.921913	-1.3171	-1.16878	0.203873	0.0423584	-1.35109	-0.0386333	1.3248	0.0474033	1.09478	1.36198	0.6716	1.06339	-0.333038	0.0386333	-0.343412	-0.748304	-0.881483	-2.23591	-0.483078	-2.26275	2.37268	2.51341	2.18663	1.55647	2.01907	1.53177	1.88261	0.456348	1.23595	3.20925	2.90599	1.80186	1.10252	1.36986	0.490772	-0.244451	0.907959	-0.33495	-1.12672	-1.65916	-1.74534	1.62258	-0.473202	0.76045	-1.00307	0.0443554
-0.0280018	-1.8446	-0.10878	-3.00282	-0.471199	-1.54077	0.0327835	-1.2067	-0.314579	0.0926113	-1.36527	0.394091	0.780411	0.0280018	-1.55207	1.1569	1.15887	0.808203	-1.67795	-1.61229	-0.930965	-1.44077	-1.51862	-1.89488	0.835501	0.364887	1.15954	2.2824	3.03437	1.23709	-0.61945	-0.232872	0.0475826	0.382004	1.22073	1.91142	1.06099	-0.190105	1.27534	1.83245	1.64935	1.49628	-1.12928	-0.748947	-0.0411034	0.68506	-0.0492554	1.25665	-0.161972	-0.884884
-0.270424	0.24625	0.85388	0.444374	0.188698	0.144827	0.969824	0.688641	0.738819	0.906746	0.833033	0.499458	1.29786	0.673208	0.754547	1.01407	0.867344	0.835775	-0.2603	-0.519289	-1.04086	-0.807999	0.415424	0.0795937	1.82869	2.12803	1.14309	1.81639	2.05647	1.33915	2.5014	2.11013	1.1836	2.23851	3.00309	3.00295	-1.5727	0.614202	0.0037117	-0.136633	-0.0037117	-0.826683	-0.183296	-0.908802	-1.37283	1.1184	-0.81731	-0.0796814	-2.22188	-1.24284
-0.33214	-0.967491	-0.396069	-0.69422	-1.02487	-1.02853	-1.07518	-0.989029	-0.712969	-1.1616	-0.00829315	-0.666708	-0.0298309	-0.698591	-0.824549	0.0645847	0.113195	-0.912037	-1.31714	-3.37844	-1.99537	-0.93403	-2.27717	-1.57008	0.705103	0.836693	0.265362	0.932407	0.972032	0.272125	0.553057	0.0595837	0.46345	1.4625	1.19747	0.627378	0.689508	0.266615	-0.257517	0.223629	0.0792599	-0.364628	0.686539	-0.621529	-1.45439	0.986271	1.04026	0.249399	0.667969	0.104023
-1.09049	-0.822506	-0.66359	-0.502205	-1.03857	-0.317314	-0.553717	-0.146006	-0.776348	-0.466612	-2.11564	-1.78219	1.43937	1.15857	-0.768276	-0.0422554	-2.38729	-1.59621	-2.09835	-2.00029	-2.94659	-1.13827	-2.30631	-2.07661	1.69264	2.42886	0.827087	0.0758553	0.0422554	0.83136	-0.369368	-0.499882	1.01568	0.879488	1.07275	-0.646383	-1.86324	1.97152	1.81584	0.879244	0.64134	-1.65719	1.56482	0.22583	-0.684315	1.20661	1.22218	1.07574	2.98675	3.60062
-1.06672	-2.89505	-2.46572	-1.75702	-2.26284	-3.24091	0.241962	0.275303	-1.74529	-3.29586	-3.97492	-3.90056	-0.821432	0.782627	-2.07673	-1.59932	-1.39169	-1.37094	-2.0487	-3.73056	-3.94051	-2.46078	-1.66701	-2.46004	-2.15369	0.387266	0.495783	-3.22868	0.337236	-1.40359	0.344698	0.383413	-2.94616	-1.26842	1.1932	0.813824	0.0465412	0.51935	0.513946	0.280062	0.458666	0.29944	0.240509	0.0117817	-1.06623	1.023	0.411552	0.767712	0.203575	0.135263
-0.969055	0.495363	-0.940979	-0.83802	-1.27584	0.164064	-0.671627	-0.108791	-0.592062	0.183174	-1.84263	-0.56168	0.0242672	-1.05052	-1.15099	0.734692	0.169951	-0.770594	-2.15578	-1.42488	-1.65912	-0.697758	-0.0242691	-2.35929	0.7167	1.47533	0.872007	-0.197472	0.870501	0.466354	-0.536102	-0.0618877	0.642652	1.65562	1.05183	1.0073	-0.180862	-0.253153	-0.806995	0.426489	-0.61471	-0.189442	-0.654863	-0.335234	-0.863947	-0.0676956	-0.345108	0.172125	0.337728	-0.700436
-0.710758	-1.54496	-2.33538	-1.87447	1.54826	-1.49212	-2.26228	-1.41474	-0.52945	-1.49939	-1.27233	-1.32975	-0.199396	-0.326916	-1.28947	0.0400543	-0.537077	-1.17906	-1.46161	-2.29543	-2.78732	-1.36201	-2.74018	1.78008	-0.0400524	-0.769487	-1.08707	-0.928389	0.85276	-2.56429	0.201588	-1.3325	0.994593	0.56633	0.801031	1.63372	3.54263	3.81808	4.404	4.78373	4.40376	2.97388	-1.6033	-0.682583	-0.646092	2.70225	1.12495	0.721512	-0.378366	-0.140322
-0.591427	-0.613688	-0.780052	-0.892372	-0.363888	-0.636322	-0.322851	-0.0145989	-0.745564	-3.28411	-1.4542	-2.51445	-0.672077	-0.360474	-1.41814	0.725172	-0.555153	-0.322582	-3.91662	-2.97399	-4.59999	-4.02348	-3.51164	-3.44687	-0.0334072	0.21093	-0.255585	0.27767	1.35509	-0.651699	-0.462866	-0.314884	-1.03178	0.840084	0.918362	0.443087	1.30309	1.71501	1.6923	0.71389	0.378422	-0.0850201	1.07784	0.883087	0.403824	1.48048	0.888655	1.03892	0.415497	0.0260906
-0.880579	-0.680464	-0.276066	-0.505604	-0.519491	-0.411734	0.3265	0.393629	0.368115	-0.0187702	-0.679783	-0.77144	-0.437193	-0.756815	-1.18217	-0.239861	-0.342875	-0.860863	-2.40484	-3.05266	-3.21353	-0.814953	-0.889153	-0.159658	0.0187702	-0.0838928	0.337704	0.177473	0.786194	0.544868	-0.67145	-0.169199	0.0803623	0.206751	0.5916	0.146328	0.961472	1.1371	1.19265	0.380209	-0.690983	-1.3444	0.0476742	0.239046	-0.178688	1.0281	0.995798	0.955305	0.741106	0.42457
-3.51032	-3.11759	-1.47435	-1.24286	-1.73015	-2.09544	-0.334877	-0.480152	-0.20759	-2.16569	-1.30865	-1.33421	-0.448669	-0.866272	-1.23991	-0.599602	0.645948	0.707657	-1.08234	-1.15791	-2.37324	-0.316833	0.430353	0.0829716	0.485598	0.215637	-0.221924	-2.21109	-0.163248	-1.91003	2.09544	1.13038	1.12406	-0.043436	0.113934	0.416866	1.48376	1.84625	1.73431	1.38082	1.20591	0.492752	1.20602	1.38764	0.87578	3.85158	3.69231	4.0678	2.31871	-0.120346
-0.51016	-0.145712	0.312387	-1.07021	-1.51858	-0.70854	-0.629541	-0.908363	-0.0440922	0.867847	-1.26091	-0.0801601	1.04548	0.112108	-0.527048	-0.675945	1.58166	0.587103	-0.930466	-0.163469	-2.07229	-1.26949	-1.22489	-0.813486	0.580963	0.186562	1.05266	4.71214	1.17507	0.246015	1.45349	0.415321	1.22455	0.675654	0.85614	0.321152	-0.0923824	-0.3011	-0.958137	0.735235	0.440393	1.38034	0.285305	0.74963	0.208801	0.86524	-0.0395985	0.0396004	-0.64032	0.650991
-0.324564	-0.689705	-0.201208	-0.77734	-0.624807	0.336807	-0.106463	-1.33926	-0.287937	-0.799787	-0.496252	-0.596502	0.691666	0.522074	-1.13167	0.159702	0.95928	-1.04903	-0.870504	-1.49338	-0.924934	-2.66789	-0.957861	-0.742416	0.931478	1.11569	-0.279097	-0.225571	0.517622	-0.432976	-1.13411	-0.62973	0.794342	1.22722	0.964775	0.774034	-0.0122166	-0.132011	0.64856	2.11193	0.396696	0.0122185	0.290302	0.177551	-0.15449	0.136515	0.0484829	-0.351387	-0.0530891	0.220177
-1.43751	-0.984291	-0.931627	-0.520342	-0.877121	-0.537478	-0.0673924	0.281805	-0.00316429	-0.0432396	0.134235	-0.0995178	0.501581	-0.420908	-0.162003	0.260958	0.559505	0.538908	-1.94906	-2.56609	-3.25863	-0.660929	-1.46946	-1.09301	1.49387	1.06255	0.921282	0.813326	1.35163	1.20258	0.465023	0.943331	0.91452	1.93377	2.15979	1.50056	0.202602	0.00316429	0.189301	0.53438	0.391937	0.460106	0.223225	-0.014782	-0.779629	0.872545	0.726793	0.600672	-0.893074	-1.01566
-0.631477	-2.5676	-2.44211	0.527634	0.617077	-0.0136681	-0.188747	-0.25058	0.303841	-0.712778	-2.07915	-1.0125	-0.478382	-1.70585	-0.630995	-0.0268612	2.05692	0.259808	-1.66925	-0.921806	-1.76148	-2.12137	-2.70464	-1.72571	1.50524	3.43845	-0.381794	1.58148	3.3951	2.96154	1.68953	1.61859	2.40653	3.38898	2.63797	2.92426	0.445601	0.436966	0.00906563	2.36638	1.27241	0.851988	-0.586279	-0.214323	-0.355312	2.33118	0.432821	0.671511	1.47705	-1.26027
-1.67916	-2.49394	-1.90176	-0.640883	-2.12651	-0.0824604	-1.58631	-1.18986	-1.73629	-2.0885	-2.65413	-1.14457	-1.62148	-1.12387	-4.48431	-1.98157	-1.70524	-0.298149	-4.27594	-3.83814	-4.09949	-4.76586	-4.56428	-3.92034	0.955717	1.34618	1.17121	1.15204	0.88232	1.40419	-1.23424	-1.05978	-0.248262	1.79875	1.43932	1.19184	-1.0139	1.26679	-1.16371	0.543163	0.340687	-0.246643	0.400415	-0.913065	-1.99316	-0.127171	-0.381615	-0.595724	0.886337	0.311113
-0.464966	-1.39953	-0.599812	0.0105228	-0.446958	-0.521578	-0.42099	0.538496	-0.411236	-0.724123	-0.265554	-1.39839	0.937132	0.345528	0.39303	-0.156649	0.647421	0.660915	-0.527308	-1.96904	-0.57839	-1.73463	-0.613399	-1.34162	0.463247	0.705381	0.349506	1.87234	0.252344	0.188402	-0.218184	0.698982	-0.106894	1.54702	1.59021	0.104532	0.718344	0.509783	0.348608	1.44895	0.258144	0.601763	-0.24032	-0.332657	-0.148417	0.30995	-0.491186	-1.25982	-0.22472	-0.426134
-1.29331	-0.954248	-1.21011	-1.54796	-0.872417	-1.11047	-4.84554	-4.07611	-3.89667	-3.42211	-3.16799	-3.96045	-0.000896454	0.605543	-1.87318	0.899437	1.20595	0.177578	-4.15916	-5.85801	-4.71305	-2.90065	-4.66706	-4.31299	-0.215923	0.163443	-0.703993	1.04895	0.524509	0.758129	-3.10293	-3.37681	-1.98026	-1.27982	-0.90171	-2.69857	1.21562	1.47359	1.54542	0.360241	1.48128	1.11905	-0.818106	-0.541115	-0.196222	0.68261	0.592358	1.13989	-0.0918388	0.444889
-0.602406	-0.254101	-0.141489	-0.0875473	-1.08214	0.491409	-0.659227	-0.770042	0.421797	-1.74339	-0.793434	0.386576	0.691795	-0.902023	-0.565321	0.210634	-0.99563	-0.986038	-1.61427	-0.3521	-1.97346	-0.271292	-0.54014	-0.401377	0.387232	0.984539	0.167154	-0.0493622	0.699904	0.666403	0.943193	-0.187563	0.261538	1.32697	1.75835	-0.434151	-0.896591	1.17102	-0.351877	-1.24881	0.711805	-0.548033	-1.88915	-0.949808	-0.762026	0.0152741	0.640518	0.736282	0.430136	1.60525
-2.87392	-1.96764	-1.09441	-0.813541	-0.994312	-0.668955	-1.04078	-0.317985	-1.45068	-4.97422	-1.54111	-2.67536	0.0445728	-0.498589	-0.782558	0.261726	0.426128	-0.806469	-1.45407	-2.68782	-4.25812	-4.23892	-2.21331	-3.20802	0.451071	0.926926	0.296951	0.238356	0.755394	0.444889	-0.24926	0.91313	-0.926914	0.753265	-0.0167923	-0.129713	-0.146011	1.06098	0.897902	1.02449	1.5428	0.875772	0.681145	0.44408	-0.721672	2.0853	0.707115	0.782377	0.479279	0.557497
-2.04622	-1.93548	-0.873566	-0.659946	-1.30048	-0.656481	-0.00332451	-0.871935	-0.202513	-0.985584	-0.767599	-1.40356	-0.683302	-0.918636	-0.832184	0.383018	0.0228538	0.00332451	-2.61973	-1.50127	-2.68611	-1.62236	-1.74713	-1.80664	1.24154	1.18557	0.423903	0.716572	1.19231	0.947905	0.651022	0.44982	0.21471	1.40569	1.97529	1.31591	0.276882	0.210098	0.364326	0.770147	0.810509	0.439745	0.451296	0.0340271	-0.0238781	0.465725	0.449949	0.896057	0.274332	0.467787
-0.509237	-2.02018	-0.634979	0.0534592	-0.900116	-0.853857	0.373526	-1.18621	0.272957	0.307928	1.6298	-1.61942	1.53843	1.3048	0.034626	1.64461	2.10859	1.88983	-0.595108	-2.0473	-1.66376	-0.576759	-0.518404	-1.77569	3.44811	3.4566	2.935	3.20656	2.89054	2.54924	2.63913	2.31951	2.49044	3.39076	3.04841	3.50108	-0.0387287	-0.321588	-0.360428	0.856329	-0.0867481	-0.342012	1.45541	0.643305	0.459364	1.27242	-0.735125	-0.05266	-0.0346279	-0.103823
-3.90199	-2.23103	-1.71944	-1.19513	-1.16147	-1.0438	-1.46056	-0.759388	-1.18131	-1.50098	-1.1781	-1.69554	-1.04735	-1.80554	-1.47386	-0.325199	-0.33144	-0.408531	-2.58737	-2.90273	-2.96768	-3.66366	-3.69035	-3.83847	1.35671	1.37045	1.3164	-0.467827	0.847572	0.300934	0.240059	0.803843	0.279337	1.3582	1.54541	1.09327	0.420055	-0.141195	0.436047	0.99675	0.788353	0.557537	0.590765	0.246876	-0.20252	0.699352	0.420847	0.452995	0.437674	0.107145
-1.18357	-1.14501	-0.768051	-0.354891	-0.113573	-0.357262	0.14176	-0.183256	0.324497	0.503752	0.396614	0.224613	0.503359	0.112249	-0.342039	0.424137	0.477854	0.393728	-1.15059	-1.30824	-1.68026	-0.643311	-0.159273	-0.409931	0.759474	0.147121	0.568937	0.40608	0.748106	0.654081	0.541841	0.0790596	0.302139	1.30926	1.42999	1.30045	-0.00709534	-0.306677	0.269016	0.677662	0.540632	0.344036	0.471924	-0.623859	-0.351934	1.04558	0.176834	0.286358	-1.35163	-1.14878
-0.323391	0.472084	-0.3466	-0.486877	-0.0270061	-0.731943	0.675642	0.356762	0.838991	-1.66562	-1.41882	-0.970776	-0.12829	-0.712809	-2.93552	1.05564	0.319094	0.292299	-0.536623	-0.956236	-1.10231	-0.223154	-0.656675	-0.0447044	-0.345259	-1.74057	-1.39404	1.31724	1.15417	1.27305	1.27718	1.54669	1.16282	1.39708	1.83912	1.68121	1.06133	1.52025	0.774803	-0.528482	-0.659067	-2.21131	0.282883	0.0638962	-0.0767364	0.665653	0.511433	0.601288	-1.41764	-0.59445
-0.551457	-0.390585	-0.242222	-0.552782	-0.259464	-0.329117	3.9561	4.07743	3.74827	-0.430456	-0.209877	0.387117	0.490208	0.603924	-0.235498	0.955969	1.21201	-0.119045	-1.1003	-2.17197	-0.682146	-0.69059	-1.32164	-0.655041	0.295414	0.978233	0.941036	0.869348	0.037632	-0.274864	0.433508	0.200535	-0.486237	1.06109	3.00062	2.07501	-0.66461	0.674	0.0684166	-0.203901	-0.36791	0.242748	-1.06994	0.337856	-0.48189	0.269777	-0.220573	-0.275696	0.763748	0.0311603
-1.01545	-0.795038	-0.579647	-0.536697	-0.411741	-1.01557	-0.515734	-0.510206	-0.56065	-1.80182	-0.855351	-0.940313	-1.43614	-0.748541	-0.909668	0.165314	0.539059	0.246222	-1.77329	-0.908676	-2.07109	-0.659258	-0.567331	-0.572298	-0.629171	-0.180109	-1.00069	0.619158	0.909609	0.745628	0.41226	0.308971	0.046732	1.50937	1.50269	1.11534	0.755779	0.879044	0.807804	-1.16614	-1.17632	-1.39186	0.585836	0.54603	0.361082	1.00534	0.745909	0.876263	-0.0506382	-0.398914
-0.782139	-1.28419	-0.431089	-0.468014	-0.172112	-0.265404	0.46187	0.611013	0.000656128	-0.356108	-0.0858803	-0.216585	0.160231	0.355154	-0.480143	-0.510181	0.195751	0.042736	-1.6053	-2.82172	-2.88926	-0.48106	-1.89438	-1.92774	0.62855	0.849361	1.45226	1.1008	0.406986	-0.000658035	-0.984907	-1.28031	-0.0895729	0.681318	-0.451101	1.37444	0.109005	0.25281	-0.125174	0.51507	0.725653	0.193371	-1.38037	-0.0989933	-0.135656	1.51115	0.394327	1.21937	0.418272	0.497885
-1.46816	-0.993746	-0.472679	-0.55249	-0.930157	-0.89773	-1.49108	-1.32509	-1.59376	-0.456175	-0.46483	-0.758884	0.180477	-0.422339	-0.592793	0.433544	0.712776	0.360006	-2.97557	-3.373	-3.54456	-1.84302	-2.00114	-1.73329	0.551374	0.580835	0.327421	0.720244	1.02964	0.898317	-0.253643	-0.075531	0.1252	1.66285	1.57143	1.34705	0.460249	1.09684	1.09032	0.724806	0.559094	0.0553684	-0.429958	-0.670969	-0.792658	0.245592	0.0557651	-0.0692425	-0.263512	-0.0235615
-0.215954	0.139294	0.561548	-0.215136	0.56325	0.420517	-1.02704	-0.955393	-1.32902	1.0419	0.878082	0.795332	1.39061	1.38646	0.0311699	1.3053	1.11615	1.09177	-2.96296	-3.8677	-3.86811	-0.67691	-0.556572	-0.616589	2.01185	2.26745	1.91697	1.35485	2.09843	1.98373	0.366632	0.174467	0.378285	1.96105	2.26059	1.96188	-0.031168	0.365852	0.0542069	0.717972	0.556908	0.375109	-0.295416	-0.262958	-0.872368	0.328224	0.166874	0.036768	-0.853731	-0.425768
-1.00452	-0.720804	-0.839907	-0.0887852	-1.4805	-0.745724	4.3706	4.74123	4.89263	-0.486902	0.819126	-1.06101	0.690748	1.43714	1.29161	0.961826	0.35866	0.314064	-1.78479	-1.31226	-1.72902	-0.55142	-1.32438	0.106155	-0.448286	0.697544	-0.52973	-0.494875	0.825962	0.53603	-0.455847	0.398871	-0.0173721	1.42342	2.03046	1.42319	-0.527407	0.0459213	0.0125046	-0.789743	-0.815182	-1.15427	0.518539	0.152964	0.462456	-0.0969715	-1.17276	-0.769922	-0.712645	0.445271
-0.469479	-2.38299	-2.95113	-0.477352	-0.540873	-1.24407	-0.511242	0.499693	-0.901592	-0.619137	-3.21319	-2.42858	-0.96879	-3.46034	-1.34298	0.256329	-0.0612297	-0.0516739	-4.36341	-1.89735	-1.2569	-3.39723	-1.33515	-2.47946	0.102333	1.62257	1.29478	1.96734	0.635469	1.49099	0.612089	0.0680294	1.21125	2.03052	2.60428	0.554148	0.780123	0.638502	0.277031	0.224915	0.192801	-0.397036	0.720106	0.377796	0.113104	0.821074	1.06202	-0.141905	0.738918	0.0516739
-2.62577	-2.41066	-1.69482	-0.266897	-0.292131	-0.382587	-0.768526	-0.318174	-0.533644	-1.4637	-1.27904	-1.87073	-1.89222	-2.14253	-1.76594	-0.280863	0.345821	-0.433931	-3.03366	-3.20901	-3.07175	-2.76519	-3.16225	-3.12819	1.26335	1.26447	0.879129	0.787031	1.20972	1.09401	0.892464	-0.047121	0.0151577	1.51256	1.64448	1.54135	0.329828	0.542671	0.628786	0.0150623	0.0907612	-0.329739	0.515594	-0.200806	-0.196939	0.772737	0.107117	0.33777	0.246284	0.211298
1.08601	0.690083	1.78274	1.10068	1.8411	1.71183	1.86751	1.39338	1.05985	3.5583	2.60688	1.18581	1.50178	1.46495	0.719692	-0.654358	-0.67795	-0.987169	-2.34299	-2.14677	-2.08522	-1.5419	-2.53168	-2.05075	3.20739	1.6664	2.10879	1.9328	2.98153	2.9028	3.80711	2.85255	2.71821	3.48051	2.87085	2.9877	-0.087223	-1.57731	-0.380123	-1.76492	0.0562096	-0.363716	-2.42309	-1.53376	-0.796678	0.359278	-0.150598	-0.958681	-0.3417	-0.0562096
-0.583349	-0.622973	-0.827772	-0.0641556	-0.241287	-0.0403194	-0.560009	-0.716213	-0.284042	-2.16027	-1.89528	-4.35451	-0.555964	-1.5006	-0.922901	0.493181	0.58206	-1.02982	-2.33074	-2.16367	-1.31225	-1.49666	-1.1425	-0.782497	-2.85259	-0.86447	-1.32673	0.59549	0.700956	-0.0925255	-0.327116	0.59037	0.076149	1.03404	1.23827	0.551222	1.47017	1.80718	1.9976	1.03199	0.457474	0.118233	1.06216	1.0599	0.595575	1.88188	2.03086	1.63586	-0.189629	-0.000326157
-0.220108	-0.508781	0.150744	0.561056	0.437895	0.393492	0.114963	0.171703	-1.41043	-0.617386	0.197067	-1.50877	0.881885	0.112759	-0.749258	0.0537453	0.246838	0.66563	-2.01694	-1.50737	-1.60412	-1.72972	-1.70166	-0.283613	-0.389008	0.630173	-0.290354	0.161161	1.79262	0.673269	0.222094	0.260895	-0.808853	1.19514	1.00791	0.616022	-1.00096	-0.414833	-0.934381	0.732216	1.12025	0.393576	-0.532581	-0.304833	-1.30784	-0.270374	-1.51944	-0.0276356	-1.76244	-0.0533142
-1.9623	-1.91459	-0.127436	-0.430067	-0.702919	-0.460035	0.155542	0.673967	0.503168	0.388559	0.34943	0.0986042	1.19562	-0.137697	-0.00977325	0.448284	0.742312	0.548183	-1.36801	-1.00548	-1.73728	-0.610184	-0.0336876	-0.510395	1.6279	1.97879	1.73136	0.0785789	1.29129	0.991392	1.41632	1.05305	1.11206	2.28175	2.03082	2.13754	0.290703	-0.82476	-0.214989	0.702978	0.121504	-0.453224	0.186539	0.20533	-0.398706	0.621944	0.418596	0.646959	-0.420225	-0.645794
-1.67242	-1.96873	-1.44179	-1.11487	-0.951839	-1.31536	-0.827179	-0.38303	-0.464477	-0.645973	-0.705826	-1.05707	-0.0228348	-0.988367	-0.717623	-0.310852	0.36665	0.00205803	-2.47548	-2.66554	-3.06525	-2.44722	-2.00075	-2.10874	1.05753	0.868637	0.421473	0.18877	0.790936	0.521568	0.927143	0.973854	0.694599	1.28357	1.36224	0.961113	0.382763	0.292644	0.165955	0.0964394	-0.0529671	-0.0415993	0.382933	0.392567	-0.0492115	0.465046	0.533478	0.695696	0.38724	-0.0457954
-0.291719	-0.33424	0.470568	-0.67436	-0.723728	-0.550783	0.0602894	0.490234	0.288931	0.257111	-0.382591	-0.427673	0.71187	0.150856	-0.0473976	0.272766	0.639961	0.0961895	-0.612862	-1.04204	-1.25053	-0.805506	-0.452198	-0.607119	1.05637	0.959227	0.735598	0.447334	0.736864	0.602013	0.927105	0.638784	0.570473	1.33509	1.56515	1.1668	0.377493	0.604973	0.671763	0.432247	0.53804	-0.0361557	0.138153	-0.110889	-0.589889	0.415213	-0.0228558	0.295525	-0.450817	-0.82321
-1.09781	-1.2682	-0.337419	-0.0810337	-0.326326	0.0583839	-0.160072	0.181324	0.136003	-0.664694	-0.237007	-0.933176	0.0910378	-1.87716	-1.80491	-0.835964	0.0165005	0.0267982	-2.22896	-2.96248	-4.23829	-1.487	-0.767805	-1.89807	1.53073	1.57879	0.569023	0.75144	1.96301	1.17993	0.601219	0.906828	0.786503	1.8734	2.21279	1.77912	0.181818	0.355843	0.530807	0.251087	0.349957	-0.164036	0.0116653	-0.0575981	-0.0116653	0.770407	0.767872	0.331947	0.297102	-0.567951
0.0949936	-0.213167	0.297348	0.0754795	-0.331402	-0.191229	0.237766	0.396412	0.353624	0.00378036	-0.289644	0.0912094	0.59981	-0.00377846	-0.196928	0.662533	0.969974	0.232073	-1.62807	-2.20494	-1.63996	-0.828739	-0.867786	-0.520655	1.48764	1.9021	1.69162	1.45799	1.8668	1.44792	1.38958	1.49866	1.12889	2.0817	1.98641	2.05139	0.217297	0.490761	0.445873	-0.211475	-0.896362	-0.975988	-0.0463428	-0.123222	-0.230196	0.782394	-0.200279	0.437967	-0.345848	-0.332266
0.683643	0.65118	1.19273	-0.0363312	-0.762583	-1.64742	1.07238	1.63991	1.43252	1.32103	1.38859	0.0893898	2.11704	2.86843	0.782841	0.259796	0.478952	0.659359	0.10804	-0.660545	-1.45472	1.90844	1.3051	1.71462	2.98255	1.70475	1.88532	0.936789	0.946232	1.49595	3.04719	3.18676	3.05738	2.54878	2.67987	3.49898	0.483574	-0.335142	-1.1488	0.649349	-1.34446	-1.05257	-0.243372	0.0363331	-2.22799	1.66238	-1.32575	-0.70562	-1.16009	-1.32522
-2.39231	-1.75119	-1.0918	-0.893986	-1.24529	-1.10467	-2.76738	-2.85804	-3.11947	-2.01651	-1.95678	-1.94147	-0.441315	-0.978117	-1.78008	0.0952377	0.421917	0.175075	-3.97842	-4.15369	-4.67471	-4.36904	-2.74945	-2.89868	-0.132359	-0.153952	-1.15468	0.624825	1.11042	0.286478	-2.3205	-4.27158	-2.25718	0.744244	0.328745	0.450687	1.69271	1.79112	1.84669	1.61859	1.18181	0.999119	-0.717945	-0.172283	-0.73678	0.539221	0.395267	-0.0672531	1.41099	0.809595
-1.22734	-1.46812	-1.0029	-0.299671	-0.167532	-0.50242	-0.971428	-0.734894	-0.412666	-0.299055	-0.569609	-1.03077	0.0178146	-0.0972023	-0.394524	-0.00390434	0.690746	-0.0950623	-4.65449	-2.82074	-5.13395	-4.15132	-4.44375	-1.263	1.14964	1.42199	0.888918	0.644617	0.963764	0.496941	0.852234	1.03012	0.618511	1.5326	1.83146	0.99016	0.211904	-0.564047	0.563078	-0.216593	0.433048	-0.780336	0.52525	0.311422	0.329781	1.1091	0.00390434	0.0749111	-0.568405	0.303413
-0.604137	-1.23921	-0.502134	-1.80404	-1.12533	-0.977911	-0.0992527	-0.295847	-0.656603	-0.408552	-0.986729	-0.718775	-0.692085	-0.536366	-1.37295	0.470966	-0.332537	0.69293	-1.56479	-1.41057	-1.71362	-1.50355	-1.66478	-0.0427685	0.402514	0.318916	0.162066	1.54885	0.0427704	-0.460495	-0.147016	0.34133	-0.0945587	1.19382	-0.323826	0.374546	1.53938	3.53803	3.32005	3.66979	2.49908	2.31105	-0.0809269	-1.30051	-2.02801	1.65369	0.729059	1.49827	-1.0747	-0.656578
-1.31536	0.52277	1.11061	-0.225275	-0.499155	-0.264465	-0.194016	-0.412718	-0.0571041	-0.839317	-0.957066	-1.52791	0.0481091	-0.707281	-0.90575	0.65304	0.843807	0.75186	-1.6191	-1.32383	-3.0162	-3.19942	-2.27731	0.185343	0.117367	0.00342369	0.553755	0.373898	1.69435	-0.505787	0.0458126	-0.0647583	-0.0034256	0.539318	0.558273	-0.478598	0.631756	-0.529715	-0.630445	-0.431721	-1.4453	-2.03059	0.371992	1.7557	0.862423	3.158	2.315	1.12248	3.13251	2.52662
-1.28761	-1.46306	-4.00068	-3.74208	-3.18075	-2.4856	-1.85581	-0.61035	-3.56245	-1.03741	-1.78381	-0.803305	-3.13837	0.241936	-3.30177	-2.43031	0.784409	-1.45227	-1.83398	-3.47943	-3.95827	-3.53219	-3.69183	-0.663498	1.91196	2.72705	1.48677	1.82938	-1.14131	-1.72317	2.09409	0.868252	0.802515	2.46482	2.81236	2.30534	-0.00344658	0.258823	0.243795	0.715714	0.607754	0.550535	0.274305	-0.277588	-0.04319	1.47295	0.0161743	-2.85386	1.77929	1.58682
-0.38455	-0.560245	-1.04054	0.55335	0.330048	0.384171	-0.945906	-0.446953	0.226542	-0.31517	-0.538986	-0.6595	0.104544	-0.056818	-1.40715	0.686825	0.0217361	0.562672	-0.454626	-0.724653	-3.40909	0.104793	0.617542	-2.22657	0.790716	1.42914	0.988663	0.490807	0.565083	0.842073	0.55323	-0.0141697	0.947718	1.02616	1.25508	0.826229	-0.346098	0.033886	0.140316	-0.0798016	-0.27429	-0.767151	0.222271	-0.150639	-0.654161	0.422705	-0.185579	0.140316	0.0141678	-0.230455
-1.12028	-1.11511	-0.49819	-0.958044	-0.189732	-0.852324	-0.160919	-0.433786	0.18935	0.416279	-0.550049	-0.217554	0.426933	-0.305723	-0.844082	0.0163174	0.0281944	-0.0450306	-1.49713	-1.91632	-2.48339	-1.25014	-0.641903	-0.825239	0.984053	1.55235	1.09699	0.294973	0.948597	0.689148	0.764751	0.762291	0.321682	1.15379	1.42842	1.23686	0.160534	0.148163	0.718851	0.482805	-0.0163174	-0.0245094	0.471174	0.0253582	0.136524	0.799667	0.4429	0.541863	-0.0530815	-0.351513
-1.39281	-1.14043	-0.935101	-0.797678	-1.20696	-1.07478	-0.499334	-0.356619	-0.345356	-0.960379	-0.812677	-1.13669	-0.397819	0.00110436	-1.13853	-0.000204086	0.21534	-0.0592918	-2.54129	-2.22651	-2.49221	-2.41797	-1.77893	-1.77702	0.703308	1.19645	0.884024	0.545946	0.496441	0.341686	0.166348	0.0342178	-0.0590362	0.970722	0.910536	0.912058	0.341299	0.434933	0.538872	0.311501	0.301916	0.0252476	-0.0725555	-0.647068	-0.657347	0.456602	0.000205994	0.126009	0.367264	0.104496
-1.03546	-1.01859	-0.668644	-1.06968	-1.1281	-1.05723	0.0183582	-0.0183582	0.180723	0.194248	0.0609913	-0.145212	0.418417	-0.138044	-0.645353	0.140175	0.280981	-0.0689945	-1.19984	-1.27443	-1.27234	-0.847429	-0.83083	-0.808226	1.10236	1.20457	1.00917	0.371637	0.719364	0.391069	1.08671	0.837601	0.739101	1.41465	1.61702	1.20122	-0.0691414	0.217894	0.210802	0.584343	0.275431	0.145447	0.345976	-0.0404224	-0.281176	0.617109	0.350748	0.399298	-0.0185242	-0.372688
-1.12582	-1.94889	-0.467115	-0.404839	-0.0528545	-0.260963	-0.10471	-0.0436802	0.554276	0.298641	1.946	1.00185	1.71588	0.92305	0.299713	0.812902	1.10122	0.602079	-0.49909	-0.798323	-1.60074	0.567295	0.0436802	-0.128742	2.40738	2.20061	1.71338	1.07211	1.89201	1.46085	1.2209	0.649464	0.834503	2.09005	2.39219	2.57337	-0.0926533	-0.0857925	-1.16548	0.282356	0.921263	-0.139731	-0.351627	-0.0621242	-0.513769	1.2353	0.505686	0.598436	-0.824587	-0.974131
-1.25283	-1.3936	-0.726704	0.267998	-0.480247	-0.584024	-0.555672	-0.44162	-0.498764	0.0431366	-0.36809	-0.684765	0.350985	-1.04822	-0.737503	-1.62546	1.00817	1.44263	-1.70573	-0.587389	-2.76865	-0.300432	-2.00364	0.016365	0.882412	0.622938	-0.992294	-0.784185	0.6395	0.936735	-1.03834	0.310562	0.290609	1.15124	1.22436	1.25114	1.15823	-0.016365	0.931293	1.27293	1.39705	1.33124	0.582451	-0.51915	0.372171	0.905678	0.462465	0.238783	-0.613453	-1.557
-0.855652	-0.448036	-0.52261	-0.742056	-1.06035	-0.20194	-0.502119	-0.326502	-0.597216	-0.0646706	-0.10759	-0.670883	0.586809	0.133461	-0.0609932	0.323351	0.551283	0.126114	-0.531658	-0.891029	-1.31628	-0.955156	-0.540487	0.0370769	0.279621	0.410822	-0.037075	0.358318	0.777811	0.496264	0.412218	0.310827	-0.299496	1.03011	1.25506	0.816221	-2.129	0.445364	0.422512	-1.0005	-2.23192	-2.76825	0.104996	0.155239	-0.175268	0.73912	0.354826	0.205402	0.243431	-0.0556927
-0.371075	-0.547457	0.140045	-0.557188	-0.562057	-0.417303	0.00947189	0.275511	0.244812	0.35079	-0.00947189	0.21452	1.04707	1.01536	-0.0659847	0.738667	0.944254	0.0144787	-1.4603	-1.22012	-1.57499	-1.41257	-1.21968	-0.779238	2.37533	2.28213	2.17746	1.07734	1.25881	1.14971	1.65633	1.85234	1.30014	2.68907	2.8264	2.40045	-0.0988751	0.27376	0.167797	-0.915352	-0.41062	-1.65026	0.103767	0.405308	-0.146227	1.35647	0.638605	1.22855	-0.421053	0.155737
-2.52708	-2.01417	-1.8629	-0.580666	-1.31382	-0.503662	-0.503097	-0.546217	-0.297482	-1.23553	-1.30685	-1.40996	0.398336	-0.885042	-0.508148	-0.26359	-0.219892	0.0529423	-2.76736	-2.64015	-2.15203	-2.62639	-4.00877	-3.46294	0.407713	0.287676	-0.136599	-0.832939	0.479927	0.317596	0.624155	0.695272	0.875376	1.19423	1.23066	0.556084	1.21611	1.13514	0.393028	2.44134	2.27533	2.04434	1.25312	0.771191	0.701637	1.82585	1.8248	1.98984	1.11285	-0.226929
-0.400911	0.596108	0.271849	0.379622	-0.41617	0.329458	0.132893	-2.14749	-0.156775	0.0585594	-0.83473	0.539041	1.28607	0.493957	0.0723763	0.779835	2.2564	0.213696	-2.85518	-3.11407	-2.99931	-3.0145	-3.80032	-2.33277	0.795044	3.1894	2.34733	1.8396	2.12432	1.69222	0.10152	0.776743	0.379559	1.21104	1.02204	2.52645	-1.09218	-1.36113	-0.976894	-0.0216599	1.8326	-0.666287	-0.22632	-2.07049	-1.07214	-0.318142	-1.05736	0.113754	-0.650374	0.188255
-0.540081	-2.06796	-0.111698	-0.764153	-1.71392	-2.10993	0.507631	0.631027	0.0950871	0.0394821	-0.533323	-0.133532	0.26013	0.536882	-0.0293674	0.435881	0.0293674	0.0989971	-0.812344	-1.30052	-1.07073	-1.07345	-0.908352	-0.671333	1.58513	1.76941	1.32211	1.9172	1.8518	1.49184	1.60439	1.70432	1.84876	2.39441	2.0166	2.5972	0.63121	0.893324	0.891275	-0.111904	-0.636829	-3.74639	0.234911	0.295254	-0.621351	0.956938	0.154276	0.511503	-1.08025	-0.194874
-0.736551	-1.59109	0.0772476	-0.0235024	-1.23402	-0.945475	-1.76834	-0.670544	-1.21577	0.636385	0.995817	0.589123	0.585575	0.00479126	-1.78396	-0.085165	0.141897	0.786549	-1.84378	-1.76985	-3.85359	-1.92272	-1.42512	-3.28989	1.59026	1.78234	1.19752	0.590698	-0.00479126	-0.832796	1.32766	0.977732	0.956368	1.54428	1.40727	1.24716	0.545446	0.650606	-1.17027	0.859947	0.0612965	-0.504944	0.53965	-0.0673504	-0.227516	0.645124	0.474844	0.613045	0.19319	-0.22101
0.304701	0.431599	0.234945	-0.0418434	-0.637093	-0.300909	-0.0667133	0.422741	0.360031	-3.40856	-2.58178	-2.78625	-0.686682	-0.986961	-2.05845	0.241386	0.592974	0.401344	-1.4766	-2.51963	-2.94821	-1.79917	-0.581245	-0.845222	-0.24818	-1.15636	-1.15668	1.41337	-0.284395	1.18736	0.871374	0.384405	0.680252	1.66058	1.7706	1.50167	0.421925	0.664793	0.271294	-1.41993	-0.662432	-1.23552	0.415678	0.177769	-0.342997	1.32798	0.576775	1.13895	-0.716059	0.0418434
-1.2276	-1.09102	-0.668911	-1.11076	-1.62714	-0.563648	-0.0904846	0.145063	0.126759	-0.678917	-1.09608	-0.794512	0.618574	-0.44874	-0.572456	0.08358	-0.00404739	0.0456142	-1.2953	-0.973049	-1.57133	-0.640398	-1.3198	-0.604364	-0.352284	-0.00155449	-0.535051	0.212645	0.589657	-0.433958	0.249565	-0.0820103	0.210318	0.258692	0.290997	-0.267851	1.29028	1.5672	1.37957	0.306335	0.273605	-0.0196209	0.713619	0.715956	-0.036747	1.3466	0.60289	0.975958	0.533608	0.0015564
-1.98582	-2.3203	-2.53112	-0.333149	-0.52346	-1.43099	-2.12697	-0.0293617	0.0046711	-2.07222	-0.997286	-0.816641	-0.121893	-1.01765	-2.48111	-1.11881	-0.585766	-0.525803	-2.79892	-1.7544	-2.44483	-2.84616	-2.58598	-1.92753	2.46106	1.52326	-1.05663	1.27142	1.6748	-0.00466919	-0.99785	1.15921	1.25573	0.854309	2.56432	0.83271	0.194807	1.39668	1.41675	1.60115	1.36063	1.1188	1.65565	-0.494518	-0.178776	1.35362	-0.303469	1.24138	-0.214024	1.11748
-0.619146	-1.3135	-0.880594	-1.86525	-1.05344	-1.7758	-0.321867	-0.300552	-0.557775	-0.0584679	-0.944473	-1.72034	-0.0461464	-0.178371	-0.785826	0.0979061	0.739229	0.155527	-2.66318	-2.79038	-4.0025	-3.68519	-2.29587	-2.16882	0.16638	0.584923	0.622835	-0.334534	0.492729	-0.372461	0.491337	0.388899	0.525425	0.167345	1.61717	0.78183	-0.0773468	0.273224	0.446392	-1.49373	-1.38096	-0.913122	0.149864	-0.755735	-0.433708	0.627405	-0.374027	0.630962	0.996609	0.743618
0.0279846	0.514961	0.216522	-0.365488	-0.379637	-0.0961266	-0.27603	0.411634	-0.236267	-0.234489	0.448154	-0.285009	1.08228	1.05546	-0.229759	0.113741	0.311512	-0.380215	-1.21019	-0.331827	-0.61495	-1.12727	-1.54065	-0.309122	1.68166	0.632988	0.912531	0.408499	1.74874	0.785059	0.863169	-0.0279865	1.14119	1.91696	2.32844	1.75144	-0.977566	0.255896	0.277069	1.63142	0.549984	0.354887	-0.142567	-0.29322	-0.25659	-0.195564	0.31757	0.133936	-0.132494	0.0342712
-1.43122	-1.08603	-1.27679	-0.394781	-0.0193405	-1.6563	-0.760008	-0.0110245	-1.84608	-1.04785	-0.623358	-0.503813	-0.353186	-0.548082	-0.396238	-0.900404	0.174732	-0.0257626	-2.15961	-2.0901	-2.41939	-1.57038	-1.19723	-0.115993	0.356729	0.687145	0.61632	0.408476	1.6651	0.243513	-0.978603	1.5265	-0.12126	1.01486	-0.765223	0.440821	3.90376	4.63804	4.47939	1.1287	4.50431	3.22424	-0.0838223	-0.331726	-0.38258	3.13141	1.85068	0.454946	0.0110245	0.582726
-3.46366	-3.17171	-0.761055	-0.451677	-0.879789	-0.755621	-0.00289917	-0.735775	0.00289917	-0.446831	0.286873	-1.4361	0.339838	-1.91949	-0.625635	-0.804457	0.886803	0.380484	-0.626753	-4.93719	-4.72156	-2.11766	-1.84618	-3.51828	1.93229	1.24972	1.93001	1.20725	1.8927	0.782543	0.778818	0.284693	1.35139	1.8056	1.84818	1.74286	-1.64522	0.574865	-0.162559	0.275543	-1.44904	0.275444	-0.237747	0.308001	-0.251053	-0.201328	0.601774	0.275244	0.330841	-1.34205
-2.1772	-2.02279	-1.75777	-2.49453	-0.147751	-0.259432	-0.708544	-0.100517	-1.43312	1.15764	1.03865	-0.0617199	0.370058	-0.674517	-0.687315	0.0617199	0.451418	-1.10723	-1.89511	-1.32764	-3.6895	0.31312	-1.1193	-1.44527	1.96296	1.69965	1.01076	0.594486	1.36085	1.23802	1.29359	1.67311	1.33146	2.22437	2.51956	2.33902	0.904591	1.06034	0.378071	1.21555	0.950228	0.910318	0.626879	0.693832	0.207857	0.929796	1.13092	0.935427	-0.922491	-2.71675
-4.13941	-1.52876	-2.7024	-1.26829	-1.55271	-0.924837	3.43598	0.0424766	2.23502	-1.68083	-2.31482	-2.36641	3.23362	-1.45794	-0.179476	-0.561443	3.85158	0.359531	-3.06889	-3.47564	-1.88921	-3.37847	4.57258	2.28303	1.68225	0.475801	-1.32013	-0.828402	-0.909883	1.76355	3.31839	-0.0424786	0.672842	1.22558	3.335	4.24614	-1.8075	0.15229	0.449867	0.295733	2.47157	1.26413	-0.10878	-2.54156	4.22793	2.911	0.854055	2.8346	0.0869675	-2.61446
-1.47949	-1.9387	-1.84181	-0.914312	-0.350197	0.321409	0.646198	-0.00142479	-0.387226	-0.31052	-1.22462	-0.402906	-0.964388	-0.796812	-0.452267	0.0909042	-1.61838	-1.41248	-4.69533	-4.38715	-5.05723	-3.06825	-4.04698	-3.87369	1.31663	1.70669	1.96059	0.943573	1.59825	0.927445	1.25617	0.879927	1.10151	2.60327	3.03781	2.13854	0.475321	-0.250055	0.366941	-1.53982	0.0642548	0.271391	-0.052927	0.0791759	0.278141	0.871662	0.142538	1.21383	-0.675545	0.00142479
-0.69186	-0.240191	-0.177145	-0.162395	-1.024	-0.326443	-0.119801	-0.322584	0.001791	-0.844345	-1.29273	-1.74057	0.148071	-0.102339	-0.775478	0.159622	0.269758	-0.00178909	-2.00723	-2.3613	-1.91488	-1.5945	-1.09782	-0.556593	0.778059	0.955345	0.33782	0.817082	0.883373	0.605999	0.335506	-0.165463	0.159433	0.840122	0.623795	0.157757	0.734854	1.04829	1.0516	0.29038	0.251625	-0.0250988	0.62429	0.0369682	-0.535486	0.761162	0.418564	0.336987	0.392944	-0.0193748
-0.810303	-0.738863	-0.832266	-0.875032	-0.603979	-0.271977	-0.211658	-0.0144653	-0.0667782	-0.549406	-0.878591	-0.604357	-0.00266075	-0.00465584	-1.26294	0.203968	0.81834	0.772158	-1.57233	-2.72652	-1.86578	-0.880789	-0.521517	-1.19705	0.557667	0.781183	0.639515	0.897369	1.19516	0.492544	0.373745	0.00889778	0.325836	1.42366	1.25315	1.07262	0.17691	0.301434	0.259518	-0.00345802	0.0797214	-0.696188	0.517593	0.3862	0.117701	0.811077	0.00265884	0.750717	0.269987	-0.498015
-0.387798	-0.500122	0.449575	-0.182777	-0.413906	-0.382191	-3.57911	-1.15025	-0.598623	-2.59414	-0.784803	-0.948654	0.919973	0.380524	-0.0168762	0.838713	1.51941	0.803326	-1.03866	-1.05557	-1.17728	-0.613138	-2.22079	-2.47521	0.651577	0.962004	-0.116427	0.176678	0.0168781	0.0986175	-0.890438	-0.173962	-0.116318	0.977709	1.20412	1.42021	0.211767	-0.095789	0.398439	-1.41226	-0.3792	-4.25338	0.42032	0.553871	-0.365368	0.47142	0.89908	0.899454	-0.585062	0.557812
-1.33063	-2.58922	-1.57854	-1.60329	-0.653927	-0.592724	-1.3325	-0.0606155	-0.761715	-3.02331	-2.74074	-2.32359	0.0539894	-0.940031	-1.95281	0.717136	0.815432	0.0218143	-4.51281	-4.4849	-4.71847	-2.06484	-2.50509	-2.55946	1.26077	1.90786	1.15812	1.43758	1.76429	1.38301	0.7337	1.06528	0.930531	2.3567	2.22223	1.7254	0.558998	1.03174	0.487175	0.658178	-0.398928	-1.89212	0.806566	0.140562	0.249119	1.64032	1.18222	1.11194	-2.38161	0.820583
-2.61462	-3.03278	-0.647823	0.156056	0.0568809	0.318975	0.593813	0.0450134	-0.269144	-1.5058	-0.235008	-0.388559	0.146852	-1.84646	-0.293713	-0.883818	1.237	0.133884	-1.731	-2.99526	-4.08068	-3.26531	-2.31964	-1.26	1.64524	1.37577	-0.850561	-2.22766	0.852028	1.43001	0.603537	1.19287	0.824434	2.05464	2.07165	1.60205	0.407089	1.04781	-0.0450153	0.215769	0.107897	-0.154659	0.696657	0.518013	-0.881252	1.33953	0.908379	1.14012	-0.147076	-0.714842
-1.54575	-1.21413	-0.543963	-0.298033	-0.106087	-0.0101299	-0.0994301	0.0848599	0.0411148	0.123318	-0.0741119	-0.353817	0.440615	0.0763264	-0.483538	0.30016	0.361145	0.206142	-1.36825	-1.67108	-2.03197	-1.54447	-1.19358	-1.50697	1.22463	1.32011	0.963901	0.371645	1.02847	0.652567	0.730072	0.5285	0.560532	1.51583	1.63078	1.2756	0.25135	0.0563106	0.392086	-0.347971	-0.626129	-1.08107	0.120775	0.0101299	-0.232597	0.67808	0.376923	0.44479	-0.540148	-0.929039
-1.68401	-0.972435	-0.898703	-1.08389	-0.957184	0.215351	-0.708733	-0.476583	-0.6649	0.723309	-1.07161	-1.00253	0.206963	-0.949318	-1.33629	-1.52459	-0.241856	-1.00731	-1.4217	-2.55199	-1.43042	-2.21837	-1.81119	-1.01245	1.38571	1.42143	1.15233	1.17721	2.12086	0.522196	1.38428	1.24058	0.781839	1.84005	1.80144	1.55767	1.36657	1.48001	-1.14384	0.0338039	-0.251385	0.933817	0.86998	-0.951202	1.20642	0.985783	0.868584	-0.394596	-0.485079	-0.911213
-1.38375	-0.92535	-0.528841	-0.446085	-0.544306	-0.329849	-0.831436	-0.946011	-0.867025	0.380817	-0.112471	-0.131508	0.822226	0.451244	-0.00657654	0.625612	0.660839	0.279085	-3.30518	-3.64981	-3.6947	-1.37236	-0.968504	-0.803455	1.18745	1.44246	0.784618	0.708986	1.06053	0.747793	0.00657844	-0.195028	-0.185286	1.3705	1.50133	1.22664	0.403643	0.761471	0.808456	0.805449	0.593088	0.250853	0.6145	0.326603	-0.335371	1.08411	0.611664	0.579035	-0.0803967	-0.219755
-1.67039	-1.28148	-0.726067	-0.563219	-0.373293	-0.64958	-0.937681	-0.436808	-0.480577	-0.455635	-0.733753	-1.10317	0.4508	-0.430109	-0.55917	0.207308	-0.0454826	-0.474026	-1.12136	-1.8659	-2.32361	-1.4348	-1.05839	-1.35141	0.507023	0.346165	-0.105087	-0.092968	0.175791	-0.160786	0.935949	0.399065	0.546461	1.196	1.14558	0.740435	0.702473	0.527962	0.680859	-0.473358	-0.161055	-0.649391	0.715946	0.741226	0.379582	0.801035	0.536453	0.498955	0.903883	0.674839
-1.94229	-2.72654	-2.69446	-1.68994	-1.22293	-0.94128	-2.09582	-0.879461	-1.70572	-1.82033	-1.74044	-0.84189	0.0250301	-1.53103	-1.54633	-0.479422	0.924831	-1.17299	-2.09876	-1.9451	-2.76337	-1.83617	-4.001	-2.21864	0.961088	1.21435	1.51418	0.898644	1.08098	0.312361	1.0338	0.744657	-0.409725	0.792049	1.35067	1.00023	-0.131229	0.50823	0.324398	1.29695	0.853224	1.08278	0.250765	0.386238	-0.101902	0.662235	-0.313219	0.023529	0.927509	0.771631
-0.102766	-0.146795	0.188267	-0.533855	-0.692209	-0.868572	0.753677	0.492336	0.257963	0.516434	0.861448	0.464348	0.00434113	0.877468	-0.00434113	0.198202	0.377615	0.394093	-0.684933	-0.819767	-1.43974	-0.656738	-0.451294	-0.570519	1.89037	1.95744	1.28519	1.1648	0.785196	0.683531	1.12266	0.674917	1.11274	1.94962	2.13113	1.13369	-0.106712	0.122934	0.160171	0.393375	0.0430393	-0.351519	0.212402	-0.641335	-0.392414	0.520969	-0.0203037	0.153229	-0.258793	-0.375517
-1.03342	-0.360731	-0.220613	-0.705114	-0.402269	-0.19849	-0.131464	0.435154	-0.256588	-0.344446	-0.468424	-0.125256	0.671846	-0.160906	-0.934275	0.00299072	-1.18826	0.194366	-1.43914	-1.4663	-1.18903	-0.750528	-1.52291	-3.92219	1.41825	1.8666	1.79078	0.660984	1.86862	0.948731	1.1012	0.634142	0.123507	1.40604	2.02783	1.63472	0.386435	0.274897	0.508785	0.817825	0.756742	0.819296	-0.414969	0.896318	0.794575	-0.513517	0.703522	-0.252546	-0.00298882	0.583172
-0.921021	-0.287662	-2.11162	-0.393679	-0.761654	-0.448118	-1.00187	0.40082	-0.238598	-0.437174	-0.36582	-1.35316	-0.441545	-1.33589	-0.54137	0.360401	0.513781	-1.02204	-1.31974	-2.0415	-1.69991	-0.535152	-1.08688	-1.07605	0.953749	-0.630085	0.893057	0.0227547	0.915596	0.476172	2.41685	0.69603	-0.113403	0.337782	0.980699	-1.29349	-0.445637	-0.0059185	-0.930147	0.452663	1.02464	0.144964	-1.06961	-0.0902138	-1.42615	0.382845	1.64283	0.0059166	-0.443859	0.220518
-0.156527	-0.711243	1.52677	-0.0133781	0.610994	1.16898	1.41579	2.0409	1.9349	1.99567	2.26288	1.66725	2.03655	1.97837	1.24587	1.89942	0.3046	0.827629	-0.187431	-1.96496	-1.74755	1.0943	-3.30826	0.854523	2.7808	4.00689	2.56154	2.47003	1.87463	3.16421	2.86227	3.16141	3.23232	4.32186	1.94045	3.91476	-1.71021	0.0246334	-0.407499	-0.816235	-2.6975	-1.6934	-1.48695	0.185228	-1.90181	-1.28493	1.1252	-1.20544	-3.09386	-1.41564
-1.15478	-1.23006	-0.85021	-0.0252991	-0.517178	-1.34541	-0.720907	-1.09825	0.554882	1.61017	-1.0165	-0.0344658	0.240356	0.976555	-0.320997	0.903803	0.0861225	0.97695	-0.774908	-2.42354	-2.80572	-2.14776	-1.42774	-3.20227	2.15257	2.61635	2.07394	1.81946	1.50052	0.994812	1.66474	0.477791	2.21635	2.53447	2.69263	2.37586	-1.80605	-0.923481	1.30714	1.67218	2.32409	1.93343	0.652597	0.243639	-2.42499	0.0252991	1.15136	-0.140308	0.0615559	-0.588923
-1.17969	-1.17411	-1.18958	-1.54388	-1.03018	-1.63224	-1.64204	-1.60401	0.769987	0.343817	-1.0296	-1.93124	-0.124462	0.522055	-2.00746	-2.19974	-0.835365	0.777529	-2.93049	-2.05394	-3.21083	-2.49474	-1.31453	-1.87006	0.0332756	1.98348	2.69029	-0.641699	0.175896	0.119175	0.518776	1.42951	0.396959	-0.0332737	1.19776	1.21578	2.35385	-0.688234	1.91943	1.87399	-1.58444	0.779394	1.19204	1.5809	-1.60844	1.45458	-1.09122	-1.13688	0.999502	0.166908
0.198202	-0.11986	1.23352	0.0246754	0.214085	0.665981	-0.175133	-0.0693359	0.465279	-1.55794	0.692482	-0.784393	0.110109	0.451559	-0.652155	1.52103	-0.575787	-0.0303745	-3.62943	-3.40198	-2.84905	-2.46941	-1.82294	-3.16393	1.99633	2.41014	2.55426	2.497	1.69794	2.15555	-0.146717	0.743404	0.372074	1.17404	1.6907	0.282751	-0.311161	0.654373	-0.316408	0.698896	0.090004	0.328791	-0.0246754	-2.58948	-0.381943	0.605707	0.387987	-0.549669	-0.0921021	0.505613
-3.10412	-3.80645	-0.39521	-0.983038	-0.467606	-1.04134	0.0245094	-0.0757503	-0.0947914	-1.08344	-1.16159	-1.22489	-0.411978	-0.888556	-0.801487	0.145302	0.912399	-0.0263996	-3.88713	-3.95759	-4.27763	-1.9668	-3.1142	-4.31587	1.29295	2.30804	0.746309	0.0482979	1.36132	1.28984	1.46789	1.33499	1.15275	2.32072	1.86587	2.23201	0.848291	1.91577	1.51122	0.648672	0.496096	0.121801	0.753489	0.855158	-0.743055	1.47334	1.22595	0.942301	-0.216341	-2.19123
-1.02533	-0.551134	0.132132	1.80957	1.52185	-1.20029	0.0298176	1.16407	1.14713	-0.372192	-0.309134	-0.0298176	0.652443	0.465513	0.438402	-0.547909	-0.0526199	-0.559814	-1.42025	-1.95987	-0.358069	1.10216	0.310085	1.21088	1.64315	1.88058	1.0822	0.528992	2.89613	1.90134	2.66932	2.41507	1.84075	1.56686	3.44528	1.93325	0.112209	0.261362	-0.528501	-0.316805	-0.523874	-0.847555	-1.58105	0.122147	-0.574831	0.227589	1.42521	0.258474	-0.46438	-1.61514
-1.1865	-1.00208	1.42994	-1.14332	-1.33173	-0.0456753	1.43277	-0.230949	0.177143	1.11484	-0.806644	-0.266104	1.28863	-0.288965	-1.17512	0.0164356	1.2712	0.038065	-1.01127	-1.04015	-1.0185	-1.91343	-0.840197	-0.568861	-0.28266	0.19388	-0.0232296	-0.780079	0.73147	0.48909	0.492476	0.000875473	0.390408	0.784708	0.990955	2.08725	-0.144924	0.273537	0.524258	-0.616219	-0.730095	-0.906351	2.27592	1.90846	0.703596	0.170481	1.36141	0.310158	-0.00087738	0.00237656
-0.929869	-0.606344	-0.811506	-0.740425	-0.904457	-0.972178	0.380611	0.161743	0.378311	-1.91893	-2.03645	-0.822823	-1.42301	-1.43469	-1.72029	0.826403	0.919142	1.59132	-2.33	-2.74203	-2.99429	-3.04311	-0.952883	-3.66794	-2.47127	-2.60834	-2.01035	0.555668	0.865395	0.75275	-0.646442	0.997187	0.538427	0.982178	0.974646	1.31791	1.12716	1.11961	0.675289	-1.00537	-1.29812	-0.753128	0.862173	0.450449	0.0500603	1.24302	0.385298	1.12173	0.982492	1.72586
-1.29717	-0.326962	0.441019	-1.09195	-1.05943	-1.77052	0.138353	0.563576	-0.172833	-1.0661	-1.25039	1.97141	0.402248	-0.866167	0.449255	-0.125246	-0.820271	-0.187128	-2.08748	-1.90713	-2.55511	-1.86916	-2.37489	-1.0633	2.58496	-0.144104	2.59156	1.41665	0.944904	0.0612965	2.02755	-1.32645	2.04188	2.55774	4.02949	0.0152626	2.95673	1.42617	-1.13892	-0.80352	2.12803	0.715151	-2.47549	1.00837	-0.0580025	-1.37329	2.13079	0.552042	-0.722475	-1.46068
-0.0116749	0.140877	-0.615088	-0.49131	0.560049	-0.477993	-1.11258	-2.87401	0.0204334	1.02613	0.130373	0.512215	0.940153	1.14707	-2.68875	0.590807	0.535786	0.188654	-3.95948	-3.87748	-4.33248	-1.1149	-2.45605	-1.82687	2.31066	2.47902	2.05317	2.32706	1.25476	0.134283	0.770893	-0.00457573	-0.063549	2.35355	2.58001	2.18081	-2.44968	-2.45232	1.12422	0.929129	0.571083	0.519585	-0.835335	-0.872919	-0.236288	0.261734	-0.711607	1.20032	-1.10252	1.31169
-1.09326	-0.92449	-0.640943	-0.853659	-1.02856	-0.641308	-0.305031	0.0226726	-0.0729561	-0.699507	-0.954098	-0.870701	0.54603	-0.0503178	-0.751331	0.259697	0.222321	-0.0305061	-1.43332	-1.46401	-1.71029	-0.591608	-0.993769	-0.751802	0.427109	0.28166	0.125925	0.319346	0.649006	0.162228	0.613775	0.202999	0.231567	0.834101	0.738619	0.431717	0.594288	0.939089	0.826967	0.485014	0.620951	0.00706673	0.83473	0.483547	0.225756	1.21444	0.757423	0.665541	-0.209974	-0.605947
-0.767134	-0.802427	-1.52824	-0.340904	-1.22424	-1.0255	0.296352	-1.40611	-2.81861	-1.09515	-0.677404	-1.53662	0.409319	-0.361286	-0.754545	-0.834072	0.746553	-1.77652	-2.06447	-2.13785	-1.79248	-1.91981	-2.04979	-2.40853	0.502323	0.429037	-0.596289	0.213112	0.128019	0.654575	0.927475	-0.967014	-0.207481	-0.529759	-0.59812	1.50686	1.20114	-1.1581	-0.116898	1.01256	1.71826	1.08242	1.42458	0.783123	1.33269	1.29348	0.658327	1.46952	1.05861	-0.718052
-1.78851	-1.52508	-0.908888	-0.828268	-0.791596	-1.16918	-0.655313	-0.45475	-0.452034	-1.14628	-1.12655	-2.0819	-0.242165	-0.467037	-1.22709	-0.33795	0.312635	-0.280502	-1.78731	-3.4552	-3.53343	-1.92192	-1.68727	-1.75072	0.632606	0.668566	0.614527	-0.182325	0.533421	-0.153265	0.317818	-0.0658894	-0.377989	0.387079	0.666588	0.382965	0.666639	0.68742	0.765293	0.646929	0.539518	0.254515	0.694128	0.573961	-0.0202484	1.28573	0.824318	0.965813	0.396465	-0.109005
0.630413	0.293798	0.609022	0.0470638	-0.480623	-0.147522	0.0533238	0.131229	0.0439148	-0.799231	-1.17017	-1.31637	-0.146709	1.99514	-0.580326	-0.527794	-0.0909195	-1.22525	-1.46675	-2.41579	-2.60051	-3.42284	-0.875402	-1.71089	-1.20917	2.57504	2.44917	1.39462	0.879818	1.84939	0.117901	0.0935631	0.769758	2.01956	1.16111	0.540434	0.931969	1.30977	-0.640865	0.542467	-0.899736	-0.0439148	-0.262188	-0.451227	-1.02753	-0.337473	-0.601238	-0.400692	-0.618547	-1.7697
-1.62491	-1.51675	-0.539644	-0.383585	-0.871082	-0.668634	1.77909	0.0314999	-0.228327	-1.29587	-1.78853	-2.19507	1.18794	0.881466	-0.959372	-0.894148	0.872313	1.98655	-1.79099	-2.67301	-2.38986	-1.46917	-0.739861	-1.08263	-0.348629	-0.580051	0.683748	0.716282	0.65509	-0.382467	0.0765095	0.483639	-0.0620155	0.603048	1.02021	0.75721	1.08801	1.36961	1.60305	-1.14878	-0.411474	-1.09007	0.988224	0.602623	-0.592232	1.55082	1.30527	1.19459	0.251368	-0.364502
0.84656	0.775036	2.1905	2.23733	2.48183	1.21341	-4.52845	2.77179	-3.69103	-4.07127	-4.64194	-5.25846	3.85908	1.21992	2.38934	2.88801	3.18176	3.5111	-4.68969	2.20726	1.63082	-2.63185	-2.28529	3.28521	-3.18331	-2.63676	-3.55926	1.96142	2.48903	3.03448	3.50355	-3.55519	-4.97185	-3.37101	0.912453	-2.87802	-3.24733	-4.17526	-3.35434	-3.46723	4.04815	-2.94164	-3.75645	3.16983	-4.56208	3.39726	3.3996	2.87793	-4.18563	-4.13089
-0.812607	-0.288477	-0.629002	-0.813009	-0.895676	-0.731543	-1.01782	-0.116852	0.0820293	-0.442431	-0.691322	-0.219816	0.896456	-0.0365315	-0.439875	0.261427	0.213604	0.0223846	-4.96033	-2.58583	-2.66239	-2.14404	-0.957458	-1.00827	1.477	2.10558	1.64082	1.03443	1.0752	0.0992756	0.0151787	0.600172	0.303665	1.48491	1.27625	1.37109	-0.151264	0.498442	0.379177	0.917805	0.629137	-0.0773182	0.221188	0.136927	-0.5557	0.918825	0.435568	0.65733	0.132702	-0.13529
-2.39755	-2.40538	-2.43224	-0.355972	-0.211687	0.252985	-0.375141	0.0415764	-0.990513	-2.14345	-0.412664	-5.01496	-0.240961	-0.915159	-1.29533	-0.335905	0.00903511	-0.309244	-3.65631	-3.59527	-4.89838	-3.00504	-3.9522	-4.06926	2.07975	1.65598	1.68688	1.17778	1.21808	1.01728	1.59681	0.797493	0.683428	1.78136	1.61367	1.79946	0.925245	0.521868	0.997547	-0.0508194	0.666683	0.710363	0.604908	-0.298197	0.15292	0.44389	0.0166054	0.101301	0.334991	0.516419
0.164278	-1.66614	-0.0103188	-1.35206	-0.0708141	-1.18998	0.772598	0.226082	-0.188858	0.0362854	-0.272512	-0.135199	0.863613	0.895849	0.336992	0.288368	0.428926	-0.276197	-1.53709	-0.984081	-2.14877	-0.914518	-0.323809	-0.373682	0.405405	1.68681	2.01207	0.514975	0.993561	0.880663	1.0853	1.44085	0.436209	2.77076	3.09107	1.58385	-0.0261955	0.754827	-0.756458	-0.0374432	0.569906	-0.920918	0.277828	-0.826761	-0.114407	1.16322	1.0825	0.963636	-0.102014	-1.63213
-0.332422	-0.394985	-0.372694	-0.64974	-0.551228	0.177008	-0.537626	-0.276403	-0.199108	0.156979	0.201914	0.0909233	1.25136	0.430748	0.314179	-0.407461	0.778278	-1.23497	-2.06741	-2.44097	-3.04534	-3.76068	-1.01047	-0.737398	1.58221	-0.39019	1.03245	0.552473	0.748316	-1.67398	1.75822	1.55587	0.953339	1.95267	2.14066	1.78579	1.02879	1.5466	1.37847	-1.03511	-1.64981	-0.996437	0.578337	-1.64206	-0.182264	0.901428	1.11504	1.45731	0.195812	-0.0249863
-1.59064	-1.24361	0.296345	-0.309965	-0.169594	-0.0913734	-0.00600624	-0.0872116	0.094635	-0.614933	-2.99665	-2.14007	0.123236	-0.171087	-2.83058	0.90946	1.44525	0.5907	-0.653143	-3.12346	-3.93962	-0.980898	-0.589161	-1.12218	-0.605404	0.238241	0.00600433	0.30294	1.70535	1.42831	1.04704	0.714971	0.0488377	1.58543	2.04162	1.71713	0.558935	1.18093	1.05232	0.0987701	-0.336559	-0.103954	0.812386	0.784658	-1.90428	1.52645	1.11398	0.815388	-0.556009	0.552126
-0.964523	-0.745586	-0.333702	-0.568325	-0.930201	-0.8517	0.208269	0.0547752	-0.0323048	0.210014	-0.130663	-0.101332	0.974247	0.346657	0.0158348	0.721987	0.823713	0.515795	-0.888598	-0.646995	-0.854288	-0.305622	-0.556663	-0.396162	0.721022	0.79035	0.860889	0.204037	1.07794	0.661272	0.470247	0.45492	-0.053627	1.62278	1.91891	1.13501	0.406095	-0.0561619	-0.0913487	-0.126717	-0.407661	-0.317873	0.780189	0.574276	0.0524235	1.17175	0.733141	0.977215	-0.638231	-0.264244
-0.37665	-1.22098	-0.699146	-1.05204	-0.0865669	-0.385237	0.617695	0.153765	0.511736	-1.77383	-2.08053	-2.26992	-0.163031	-0.349283	-1.27823	0.00349617	-0.573237	-0.178326	-1.27253	-1.97625	-2.79902	-1.85459	-2.59209	-0.893208	-0.839212	-0.171221	-0.00349808	1.16174	0.792034	1.1184	0.578156	0.02771	0.172768	1.37131	1.57605	1.16517	1.10536	1.23045	1.54612	-0.678852	-1.0764	-2.98535	1.05667	0.370655	0.650208	1.88507	1.09431	1.09945	0.0742893	-0.186375
-1.71231	-1.58573	-2.0821	-0.619204	-0.293177	-0.461943	-0.357477	0.00323677	-0.0519371	0.193407	-0.479797	-1.15209	0.443338	-0.511122	-0.312853	0.175413	0.425484	-0.0606556	-1.30758	-1.82185	-2.41704	-2.44131	-0.972084	-1.81968	1.42315	1.62256	0.91526	0.660917	1.18432	0.595572	0.808901	1.40045	1.69723	1.68218	0.608503	0.928356	-0.253473	-0.00323677	0.015089	0.257416	-0.255342	-0.367907	1.22664	0.142817	-0.503372	1.46382	0.44113	-0.388906	0.784971	0.23836
0.0982304	0.379795	0.572577	-0.996666	-1.18857	-0.516377	0.526636	0.732147	0.677645	0.217644	-0.136755	-0.0577602	1.03537	0.237659	-0.0980282	0.535593	0.818785	-0.0923519	-1.24696	-1.31895	-1.70092	-1.68809	-1.39371	-0.592716	1.52323	1.91627	1.3196	0.312645	1.32673	1.26944	1.06436	0.918682	1.0707	1.98205	2.52491	2.04702	0.102489	0.709494	0.525595	0.13002	-0.149696	-0.246035	-0.559504	-0.849825	-0.686422	0.127901	-0.341392	-0.312929	-0.635155	-0.127348
-0.470255	-0.263161	-0.0922832	0.413938	-0.462545	0.512337	0.0900917	-0.329804	-0.0495911	-1.20685	-1.23789	-1.21437	-3.07401	0.229668	-0.163582	-0.260263	0.405752	-2.09839	-4.41671	-2.22411	-4.99812	-1.61867	-0.603832	0.0558376	-2.87029	0.200996	-0.0981522	-0.0388298	0.967028	0.766073	0.687557	0.51902	0.577684	1.12642	0.239937	1.1317	0.772325	0.856094	0.740526	-1.69549	-2.35464	-2.94795	0.756481	-0.221449	0.600397	1.23938	1.68185	1.23984	0.0388279	0.063427
-0.913347	-1.74851	-1.58492	-0.690979	-1.26952	-0.75886	-0.499374	-1.31375	-0.341497	-1.11896	-2.50748	-1.65471	0.393089	-0.350542	-0.69449	-0.322939	0.956905	-1.76514	-5.47379	-1.94353	-1.23752	-0.785492	-1.12165	-1.36452	-0.394335	-0.427015	0.962275	0.632847	0.773733	0.503695	2.76636	-0.121693	0.313486	0.456471	1.49515	0.941969	1.5878	0.376873	-2.13583	0.816627	0.343582	0.654961	-0.652094	-1.68507	0.375101	1.35404	1.29763	1.58525	1.11425	-0.421413
-0.627976	-0.792597	0.549524	-1.19849	-0.731302	-0.580254	0.00771523	-0.914949	-0.194094	-0.0187359	0.443424	0.0986385	1.07144	0.916933	-0.973375	1.06412	0.2381	-0.0143089	-2.11143	-2.22119	-2.12326	-1.79302	-0.862593	-1.07421	1.89686	3.56652	2.76969	1.16535	1.14209	0.0904884	0.875263	0.459898	-0.150764	2.39393	2.08459	1.01899	-0.606066	0.403248	0.524885	1.64762	2.21384	0.462153	-0.202543	-0.750923	-1.66103	0.533258	-0.255447	-0.798433	0.0238648	0.335382
-0.526554	0.0714188	-0.387901	0.228682	-0.0338955	-0.023529	-0.00327301	0.932156	0.463673	0.0297546	0.549685	0.301914	1.40406	0.932516	0.00327301	0.55661	0.776844	0.378979	-0.707127	-0.755934	-1.19939	-0.418196	-0.0907307	0.234037	1.57872	1.5202	0.822609	1.25219	1.77709	1.14302	1.23349	1.30219	0.758276	1.92507	2.11579	1.73841	-0.528914	-0.319128	0.395311	-0.821093	-1.12072	-0.977249	-0.00361824	0.647226	-0.329588	0.26655	0.464796	0.550449	-1.21545	-0.862446
-1.223	-1.00626	-0.473496	-0.797146	-0.640488	-0.575108	-0.666742	-0.479166	-0.216656	-1.11838	-0.695353	-0.85067	-0.175829	0.621643	-1.32157	0.143757	0.446474	-0.252556	-1.93811	-2.24485	-1.96577	-1.42045	-1.18532	-1.3439	-0.251179	0.584808	1.43109	-0.273441	1.45417	0.436009	0.966993	2.5856	0.650282	1.08668	1.12562	0.560738	0.334394	1.02398	0.694925	-0.268921	-2.07357	-0.175642	0.506212	-0.134735	-0.39876	1.22239	0.209587	0.648949	0.570896	0.482597
-1.20549	-0.737564	-2.16745	-0.313646	-1.11573	-0.603262	0.0277862	0.0353317	0.335047	-0.262279	-0.102405	-0.73889	0.299181	0.0700874	-0.995541	0.530172	0.121674	-0.560814	-0.811043	-1.78618	-1.02673	-1.38822	-1.47358	-1.10257	-0.182522	2.21096	2.23129	1.10467	1.57621	1.0224	-0.69877	0.969088	0.822928	1.86309	1.98338	1.78781	-0.476025	-0.434692	0.788858	1.90193	-0.0582066	-0.59275	0.337728	-0.0277843	0.479458	0.710959	0.453005	0.590038	1.2711	-0.465658
-0.617313	-0.811052	-0.306273	-0.630541	-0.479107	-0.0269279	-0.258932	0.443912	-0.0777988	0.267614	0.121141	-0.334	1.10222	0.974682	0.0269279	0.258898	0.112186	-0.860502	-1.11015	-1.29333	-2.04063	-0.999239	-0.222328	-0.0446644	1.50645	1.88914	1.35235	1.02958	1.544	0.821344	1.02511	1.07651	0.673588	2.27005	2.49174	2.00674	0.360212	0.547033	0.572094	0.913912	-0.717268	0.437708	0.567522	0.402163	-0.199171	1.00413	0.670155	0.659376	-0.163376	-0.677343
0.0973568	-0.124674	0.0395107	-0.525089	-0.00270653	-0.997568	0.137285	-0.321041	0.529055	0.776777	0.391283	0.170799	0.901825	0.604973	0.212925	0.326233	-0.591715	0.0612774	-3.75218	-1.81835	-2.33991	-2.47676	-1.2062	-0.952931	1.51151	1.639	1.16714	0.84919	0.844521	1.31367	1.1144	0.423811	0.380375	1.15543	2.03701	1.48923	0.244652	0.495043	0.868351	0.00270653	-1.91015	-2.12455	-0.0248489	-0.200794	-0.606024	-0.787981	0.811535	-0.994043	0.387783	-0.74078
-2.20345	-2.40678	-2.04581	-1.5226	-2.06515	-1.02439	-0.980894	0.648605	-1.2877	-0.0351849	-2.30298	-1.27039	-0.216286	-0.558578	-1.7351	-1.56378	-1.66	-0.983295	-2.36007	-2.51458	-2.14463	-2.12903	-1.73862	-2.34716	-1.22071	0.343759	-0.491606	-1.32822	-0.276251	-0.695795	0.62232	-1.57243	0.18947	0.435417	0.0351849	0.0935631	5.07565	5.24622	5.55347	3.88673	3.8277	4.15641	-1.01333	-1.79226	-2.77172	4.28779	3.9923	4.02841	1.76732	0.771656
0.0290394	-0.933706	-1.21331	-0.535671	-0.492041	-0.0242882	-2.28263	-0.316816	0.407249	-0.604124	-0.765596	-1.24649	0.194511	0.0242901	-0.69606	-0.199467	0.662937	-0.671022	0.767391	-0.855089	-0.347267	-2.06656	-2.83497	-1.96538	2.11052	0.891664	0.46693	-0.0555859	-0.0742607	0.368393	-0.227516	1.65805	0.388849	0.282814	-0.0882072	0.895365	1.32684	0.732124	0.319191	0.665775	0.0771427	1.55089	0.107321	0.0900402	-0.458685	-0.132401	1.17622	1.58279	-1.70523	1.1796
-1.11118	-0.63253	-0.620565	-0.264267	-0.63699	-0.555246	-0.230894	-0.0720863	-0.151649	-0.0375671	-0.510426	-0.491833	0.50444	0.1308	-0.642222	0.777231	0.704704	0.33646	-1.91023	-1.83205	-2.17487	-1.17551	-0.877623	-0.687561	0.066452	0.487677	0.608784	0.840637	0.537785	0.421543	0.0137444	0.473284	-0.0177307	1.2233	1.40951	0.878897	0.22076	0.883684	0.674688	0.287487	-0.0137463	-0.199417	0.471121	0.380617	0.195795	1.08295	0.876446	0.820589	-0.0703316	-0.396566
-0.063057	-0.00873756	0.311706	0.00226211	0.623381	-2.21016	1.44904	-0.242506	1.00537	1.53501	0.541365	1.22252	1.26461	1.2842	-0.147606	0.940023	0.923773	-1.79459	-2.65445	-3.61408	-2.13715	-2.70523	-2.04287	0.195564	2.15478	2.35655	2.50656	1.03661	1.49695	1.79233	1.37435	1.374	2.28571	1.76083	2.85525	2.18314	-0.00226211	0.696896	-1.75221	-2.11487	-1.38244	-0.737166	0.502636	0.655705	0.97094	1.2463	1.12593	1.16981	0.116377	2.776
0.408167	0.223082	1.44486	0.079998	-1.72874	-1.77814	1.13571	1.28604	-0.943806	0.942364	-2.24781	0.688841	-1.15212	0.747927	-1.79674	1.3108	-0.728414	-0.406418	-0.297306	0.366316	-3.89927	-2.19103	1.56392	-2.46414	0.197411	1.11968	-1.53092	-1.28449	0.999487	0.0416279	0.519873	-1.0181	1.36804	1.08825	-0.104395	1.58803	-0.400099	1.49237	0.0600472	0.896799	2.42706	1.82351	1.03874	-1.79625	-0.725031	0.0754681	-0.780472	-0.151018	0.325649	-0.228643
-1.86122	-1.63283	-1.92321	0.0222092	-0.890802	0.327093	-1.7122	-1.25286	-1.7164	-2.36612	-1.12391	-2.88688	0.122562	0.28113	-1.88703	-1.11441	-0.220203	-0.90872	-1.37379	-2.20319	-2.44358	-2.75059	-1.6568	-1.85487	0.965345	-0.356203	-0.123308	-0.912003	0.113104	1.40814	-1.70835	0.243675	0.944212	1.90488	0.953934	-0.0222073	0.111927	1.33378	1.77155	0.154842	-0.0340404	-0.422504	2.77363	2.611	-0.134886	1.5617	0.495142	1.47314	5.6354	4.75709
-0.128004	0.176947	0.279205	-0.683495	-1.43764	-1.37828	-0.25057	0.783926	0.746252	-0.164908	0.11169	-0.707842	1.13376	0.880964	0.149738	0.386633	0.744247	0.0931988	-0.473898	-1.57873	-1.01277	-0.51387	-0.668694	-0.304609	0.559475	1.02735	0.985151	0.663651	1.15811	0.69211	0.926935	0.0508671	0.230749	1.11011	0.848225	0.205532	0.211485	0.267935	0.259045	0.297899	0.132669	-0.270557	-0.490128	-0.904821	-1.01359	-0.0786896	-0.569176	-0.43878	-0.0068531	-0.0961266
-0.0752335	0.0453434	0.0200367	-0.271095	-0.0200367	0.291614	0.361626	-0.0614014	0.261457	0.680912	0.340158	0.261398	0.774687	0.482395	-0.175159	0.203753	1.14448	0.123209	-1.76812	-2.50669	-1.15406	-0.759041	-0.595573	-0.573767	0.394264	0.759392	0.772903	0.988604	1.60044	0.503162	1.09297	0.829079	1.21663	2.00363	2.3284	1.40435	0.206705	0.349764	0.119165	-0.197922	-0.213875	-0.027174	0.276527	-0.0427971	-0.394325	1.13194	0.785427	0.168909	-0.989157	-1.56867
-1.09089	1.2348	1.22844	0.977825	1.1239	1.26371	0.115513	0.833416	1.27589	0.253321	-0.371349	-0.255867	1.2665	0.0412388	0.557299	1.77066	1.70734	1.26547	-3.15537	0.270556	0.00700951	0.97694	1.25935	1.09295	0.989033	-0.242897	-1.5272	1.85319	-0.0323486	1.41619	0.783575	-0.405405	1.5037	2.52941	1.3424	-0.166025	0.400919	0.645748	0.495241	-1.33889	-0.330397	-2.4205	-0.236875	-0.059309	-1.31037	-0.515736	-0.0070076	0.219635	-0.286392	-1.27024
-3.37874	-2.9337	-1.53954	-1.42789	-1.94024	-0.910681	-1.12976	-1.34369	-0.657747	-1.42175	-1.28907	-1.2507	-0.407824	-1.25615	-3.17632	-0.803938	-1.44214	-1.25662	-4.62379	-6.11671	-5.07222	-3.8116	-3.01361	-3.0082	0.159214	0.56987	0.321588	0.466551	0.578289	0.387665	-1.70712	-3.0515	-2.23172	0.566147	0.0396233	0.38907	1.1473	1.26981	1.23854	0.75288	0.67696	0.0377827	0.78137	0.111217	0.171984	1.65921	0.974171	1.17399	0.305059	-0.00939178
-3.08307	-3.96454	-2.19241	0.264709	0.317381	-0.0892162	-0.363846	-0.647158	-1.12817	-1.62016	-2.09074	-2.37655	-1.71766	-3.81733	-3.39412	-1.16316	-0.434305	-1.31769	-2.82512	-5.68017	-3.40008	-3.91891	-4.39849	-3.83018	0.857002	0.963896	-0.521364	0.718899	2.13275	1.66742	1.6518	1.80346	1.68539	2.83593	2.84625	2.24887	0.993589	0.789425	0.793207	0.327173	0.389807	-0.214144	0.999956	0.682516	0.269764	0.148228	0.400755	0.756121	-0.0356693	-1.69293
-2.46245	-2.37315	-1.65542	-1.79351	-1.65347	-1.81566	-1.38102	-1.30042	-1.47975	-1.77026	-1.80908	-2.47931	-0.490385	-1.01191	-1.67217	-0.928417	-1.15359	-1.59551	-2.94309	-3.66708	-3.91264	-3.16273	-2.71601	-2.59697	0.324982	0.954357	0.510364	-0.120894	0.502151	0.0375309	-0.0491695	-0.547527	-0.459072	0.683683	0.770695	0.496094	0.718638	1.09303	1.03008	0.461277	0.362526	-0.0500679	0.591989	0.596264	0.202652	1.11851	0.603632	0.86446	0.532665	0.0510082
-0.18766	-0.15942	-0.433594	-1.52343	-1.49601	-1.50983	-0.057663	0.316997	0.252321	-0.188118	0.262836	-0.0391769	0.535675	1.12525	-0.227636	0.737459	0.550566	0.0391769	-1.35024	-2.1276	-3.13736	-2.36675	-1.22332	-1.48379	1.56304	2.54006	2.1699	1.208	1.21386	0.817314	0.61931	0.744949	0.448458	1.88449	1.93849	1.47435	0.341629	0.501791	0.815172	1.18761	-0.211273	0.368011	0.110794	-0.359053	-0.965406	0.351654	0.270964	0.316433	-0.240438	-0.248779
-0.949585	-0.823147	-0.772127	-0.490334	-0.465479	-0.769922	-0.528183	-0.285948	-1.79581	-0.42827	-1.0106	-1.58224	0.630285	-0.445873	-0.130318	0.273876	0.427937	-0.0520019	-1.26326	-3.38732	-3.01806	-2.76777	-1.40729	-1.73687	1.4154	2.09965	0.936266	0.761469	0.0694504	0.152975	0.767	0.194788	1.27035	1.49222	0.208652	1.38515	-1.32719	0.0520019	0.285242	0.824253	0.410509	0.688307	0.999161	-0.221386	-2.8012	-1.15272	0.758246	1.50944	-0.564533	0.461792
-1.35319	-2.7187	-0.514467	-0.921145	-0.359659	-0.996567	0.0733204	0.31926	0.382687	-1.30636	-1.31411	-1.39614	-0.0733185	-2.12256	-1.56249	-0.157587	-0.0977974	0.241934	-1.608	-1.45219	-1.70224	-2.01123	-0.195112	-0.283894	0.575033	-0.770048	-1.52093	0.413073	1.45734	0.976692	1.08741	0.912188	0.78779	1.56912	1.52555	1.0681	1.22194	1.27694	1.2907	-1.13029	-1.04186	-1.5184	1.40321	1.18751	0.362066	1.39356	1.13901	1.47158	-0.462252	-1.73979
-0.227611	-0.342983	-0.505951	-0.714249	-0.729662	0.5867	-0.23815	-0.0219479	0.498442	-0.154162	-0.576111	-1.00297	0.552862	-0.515505	-0.0109444	0.898687	0.717466	-0.30554	-1.36704	-1.92412	-1.31461	-2.44225	-0.06847	-2.31544	2.47387	3.01191	2.79777	1.0381	0.510756	0.451916	2.48708	0.0109444	0.523367	3.04567	0.655054	2.3473	1.04817	0.81481	0.775474	0.434011	0.552095	-0.605537	-0.7311	0.409714	-0.146299	-0.332489	-0.153519	-0.0321026	0.0596981	1.36557
-2.23425	-1.829	-0.916204	-0.00462914	0.149977	-0.00787926	-0.940409	-0.937733	-0.861877	-0.271641	-0.432173	-0.587971	0.654543	-0.516088	-0.339607	0.00463104	0.640328	0.37056	-2.88644	-4.62966	-3.70977	-2.11867	-2.043	-3.193	1.05316	0.57789	-0.546894	-0.904343	0.524056	0.30653	0.28459	0.242155	0.256617	0.923515	0.941561	0.86478	-0.312412	0.0540733	0.179151	0.87199	0.787197	0.701189	0.402079	-0.453339	-0.404369	0.724794	0.268435	0.42697	0.00504303	0.0188828
-4.00402	-0.361513	-0.86824	0.825037	0.500153	0.583847	-1.98714	0.628428	-1.24554	-2.71034	-3.45307	-2.06163	-0.324488	-0.210579	-3.66172	0.0863609	1.1418	-0.936134	-2.52112	-3.64777	-4.31674	-4.01953	-3.87111	-2.94798	0.0946579	2.21369	0.773306	2.66198	2.59418	1.67216	1.7122	1.37242	0.404459	1.86327	1.83158	2.13841	1.19862	1.14827	0.752813	-0.0371513	1.06481	-0.943041	-1.14037	0.171272	-0.749807	1.39939	-0.797527	-1.54831	1.37444	1.27392
-0.974552	-0.281267	-0.775774	-0.49021	-0.755608	-0.0713634	-0.471374	-0.410789	-0.974909	-2.1036	-2.6657	0.523277	0.427383	0.612984	0.0416336	0.347235	0.468395	0.625778	-2.93404	-1.44354	-2.19571	-1.8643	-2.12215	-3.26332	0.402912	0.942986	0.471397	0.252636	0.179258	-0.296339	0.210388	-0.099474	-0.192875	0.85502	0.733322	0.694815	-0.118294	0.866781	0.205765	0.618338	0.591278	0.173529	0.216188	-0.0711708	-0.222103	0.214975	0.270378	-0.264574	0.481573	0.901501
-1.6113	0.0443516	-0.254209	0.028429	0.120369	-0.504583	-0.569115	-0.152556	-0.109831	-0.243616	-0.697773	-0.559977	0.483883	1.61518	-0.0176449	0.374779	0.159025	0.265985	-1.11934	-1.84843	-2.07677	-1.58989	-1.193	-1.75503	1.22366	0.855417	0.709576	-0.223072	0.687412	0.377397	0.975233	0.554062	-0.651358	1.10303	1.0931	0.992903	0.462456	-0.455769	-0.0377541	-0.140003	-0.00359726	-0.619074	0.407055	-0.0295334	-0.195017	0.896038	0.411705	0.248854	0.364874	0.768972
-0.871033	0.0733433	-0.657072	0.131844	-0.0100918	0.471775	-2.26649	-0.221172	-1.69389	-1.00408	0.0301495	-1.31837	0.667782	0.0435619	0.050602	1.37742	0.172531	0.423407	-2.26062	-1.92608	-2.15106	-2.61107	-1.65909	-2.79762	1.13947	-0.948278	0.905876	0.943577	0.0572128	-0.378908	0.800791	0.979567	-0.886375	1.55368	-0.327509	-0.204023	-0.230784	0.744076	-0.0146656	1.05162	0.188202	0.11836	0.0871925	-0.178322	0.137379	0.840809	1.11105	-0.915445	-0.112814	0.0100899
-1.66344	-2.26044	-0.339706	-0.230329	0.415062	-0.0407715	-0.569603	0.228609	-0.569902	-2.451	-1.2732	-4.25054	-0.22727	-2.75072	-3.42175	0.402756	0.989017	0.653116	-1.95587	-2.65083	-4.1912	-3.60082	-4.29828	-2.58639	-1.25058	-1.4042	0.389221	0.665579	1.14899	1.42168	0.499659	0.679276	0.426964	1.57863	1.93684	1.43845	0.574902	0.501694	0.448027	0.180853	-2.9545	-2.28057	1.64708	0.802288	-0.33556	1.44501	1.12463	1.06072	-0.670219	-1.93898
-0.37536	-0.450226	-0.251059	1.09435	0.282909	0.189907	0.0196781	0.0160999	-0.0160999	-1.26454	-3.46346	-3.1353	-3.69194	-1.22698	-4.75485	1.27526	0.850252	0.213856	-6.0264	-4.56696	-7.41585	-2.96983	-5.01387	-4.94327	-1.54653	-0.235905	-1.23439	1.98364	1.48505	1.54728	0.994354	0.904522	0.968958	1.58129	1.75252	1.46459	0.712242	0.157927	0.842175	-1.40653	-1.45127	-3.1073	0.468864	-0.262039	-0.166149	0.895779	0.434162	0.712698	0.704546	0.645863
-2.62031	-3.11007	-4.07943	-3.11213	-1.94788	-2.99545	-3.7942	-2.12515	-2.81842	-2.14164	-2.23149	-1.58785	-3.17587	-1.28791	-3.80456	-2.80512	0.0356712	-3.18504	-4.53944	-2.83547	-3.70041	-3.286	-0.99457	-1.29773	-2.13469	0.790449	0.789045	-0.485155	-2.43047	0.557106	0.22011	-3.41016	0.412443	0.687824	1.8424	-3.10276	0.606398	1.98538	0.466837	2.76895	1.15354	2.03066	0.910345	0.609264	0.0829506	1.67378	-2.74095	0.219797	-0.168877	0.5201
-1.57712	-0.509993	-0.736136	-0.0286236	-0.676809	-0.129715	0.101111	-0.147886	-0.177527	-0.552917	-0.739021	-0.67293	0.0959702	-0.188326	-1.45111	0.0692349	0.452822	-0.0662918	-0.874981	-2.04762	-2.8571	-3.306	-1.20893	-1.98948	1.46848	1.54621	1.2408	0.877977	0.597639	0.366724	0.150999	1.13428	-0.703159	1.65682	1.98653	2.30599	0.297344	0.0541897	0.489208	-0.0157032	0.784716	0.368147	0.202313	0.353418	0.097578	1.0892	0.607677	-0.32193	0.663382	0.219149
-2.04405	-1.98789	-0.471382	-0.0338478	-0.0799503	0.132395	-0.633785	-0.455349	-0.883265	-0.431503	-0.91814	-0.882181	0.620199	-0.998909	-0.617277	-0.650244	0.203684	0.171862	-1.57083	-1.31982	-1.61004	-1.53391	-1.27647	-0.528544	1.08192	-0.115593	0.0338478	-0.208956	1.4692	0.947846	0.842987	0.256861	0.19655	1.21958	1.34297	1.06802	0.673237	0.385662	0.597956	0.329643	0.586651	0.272385	0.785564	0.729796	0.218115	0.805309	0.502504	0.665945	-0.223219	-1.5624
-0.742926	-0.871715	-0.560534	-0.679848	-1.00163	-0.56032	-0.552019	-0.495186	-0.263193	-0.893927	-1.05288	-0.870628	1.01194	0.664617	-0.219772	0.646084	0.295456	0.491642	-2.26658	-2.08441	-2.42406	-1.39104	-1.25678	-1.24494	0.505831	0.442207	0.528914	0.373423	0.595392	-0.21837	0.051651	-0.209219	0.0529499	-1.67646	-1.58157	-1.46253	-0.294502	0.227625	0.261068	0.431425	0.479153	0.186779	-0.457148	-0.732521	-1.1183	0.927601	0.473272	0.742418	0.0882149	-0.0516529
-0.194277	-1.64716	-1.25915	0.131044	0.282341	0.492996	-0.413628	-1.58483	-1.03287	-1.35428	-2.25237	-1.77621	0.0763054	0.339254	-0.217129	0.883209	-0.662779	0.222996	-2.33377	-3.27657	-2.77427	-1.95512	-2.36187	-2.65086	1.31746	1.42071	1.32097	1.17475	0.644196	-0.497654	0.731892	0.931629	-0.673986	1.35801	-0.223785	0.911108	-1.99996	-0.409884	0.406578	1.043	1.12675	0.760231	-0.766365	0.328585	-2.33822	1.01893	0.81492	-0.0386162	0.96995	-0.101799
-4.41485	-5.20915	-0.53656	-0.348816	-1.51865	-7.07635	-0.258766	-0.554886	-0.0416832	0.245254	-1.25077	-0.249729	0.342924	-3.29952	-0.472858	-0.0394554	0.287449	0.436165	-1.98773	-1.91802	-2.47497	-1.14439	-1.40684	-1.17647	0.241217	-0.754579	-4.93865	-5.1289	0.186802	-0.520138	0.376989	0.383577	0.557377	0.756493	0.842813	0.741182	1.04411	1.24976	0.829664	1.06267	1.01679	0.807585	1.68016	1.17284	0.671663	1.64035	1.50132	1.64062	1.9103	-1.80068
-0.781301	-0.515131	-0.61409	-0.0235443	-0.783611	-0.682911	-2.32469	-1.88406	-0.79463	-0.679812	-1.8481	-1.77175	0.0261421	-0.109703	-0.719036	-0.152359	-0.521044	-0.164619	-2.88515	-3.08822	-4.60122	-2.42064	-2.79155	-2.33394	0.406252	0.919304	0.605635	0.209633	0.0235443	-1.3211	-0.700291	-0.582937	0.573805	0.980997	-0.0787602	1.09041	0.887825	1.06672	0.605101	0.927029	1.16774	0.69404	0.801411	0.67308	-0.775232	1.52879	-0.396639	-1.01423	0.74621	0.979036
-1.97852	-1.28992	-0.266916	-0.649214	-0.668814	-0.275587	-1.62614	0.0176239	-0.411385	-1.38979	-1.83656	-0.135504	1.04488	0.162409	-0.374188	-0.734837	-0.754189	-1.03904	-2.19152	-2.77522	-3.96353	-2.60263	-1.81241	-2.1291	1.04553	1.29348	-0.2605	0.596086	0.987776	0.335003	-0.0991402	0.452143	0.32609	0.604679	0.827106	0.979055	-0.403938	0.965582	0.791138	0.405626	0.236395	0.115101	-0.944206	0.226408	-0.41869	1.00925	0.684086	1.0365	0.747988	0.471338
-1.74252	-1.22795	-1.03199	-0.4713	-0.538809	-0.532614	-0.737497	-0.61072	-0.710442	-1.43228	-1.62662	-1.63936	-0.849812	-0.774176	-1.51212	-0.20797	0.181925	-0.184065	-2.01943	-2.26201	-2.86951	-2.06415	-1.7216	-1.65983	0.288158	0.687391	0.548655	0.822271	0.672903	0.447887	0.686596	0.312736	0.0205441	1.32014	1.40647	1.37166	0.573513	0.842272	0.786798	0.817835	0.405609	0.0701637	0.94709	0.219845	-0.208462	1.0634	0.563429	0.654787	0.175129	0.245844
-2.23512	-1.75953	-0.217651	0.498694	1.33366	0.689432	0.321844	2.11525	0.10531	-2.52314	-0.640585	-0.0391693	2.04272	-2.25655	-2.0936	0.907509	-1.13106	0.193584	-3.7466	-4.82797	-4.20997	-2.28982	-2.41621	-2.80511	2.92392	2.76521	2.59945	0.588421	2.74537	1.28671	-1.36643	1.341	0.720865	0.606344	2.93752	1.44573	0.36908	0.513157	2.63965	-1.81934	-1.63286	0.374628	-0.279112	0.229385	-0.944473	0.595829	0.446316	0.485937	-0.421852	-2.70462
-0.799774	-0.690033	-0.154226	0.00202751	0.620901	-0.0518265	1.55619	1.67528	0.655886	1.60058	1.21819	1.20276	1.20425	1.64827	0.35042	1.09495	1.2828	1.16078	-0.668276	-1.25113	-0.98225	0.374359	0.0921059	-0.357843	1.82641	2.04734	1.55881	1.43191	1.73749	1.47022	1.00399	1.25924	1.52902	2.4966	2.61148	2.60113	-0.858126	-0.39533	0.473274	-2.22122	-2.1966	-2.33074	-0.00354767	0.0267277	0.384483	0.249529	0.340054	-0.0231037	-0.763031	-0.834785
-1.65654	-1.73399	-1.34573	-0.360687	-0.156073	-0.677725	-0.659271	-0.0332127	-1.06552	-0.617332	-0.93	-1.84464	-0.251467	-0.824705	-1.53387	-0.945373	0.191828	-0.906166	-1.96765	-2.5623	-1.6578	-2.51398	-2.49402	-2.39454	0.8043	0.601507	1.23052	-0.709833	0.835278	0.497223	0.896269	-0.0735168	-0.144936	1.05666	0.504566	0.868589	-0.195166	1.32879	0.629664	2.3036	1.51556	1.18579	1.01985	0.0316029	0.124857	0.511873	0.0819664	0.445167	0.419571	0.815624
-0.822134	-0.0161018	-0.357603	-0.179224	-0.0828705	0.395081	-0.536003	-0.133604	-0.468222	-0.291382	-0.856731	-1.60476	-0.595396	0.4137	-0.976934	0.259569	-0.0137501	-0.166584	-2.4617	-5.35142	-2.56206	-3.9591	-3.73124	-2.26443	1.66051	2.34053	1.93854	1.86799	0.70635	0.719194	1.63958	1.10425	1.20069	1.78362	1.4351	1.55186	0.0137501	1.33245	0.228128	1.43079	0.859358	0.481558	-0.331148	-0.31909	-0.538996	0.897106	0.850351	0.768955	0.915729	1.06248
-4.75756	-4.93044	-1.35554	-1.53258	-1.29826	-1.30709	-1.34513	-0.870609	-0.990272	-1.30959	-1.82851	-1.57504	0.271761	-1.13323	-1.53262	-0.642119	-0.108583	-0.212025	-2.55811	-2.97329	-3.33914	-1.92112	-1.60316	-1.83006	0.788298	0.246315	-0.790003	-4.75578	0.904304	0.195456	-0.0916042	-0.239716	-0.0473194	0.826014	0.764904	0.667862	1.2514	1.57056	1.50366	1.35629	1.41869	0.634104	0.975349	0.813646	0.411009	2.06452	1.28661	1.38117	1.04781	-1.32409
-0.514511	-1.01469	-0.0739002	-0.23867	0.0215015	-0.196182	0.432833	0.334795	0.434313	0.662134	-0.324346	0.00592041	0.37067	0.258244	-0.946758	0.499756	0.520042	-0.0059185	-1.01944	-1.37466	-1.83471	-0.885721	-0.184599	-0.785006	1.04261	1.56172	1.19885	1.59672	1.56889	1.17352	1.6846	1.42187	1.37056	2.2728	2.37123	2.17256	0.0160351	-0.0241852	0.192055	-0.720821	-0.557922	-1.12829	0.252758	0.166708	-0.201807	0.72962	0.218325	0.391035	-0.809948	-1.10321
-1.18327	-1.11791	-0.595425	-0.887079	-1.08207	-0.761318	-0.00992584	0.128893	-0.203346	0.0730629	0.0305538	-0.192238	0.817942	0.19516	-0.191242	0.279892	0.769054	0.131075	-1.09698	-1.10563	-1.35875	-0.304964	-0.419027	-0.313284	1.23452	1.54011	0.911285	0.262558	0.747971	0.518074	1.07122	0.969038	0.746836	1.69947	1.75867	1.42244	-0.0614433	0.0166435	0.0205002	0.00992775	0.0797672	-0.475897	0.503712	0.154873	-0.0172577	0.888571	0.395672	0.754242	-0.816988	-1.07934
-1.07249	-1.00484	-0.583584	-0.802639	-1.02283	-0.658031	0.271265	0.137127	0.176849	0.182159	-0.0112534	-0.207258	0.67412	0.343031	-0.0561562	0.118662	0.468912	0.192648	-1.10543	-1.1191	-1.45676	-0.935856	-0.600784	-0.0466919	1.45698	1.76124	1.28106	1.00174	1.3955	0.903896	1.36898	1.46444	1.26279	2.23858	2.21867	1.91885	-0.114348	0.0112553	0.0332546	0.419298	0.252022	-0.114986	0.446692	0.195055	-0.30921	0.818928	0.239578	0.408075	-0.453404	-0.707516
-2.15245	-2.18725	-1.04853	-0.893797	-0.648212	-0.40773	-0.927984	-1.12967	-1.12521	-0.798508	-1.08574	-0.735607	-0.0674267	-1.42333	-0.945724	0.69207	1.09572	0.867836	-1.82118	-1.87535	-2.41232	-1.06296	-0.987314	-0.533678	-0.666834	-0.281284	-1.52032	0.394314	1.27321	1.07588	-0.92852	-1.46446	-0.723658	1.63892	1.84345	1.32153	0.626135	0.865519	0.74717	0.80216	0.534227	0.244482	0.951849	0.207531	0.184305	1.43176	0.443987	0.593462	0.125906	-0.312035
0.15546	0.147415	-0.0106087	-1.1758	-1.03451	-0.379633	0.457954	0.211323	0.149023	-0.464558	0.397694	-0.162474	-0.734434	-0.661762	-0.767345	0.62648	0.398552	0.0624123	-0.875778	-0.0821323	-0.520292	-1.43962	-1.08686	-0.97308	0.232943	0.915316	0.615471	-0.0177097	-0.925224	0.144453	0.702452	-1.69538	-0.193178	-1.49091	0.0106106	-1.03278	-1.68451	0.923593	0.223009	-0.193853	-1.37266	-1.00564	0.41201	0.756729	0.991671	1.64434	1.31304	0.975472	1.2801	1.41402
-0.919695	-1.08618	-0.579193	-0.948923	-0.584619	-0.848019	-1.2406	-1.38756	-1.35906	-0.548838	-0.886856	-1.0137	0.372795	0.116453	-0.808878	0.348907	0.425619	0.0653439	-2.00425	-2.0369	-1.95517	-2.08525	-1.24805	-1.11294	0.12574	0.421541	0.00732231	-0.393988	-0.285456	-0.419598	-0.148636	-0.407152	-1.2129	0.277807	0.254408	0.439669	0.367866	0.273949	0.699682	0.6971	0.413982	-0.00732422	0.809202	0.238121	0.166542	0.901825	0.0977783	0.656868	0.911549	1.38123
-1.44229	-0.840008	-1.01517	-0.199629	-0.406662	-0.865076	-0.461637	-0.336815	-0.579866	-1.47377	-1.4283	-1.93995	-0.0953407	-0.913433	-1.52909	-0.169413	-0.145334	-0.795412	-1.17569	-1.64358	-2.05235	-0.905806	-0.753296	-0.498478	-0.140369	0.553659	-0.0261955	0.788742	0.983486	0.572145	0.758606	0.453053	0.593063	1.41108	1.80132	1.38541	0.582052	0.80345	1.01083	-0.68857	-1.18073	-1.21873	2.14382	1.19019	0.971289	1.60705	1.2655	1.58393	0.84585	0.956629
-0.682035	-0.853716	-0.382929	-0.105427	-0.440094	-0.665934	0.0336685	-0.368591	0.189728	-1.45252	-1.68959	-1.54317	-0.096283	-0.470633	-1.50289	-0.110771	0.331858	-0.187662	-1.78976	-2.03958	-2.76149	-1.52573	-1.42257	-1.48182	0.597597	0.275826	0.0113106	0.470867	0.954662	0.27446	0.605909	-0.0113106	0.0948276	1.77538	1.45674	1.45911	0.423843	0.500259	0.31279	-0.330458	-0.0238171	-0.819716	0.589292	0.35449	0.203772	0.791628	0.463882	0.244808	0.562973	0.659718
0.0523052	-0.341753	-0.894173	-0.410681	-0.358753	-0.179834	-0.568106	0.495707	-1.30469	0.23786	0.0710964	0.092083	-0.0367661	0.113518	0.896341	0.0155087	-0.843061	0.29649	-0.2393	-2.82041	-0.407909	-1.93334	-1.07036	-0.12677	0.743961	1.25414	-0.758553	0.401051	0.131731	0.441147	1.22591	0.841581	1.39731	1.21376	2.25329	2.14577	-0.541111	0.462975	0.409805	0.699963	0.0172863	0.518309	-0.0364208	0.321993	-0.26297	1.01703	0.303131	0.600643	0.415598	-0.829268
-0.461624	-0.59605	-0.54982	0.0328407	0.227673	0.294863	0.0385037	-0.284792	0.257868	-3.2107	-3.67144	-3.34592	-0.396511	-2.30732	-1.88658	0.403643	0.220058	-0.00163841	-3.10361	-7.14049	-3.50067	-1.25977	-0.368889	-1.19262	-2.10611	-1.86425	-1.86744	1.0432	0.953386	0.00163841	0.422159	0.472637	0.522453	0.816414	1.18239	1.39641	0.385246	0.322624	0.694803	-4.73868	-4.8966	-4.5487	0.0585671	0.469622	-0.707809	0.987465	0.424694	1.02054	-0.946716	-1.59723
-1.81982	-1.64167	-0.997215	-0.377354	-0.885122	-0.49659	-0.0995769	0.187128	0.328196	-0.375185	-0.87635	-1.15329	-0.231527	-0.848572	-1.165	0.034174	0.17485	0.408686	-2.56692	-2.575	-2.43003	-2.15195	-1.91254	-2.40336	1.12069	1.22817	0.247255	0.269621	1.05522	0.699907	0.690643	0.978109	0.459843	1.93468	1.73786	1.53151	0.318804	-0.209026	-0.034174	-0.271998	-0.045557	-0.33141	0.738886	0.294926	0.3468	1.1604	0.372351	0.746372	0.446741	0.0715179
-1.17082	-1.07768	-0.883822	-0.283783	-0.108025	0.177128	-0.14448	0.0630588	-0.001791	-0.293665	-0.739273	-0.918146	1.24744	0.659041	-3.46239	0.39287	0.001791	0.122404	-0.0728569	-3.17576	-4.20294	-1.14203	-3.79294	-3.12743	1.34753	1.71175	1.29989	0.976337	1.40047	0.848326	0.663508	-0.125751	0.981117	1.34779	1.45848	1.0128	0.548391	0.113802	0.0352306	0.902325	0.610296	0.661381	0.539394	-3.67338	-0.00891495	0.733557	0.953854	0.573585	0.696468	-2.22
-0.184832	-0.349943	-0.400095	-0.676765	-0.807394	-0.430677	-2.22781	-0.095314	0.0546246	-0.101708	0.445652	-2.5421	1.64505	0.325916	-0.540564	0.837572	0.633751	-0.0370369	-0.543577	-3.97928	-0.699944	0.81185	-0.0125351	-0.808226	1.15506	-1.42341	0.878502	0.771778	0.628428	0.562952	1.18538	-0.0129795	-0.0947571	2.33598	1.49294	1.42899	0.219311	1.0526	0.141178	0.371653	-0.0276356	0.0587673	1.70518	-0.132427	0.327593	1.80408	0.231932	-0.150537	0.0125351	0.49511
-0.458798	-1.8176	0.113218	0.466436	0.282347	0.435844	0.189688	0.354282	0.0882835	-0.0213604	0.103645	-0.135916	0.947954	0.376497	0.487858	-1.5986	1.57752	1.2048	-1.0512	-2.06224	-1.59117	-0.0647087	0.105789	-0.167274	0.9093	-0.518896	-0.879621	0.261515	1.0947	0.714209	0.108791	0.257456	0.854456	1.43499	1.37444	1.08131	0.735764	0.593006	-0.0568714	-0.104101	0.43799	-0.559753	-0.569548	-0.0172996	-0.138792	1.14293	0.751835	-0.217135	-2.93969	-2.39081
1.58691	1.53089	3.54685	-1.41264	-1.15174	-0.971918	-0.413105	-0.00576591	0.22637	-0.0226707	0.00576782	0.132914	0.662069	0.931696	-0.305294	0.140135	-0.0513516	-0.0213261	-1.58132	-0.811995	-1.45208	-0.866955	-0.0439205	0.0882416	0.715101	1.06997	2.90338	2.91005	0.729448	0.134277	0.744961	0.625811	0.387384	1.25379	1.24046	0.859966	0.0904312	2.16993	3.3506	2.71416	0.0814362	-0.299513	0.0268402	-1.95118	-0.64299	0.1054	-0.552431	0.299118	-0.918428	-0.373406
-0.605869	-0.998735	-0.907839	-1.26944	-1.94921	-1.59929	-0.776094	-0.30418	-0.031538	-0.847654	-1.12464	-1.5998	0.255478	0.344114	-1.2211	0.0623741	0.188232	-0.369192	-1.34621	-1.20045	-1.72208	-2.24709	-2.15281	-2.1809	0.0517387	0.413755	0.373753	0.336008	0.20961	-0.252563	-0.287968	-1.24881	-0.757858	-1.18169	-1.19638	-0.739269	0.396301	0.736767	0.948025	0.790064	0.532757	0.0315399	0.0775909	0.0614338	-0.412952	0.656225	0.313425	0.269463	0.611898	-0.156347
0.0965576	0.812189	-0.185972	-1.89808	-0.672365	-0.994671	0.246071	-0.436029	-1.17546	-1.27336	-1.80547	-3.05407	2.23217	1.8267	-0.915043	0.0757904	0.233908	1.52451	-2.57495	-2.59618	-3.55766	0.139025	-3.5171	-2.9221	0.641235	3.03295	1.57126	1.65628	0.600147	0.0727692	0.930235	1.55926	-0.838736	2.15263	2.37145	2.03061	0.898853	0.573172	-2.62714	0.627079	-0.530581	0.158173	-1.64491	-1.26157	-1.26654	-1.85218	-0.732792	1.65376	0.27762	1.14123
-0.123993	-1.53777	-0.398033	-0.0312939	-0.210363	-0.482851	0.102133	0.0877476	1.10732	1.02694	0.607954	0.485197	1.13141	0.999884	0.0882835	1.27996	1.28366	0.875076	-0.390181	-1.1441	-4.40203	-0.354473	-1.09886	-0.544174	1.31638	2.28977	1.79941	1.41643	1.70525	1.45621	1.12569	0.636419	1.20819	2.04073	1.56544	1.41545	-0.873434	0.307077	0.0312939	1.1522	-0.610947	-0.897083	-1.02357	0.439858	-0.681087	0.834873	-0.854565	0.350925	-0.476423	-0.330292
-0.493637	-0.0354156	-0.252941	-0.243137	-0.603153	-0.799227	-0.513262	0.391701	0.24881	-0.23856	-0.464733	-0.897539	0.325308	-0.209227	-0.427618	0.190708	1.06692	0.401348	-0.460621	-0.888754	-1.6123	-0.265291	-0.497576	-0.302595	0.811909	0.20207	-0.78948	0.49185	0.969002	-0.0673981	0.873604	0.889065	0.853254	1.76253	1.69832	1.27232	0.147274	0.0555077	0.774307	0.0541325	-0.04636	-0.134338	0.437601	0.452597	0.294235	0.933184	0.351253	0.353615	-0.102627	0.413248
0.269308	-0.248682	1.08971	0.187439	0.784643	-2.77065	-0.0563355	-0.0796509	0.850166	0.671143	-3.27981	0.536364	1.25425	2.60488	-1.94544	1.84761	0.874338	0.572088	0.666536	-1.51496	-3.3352	-4.04394	-1.06351	-3.14273	1.51155	3.31669	1.74032	1.92172	1.88489	2.24663	-1.16053	1.33708	-2.1864	2.57675	2.08011	2.12929	-2.9437	1.79229	-1.23249	1.77746	-1.89937	-0.386824	0.49164	-2.11853	-3.05326	-2.22112	0.58543	-2.04233	-0.579445	-1.79664
-0.303537	-0.376169	0.221533	-0.951118	-1.20672	-0.717032	0.095356	0.0530224	0.179481	0.252504	-0.157429	-0.468294	0.947123	0.407995	-0.019146	0.314268	-0.128326	-0.354399	-0.704117	-1.03719	-1.41605	-0.796049	-0.701742	-0.823305	1.08988	1.22227	0.697573	0.463614	1.38147	0.605143	0.694264	0.738642	0.582119	1.61638	1.84366	1.32137	0.189127	0.326805	0.642305	0.815479	0.849802	0.00629616	-0.203732	-0.59144	-0.25697	0.456364	0.294958	0.136755	-0.607002	-0.329769
0.84548	1.15339	0.719757	0.426138	0.763207	1.05988	1.37267	1.30801	1.66917	-1.60383	-2.01894	-2.51006	-1.66698	-1.74963	-1.57964	1.8708	1.86606	1.37785	-0.11854	-2.15914	-0.581013	1.43299	1.20297	1.81641	0.404936	-1.87458	-0.293301	0.909937	2.17508	2.10471	2.48275	1.61524	1.7601	3.19692	3.30547	2.78371	0.70508	-1.20241	-1.05433	-0.426254	-0.971533	-1.15024	-1.45386	0.126535	-0.908052	0.989346	0.0324993	-0.223724	-0.284929	-1.87227
0.399738	0.560022	0.871935	0.00147057	-0.0220013	-7.06366	0.748558	0.678019	0.726929	-8.3363	-7.09604	-0.0881481	-6.94053	3.03825	0.477503	3.22084	1.5497	-7.54843	0.256662	0.510746	0.296442	1.05232	1.24724	-7.70051	0.564344	4.4233	3.34861	-6.77738	1.24237	0.565605	0.596758	-6.7445	1.27218	-6.45362	1.33606	0.846359	-5.86098	-5.88173	2.36017	2.19386	0.985733	-0.00147057	-7.11084	-7.01675	-7.11132	-6.68052	-7.80997	0.233673	0.169834	-7.53905
-0.564905	-2.07399	-1.39722	0.0462189	-0.854538	-0.43943	-1.93626	-3.79006	-3.50311	-0.919373	-1.27808	-1.88351	0.745186	-1.39795	-0.842625	0.581797	1.42622	0.4956	-2.67487	-2.81	-2.84075	-3.83864	-3.37908	-4.4033	0.627277	1.25253	0.287108	0.696886	1.55107	1.37135	-0.137375	-1.84356	0.228828	0.677298	0.519838	0.616581	0.0318451	0.698168	0.477426	0.773048	0.523748	0.536694	0.404911	0.0549107	-0.351318	-0.553909	0.370693	1.08865	-0.1367	-0.277386
-0.161461	-0.532614	-0.50894	-0.0786381	-1.16076	-0.199417	-0.976044	-0.660219	0.14006	-0.821589	-0.0798092	-0.366272	0.247312	-0.388748	0.389162	-0.532734	0.118803	-0.994061	-0.939537	-0.354235	-1.73355	-1.03011	0.267452	-0.683554	2.81713	3.37002	3.13695	0.245758	1.59364	0.93655	0.653046	-0.469027	0.44368	1.35069	2.42664	0.356752	-0.33737	1.87849	-0.519859	-0.685209	0.245735	0.823784	0.0884876	-0.474787	0.611113	0.93988	0.49131	0.0928383	0.0662899	-0.0408154
-0.312265	-0.807835	-1.03429	-1.57264	-1.62741	-0.916883	0.359667	-0.399946	0.357969	0.466	-0.522785	-0.625488	0.660692	-0.433802	0.0753555	0.944475	-1.77271	-0.12875	-1.00109	-2.74884	-4.37123	-0.139511	-2.08764	-0.903223	0.481249	1.00058	1.22284	0.780441	0.871965	0.875887	0.914967	0.34844	1.30451	1.81009	1.44735	1.45153	0.618507	0.845394	0.5793	0.506237	0.114025	-0.0112743	-0.651178	0.117535	0.136249	0.390545	0.222912	0.535837	-0.331787	0.400953
-0.538469	-0.187344	-0.623983	-0.285139	-0.928879	0.296541	-0.0863419	0.157015	-0.0427437	-0.237524	-0.604183	-0.733927	0.493313	-0.623671	-1.42267	-0.403229	0.597275	-0.184141	-1.4997	-0.571819	-1.22768	-1.92446	-2.39193	-0.622532	0.564472	0.749765	-1.23005	0.466917	1.1309	0.599165	0.586149	-0.387718	1.2948	1.0769	1.32823	1.04905	-0.020895	-0.840618	0.208631	0.14208	0.455147	-0.450703	-0.260124	0.684528	0.183464	0.846889	0.540304	-0.154526	0.336725	-0.155876
0.0140209	-0.0999737	-0.8358	-1.19351	0.303047	-1.37137	-0.35828	-0.0786305	0.205137	1.43423	-0.314348	-0.0357971	0.503279	0.29191	-0.558958	0.170105	0.831531	-0.648189	-2.62087	-1.0405	-0.556635	-0.741529	-0.980261	-1.89437	1.09227	-0.0853882	1.40685	-0.0583115	1.32362	-0.00240135	3.71558	4.25201	1.63941	1.33705	0.738289	0.573423	0.325783	0.18623	-0.139284	0.278793	0.803245	-0.404571	0.231611	-0.106224	-0.431442	0.738764	0.119892	3.21945	-0.961838	0.583977
-1.74123	-0.88628	0.00610161	0.530254	-0.554865	1.05603	-0.580425	-0.993528	-1.30854	-0.483902	-1.0792	-1.41932	-0.027195	-2.09888	-2.2828	-0.0823383	0.96949	-0.0306091	-2.78051	-1.75729	-2.62367	-2.05815	0.298126	-2.20105	-0.45713	-0.00610161	-1.00667	-0.29381	1.70367	1.10057	1.05813	-0.372978	0.728846	3.10066	2.51469	2.73863	0.936762	-0.721176	1.3116	0.194317	-0.818977	-1.43737	1.58052	0.0708103	1.12275	0.75676	1.23998	-0.245335	0.241518	0.359299
6.91408	4.23678	-0.589035	-0.177162	-0.939497	-0.175308	5.05132	2.15886	1.85621	-0.71324	-0.585016	-0.635151	-0.00165367	8.13094	-1.20619	-0.449259	0.623993	-0.688415	-2.01881	-2.55196	-1.6235	-0.640324	-1.76497	-0.907066	0.406384	3.78529	8.05649	5.50355	2.77009	0.616249	0.397379	3.13963	1.17733	1.01887	1.31857	1.5009	0.58935	-0.535995	0.00165176	-0.858055	-0.0165672	-0.0653153	0.531536	-0.368084	-1.16354	1.5347	-0.397903	-0.559259	0.282677	7.38754
-1.00584	-1.24964	-0.594477	-0.725372	-0.709528	-0.623692	-1.24006	-0.556839	-0.725372	-2.17795	-4.04121	-2.24254	-0.225319	-0.999926	-1.33695	0.796053	1.09063	0.770542	-5.13297	-3.71023	-3.37177	-1.7166	-1.86735	-0.810236	-0.215902	0.14419	-2.35932	0.143557	0.838104	0.430185	0.881817	-1.00086	-1.88921	0.751629	0.408133	0.793499	0.26441	0.218266	1.28493	-0.08358	-0.80765	-0.909571	1.39639	1.6989	1.32236	0.782135	1.03798	0.9704	4.01146	3.4375
-1.20999	-0.390074	-0.0154133	-1.3803	-1.4462	-0.885563	-0.318871	0.307043	0.442779	-0.0685577	0.0639057	0.0184097	1.27549	-0.386246	0.261742	0.209648	0.512344	0.118639	-0.723656	-0.623276	-1.18196	-0.852167	-0.163794	-0.61266	1.1748	0.433292	0.952871	0.816048	1.23055	0.556641	0.497173	0.419842	0.347111	1.12857	1.22734	1.14032	-0.0911999	0.288254	0.301119	0.536104	0.515638	0.0813942	-2.05588	-1.27783	-1.81535	0.0154133	-0.227701	-1.08782	-0.506222	-2.1264
-3.71157	-3.56072	-1.9291	-3.51061	-3.3267	2.44453	-2.44773	3.19144	-0.940418	1.73356	2.50507	-2.95588	-1.52519	-2.25091	2.71508	3.12237	3.61804	-2.25585	-0.678123	2.31717	1.97944	-2.96999	-2.51636	-3.18769	4.55529	-1.32486	-1.64139	-2.4371	-1.02212	-1.9423	0.609585	3.99588	-2.17102	3.55586	4.62946	3.89547	-2.29561	-1.93581	-3.17043	5.59664	4.93051	6.03625	4.03384	4.53735	4.32918	-2.40868	3.88828	3.9624	-2.36084	-2.16893
-0.374762	-0.319981	-1.03202	0.144875	-0.882109	-0.577335	0.505753	-0.135307	-1.08198	-0.58333	-1.02865	-0.545238	-0.212498	0.281309	-0.694292	-0.967972	0.169184	-0.0342598	-2.03446	-0.928165	-1.17991	-1.21483	-1.48479	0.0083828	0.35071	1.30689	-0.621897	0.574944	1.34394	0.000837326	0.198992	2.0712	-0.250645	0.944988	1.63816	1.62399	-0.00322723	0.477076	1.74968	2.38334	-0.000837326	-0.0499668	-1.68971	-1.28485	1.73202	-0.897636	1.53225	1.2755	3.22752	2.33265
-2.92598	-2.6572	-3.01024	-2.07561	-2.83631	-2.26387	-3.43726	-2.04118	-1.89494	-1.36463	-2.35272	-2.88285	-2.46864	-0.643143	-3.17895	-0.546495	-1.3941	-0.318321	-4.60891	-2.98027	-3.99553	-4.51131	-3.03514	-3.23414	-1.6081	-1.74817	-1.13134	-1.23027	-0.645031	-1.74351	-1.9273	-2.29074	-2.24225	-1.40859	-1.37933	-2.05216	2.37424	2.0926	2.60759	2.4514	2.23497	2.12741	1.45053	1.73167	1.78485	2.30706	2.34164	2.17072	1.42968	0.902475
-0.388174	-0.416201	0.669634	-0.00261116	-0.316294	-0.838905	-0.396082	0.286924	0.228332	0.192928	0.481987	-0.690729	0.852085	0.913637	-0.256821	0.563339	0.393877	0.243069	-1.66965	-1.93032	-2.66742	-1.23159	-0.33786	-0.14547	0.0988445	0.712671	0.791321	1.06196	1.03641	0.675228	-0.438019	0.372442	0.264763	1.71996	1.72222	1.70229	0.237698	0.694071	0.572283	0.264629	0.313866	-0.0683918	0.3591	-0.383974	-0.534906	0.722151	0.0592213	-0.433998	-0.451029	-0.920458
0.434103	-1.25312	1.44883	-1.39531	-1.93519	-2.14542	-0.515417	2.17776	-1.47374	-1.93073	-1.43443	-0.804688	-1.12178	-0.764904	-0.518915	1.84229	0.333984	-1.98735	-1.20735	-0.882122	-2.50175	-2.05298	1.8782	-0.131866	0.487179	0.260599	0.0630646	-1.2082	-1.20992	2.1577	1.7631	2.54177	2.85897	2.64926	0.0154228	0.473194	2.46081	1.78144	0.534149	-1.16019	-0.766813	0.114817	1.66509	-1.36484	1.7203	2.34731	2.2475	2.22708	1.27305	0.914986
-0.163038	-0.973268	-0.692799	-0.886972	-0.401695	-0.249741	-0.939714	-0.0155373	0.260694	-0.0732098	-0.472481	1.10764	0.542219	-0.691824	-0.18775	0.901672	-0.840588	1.01567	-1.87302	-1.72331	-1.74247	-0.274092	0.0814514	-0.572928	0.87546	0.427988	0.156235	0.446026	1.2198	-0.704586	8.56879	8.51074	8.32516	0.966517	1.27615	0.87575	-0.995449	1.07707	1.05686	-0.38118	0.434416	-0.371729	0.33053	-0.0102444	-0.822458	0.443029	-0.507469	0.888611	0.317366	-0.369947
-1.4193	-1.02534	-0.372942	0.0740566	-0.325892	-0.0704021	0.0279636	0.440474	0.281036	0.273558	-0.354073	-0.229128	0.176657	-0.908577	-1.24288	0.0224857	0.0799809	-0.498186	-0.955874	-0.841284	-1.27908	-2.04573	-0.763285	-0.400709	0.990997	0.880636	0.384228	0.0554066	1.22228	1.05842	1.56956	1.24906	0.977117	1.63316	2.06278	1.17889	-0.568264	0.588818	-1.10343	-0.875534	-1.8447	-1.53337	0.730638	0.601322	0.118236	0.615828	0.160606	0.303459	-0.432066	-1.13008
1.13248	-0.599804	0.272617	0.765726	-0.732372	-0.409048	-0.297636	-0.171221	-0.527409	1.13206	0.190079	-0.455019	0.0782967	2.00011	0.394812	0.115227	-0.46612	1.12384	-1.69983	-0.741243	-1.15627	-0.474299	-1.51332	0.578384	0.838219	2.95174	-0.388243	2.18344	1.36812	0.723173	2.18413	-0.0376606	0.570286	2.06113	0.64607	1.49033	0.251186	0.316883	-0.251503	0.289488	1.52237	-0.151779	-1.06883	-0.326149	-0.498999	1.12575	-0.344687	0.00228119	-1.16487	-0.700151
1.19945	0.97171	0.638838	0.959368	1.91886	2.42062	-4.97252	2.08748	0.826237	-1.49813	-1.89911	-1.89209	0.0576801	-1.02038	1.39968	-4.77774	-6.31965	-4.58615	-5.76435	-6.94276	-6.68466	3.58718	-4.8428	-5.60396	1.10202	1.16972	0.796488	-0.72452	-5.01465	2.14654	-4.12438	0.361183	0.123627	0.779953	-3.65168	-5.04933	3.48969	-0.0576801	-4.02815	1.52384	1.86018	1.35685	3.59129	0.364891	2.62272	-0.903753	-1.67738	4.65922	-0.912798	1.20321
4.71893	4.83779	-1.45927	-1.33856	-1.09865	0.0302677	0.972214	-0.199381	0.988792	-0.963459	-0.0587997	-0.340107	0.538042	5.3784	-1.27716	3.38811	-0.214241	0.36578	-0.868107	-0.185455	-3.17848	-1.76774	-1.62275	2.06855	-0.382069	-0.865368	4.64334	5.41554	-0.280222	-0.0826836	-0.116566	-0.296955	0.268896	0.662968	1.2088	0.561777	-0.393005	0.88146	2.25355	-0.0302677	-1.02575	-0.543488	-0.239307	-0.618242	2.27559	-0.177944	1.41918	-1.38301	-0.673927	4.91353
-0.0898933	0.218458	-0.0872459	-0.115553	-0.278694	-0.709869	0.0162182	1.05052	0.159239	0.197121	-0.296772	-0.397913	2.0557	2.06191	-1.07175	1.50869	-0.279394	0.508709	-1.46096	-0.62212	-2.00424	-1.93195	-0.976488	-0.660639	1.62668	1.51852	2.66784	0.860504	1.24258	-0.0162163	0.276108	-0.506933	0.859131	2.17112	1.54722	2.75212	1.94162	0.643013	-0.812338	1.16752	-0.385284	0.23933	-0.673744	0.349094	-0.177088	1.03369	0.569328	-0.6914	0.113728	-0.504787
-0.219635	-0.828371	-0.0787144	-3.59907	-2.55863	-2.51669	0.781618	0.701525	0.697685	0.334856	0.473217	0.900902	1.55241	0.723396	0.882258	0.364666	0.907022	0.468962	-0.965586	-1.13227	-2.62284	-0.370186	-0.552067	-0.670784	2.25832	2.39694	1.94383	0.577515	1.76823	1.08494	1.27073	1.09862	0.326559	1.8743	2.04733	2.08095	-0.0528393	0.991241	-0.208847	1.57112	1.6849	0.996992	-0.000396729	-0.711616	0.000396729	-0.183126	-2.59689	0.360169	-0.733755	-0.885509
-0.969978	-0.951925	-0.59005	-0.342403	-0.195805	-0.762352	0.321074	-0.395296	0.209051	0.678953	0.702715	0.440865	0.978865	0.105824	-0.0808201	0.403103	0.797718	0.505005	-1.19075	-0.765972	-1.72308	-1.22217	-1.12209	-0.812897	1.42072	1.95492	1.39169	0.851418	1.45947	1.15914	0.899385	1.03902	0.777601	1.70218	1.9627	1.69983	-0.153929	0.144182	-0.164062	0.534294	0.470446	-0.60738	0.0112553	-0.257114	-0.0852509	0.573168	0.31328	0.573751	-0.00766373	-0.280218
-1.5446	-0.309948	-1.80149	-0.439812	-0.341053	0.0198135	-1.87426	-0.172653	-2.97898	-1.03086	-2.70908	-3.31061	-0.933775	0.0570736	-2.31944	-0.137001	0.797857	-0.739351	-1.84448	-2.62851	-1.16162	-3.23344	-3.00005	-1.78005	-1.82616	0.885578	0.129356	0.0614014	-0.801186	-0.39315	-0.920519	-2.68801	-1.98322	0.813204	0.437328	-0.00387192	0.816555	0.787178	0.794395	0.0656052	0.252869	-0.521131	1.87133	1.53787	1.1036	1.11282	1.05568	0.558933	2.87997	1.53164
[truncated: 49 more columns]

## Sheet: 1. 358_golgi-Ras-LOCKR-PL_4hr
Intensity 358_c_24_b_1	Intensity 358_c_24_b_2	Intensity 358_c_24_b_3	Intensity 358_c_24_ba_1	Intensity 358_c_24_ba_2	Intensity 358_c_24_ba_3	Intensity 358_c_4_b_1	Intensity 358_c_4_b_2	Intensity 358_c_4_b_3	Intensity 358_c_4_ba_1	Intensity 358_c_4_ba_2	Intensity 358_c_4_ba_3	Intensity 358_e_24_b_1	Intensity 358_e_24_b_2	Intensity 358_e_24_b_3	Intensity 358_e_24_ba_1	Intensity 358_e_24_ba_2	Intensity 358_e_24_ba_3	Intensity 358_e_4_b_1	Intensity 358_e_4_b_2	Intensity 358_e_4_b_3	Intensity 358_e_4_ba_1	Intensity 358_e_4_ba_2	Intensity 358_e_4_ba_3	Intensity 358_l_24_b_1	Intensity 358_l_24_b_2	Intensity 358_l_24_b_3	Intensity 358_l_24_ba_1	Intensity 358_l_24_ba_2	Intensity 358_l_24_ba_3	Intensity 358_l_4_b_1	Intensity 358_l_4_b_2	Intensity 358_l_4_b_3	Intensity 358_l_4_ba_1	Intensity 358_l_4_ba_2	Intensity 358_l_4_ba_3	Intensity mia_c_24_b_1	Intensity mia_c_24_b_2	Intensity mia_c_24_b_3	Intensity mia_c_24_ba_1	Intensity mia_c_24_ba_2	Intensity mia_c_24_ba_3	Intensity mia_c_4_b_1	Intensity mia_c_4_b_2	Intensity mia_c_4_b_3	Intensity mia_c_4_ba_1	Intensity mia_c_4_ba_2	Intensity mia_c_4_ba_3	Intensity mia_e_24_b_1	Intensity mia_e_24_b_2
#!{Type}E	E	E	E	E	E	E	E	E	E	E	E	E	E	E	E	E	E	E	E	E	E	E	E	E	E	E	E	E	E	E	E	E	E	E	E	E	E	E	E	E	E	E	E	E	E	E	E	E	E
#!{C:Group1}Intensity 358_c_24_b	Intensity 358_c_24_b	Intensity 358_c_24_b	Intensity 358_c_24_ba	Intensity 358_c_24_ba	Intensity 358_c_24_ba	Intensity 358_c_4_b	Intensity 358_c_4_b	Intensity 358_c_4_b	Intensity 358_c_4_ba	Intensity 358_c_4_ba	Intensity 358_c_4_ba	Intensity 358_e_24_b	Intensity 358_e_24_b	Intensity 358_e_24_b	Intensity 358_e_24_ba	Intensity 358_e_24_ba	Intensity 358_e_24_ba	Intensity 358_e_4_b	Intensity 358_e_4_b	Intensity 358_e_4_b	Intensity 358_e_4_ba	Intensity 358_e_4_ba	Intensity 358_e_4_ba	Intensity 358_l_24_b	Intensity 358_l_24_b	Intensity 358_l_24_b	Intensity 358_l_24_ba	Intensity 358_l_24_ba	Intensity 358_l_24_ba	Intensity 358_l_4_b	Intensity 358_l_4_b	Intensity 358_l_4_b	Intensity 358_l_4_ba	Intensity 358_l_4_ba	Intensity 358_l_4_ba	Intensity mia_c_24_b	Intensity mia_c_24_b	Intensity mia_c_24_b	Intensity mia_c_24_ba	Intensity mia_c_24_ba	Intensity mia_c_24_ba	Intensity mia_c_4_b	Intensity mia_c_4_b	Intensity mia_c_4_b	Intensity mia_c_4_ba	Intensity mia_c_4_ba	Intensity mia_c_4_ba	Intensity mia_e_24_b	Intensity mia_e_24_b
-0.708881	0.0415306	1.14178	-0.222439	0.671263	0.661304	0.155399	-0.332584	1.06125	0.402344	0.158041	-0.684488	1.18396	0.560881	-0.176454	0.210165	1.70513	-2.45879	-1.14656	-0.855038	-1.66153	-0.202574	-0.661482	0.35091	0.685247	2.12945	0.384785	1.17675	2.08008	1.35386	1.78192	1.22667	-1.14229	2.60651	3.23872	2.42827	0.266577	0.327713	0.72542	-0.297378	-0.615843	-0.565342	-1.33386	-0.197311	-0.318317	0.523651	1.12889	0.95459	-0.921963	-0.0415325
-1.77375	-1.11261	-0.790094	-0.196484	-0.525047	-1.00311	-0.560869	-0.924988	-0.583862	-1.10303	-1.04492	-1.16705	0.460861	0.881708	-0.407774	0.0423031	0.686943	-0.145918	-5.28254	-2.12631	-2.58294	-2.75599	-2.18448	-2.51242	-0.267237	0.727835	0.432343	0.172596	0.875101	0.229038	-0.0295334	-0.8913	0.268774	0.139147	1.88458	0.298899	0.0295315	0.723392	0.672556	1.02372	0.514395	0.2948	0.191502	0.229292	-0.544443	0.679453	0.305817	0.351809	0.357275	0.348322
-3.05377	-0.729656	-0.96866	-2.15575	-1.87617	-2.0968	-1.08905	-1.53138	-0.84549	-1.24998	-2.02884	-3.2547	-0.425756	-0.599543	-2.26453	-1.16006	-0.387007	-1.65699	-3.40067	-1.52726	-3.45576	-1.17071	-3.13918	-1.21938	-0.635595	0.563637	0.187143	-0.117042	0.918583	0.475857	1.81979	0.573925	-0.551445	1.01823	0.31168	0.00601006	0.648622	1.04371	1.07587	0.446476	-0.0247097	-0.220007	1.87751	1.98476	1.11892	1.77432	1.07568	1.47804	0.812077	0.864311
-1.80994	-1.94729	-1.51462	0.851913	-0.36335	-1.2772	-1.0888	0.581375	0.0488586	-1.30682	-1.18538	-1.78786	1.67772	1.40681	-1.03091	1.7626	1.2955	-0.480063	-2.03174	-2.63828	-3.36044	-2.01895	-2.5528	-1.47389	0.710447	-0.346088	-1.95742	-0.299398	1.51014	0.912264	0.955175	0.630711	0.432667	1.26642	1.31756	1.11326	0.343412	0.342562	1.32238	1.35244	0.841223	0.309013	-0.41152	-0.575008	-0.676817	1.20695	0.940657	1.12288	2.66262	0.620045
-0.812492	-1.65434	-0.677	-1.67417	-0.416105	-0.85878	-1.56428	-0.697157	-2.5301	-0.751146	-1.41373	-0.854437	-0.20023	0.518518	-0.226214	-0.0981636	0.227243	-0.671497	-2.74495	-3.08753	-3.86708	-2.15658	-3.21079	-2.22962	0.661728	1.26438	0.391407	-0.676401	-0.7239	0.194403	-0.36356	-0.980116	0.207447	0.480768	1.06494	0.318136	1.11744	-0.152121	-0.213816	1.32704	0.960682	0.662392	0.91724	-0.748373	-0.325111	0.989738	-0.535982	-0.0114327	1.78083	2.34888
-1.13135	-0.753346	1.12665	-0.571693	-0.0641403	-0.159195	-0.201273	-0.684195	-0.0954475	1.52368	-0.00730896	0.539152	1.60031	-0.958013	-0.506336	0.40258	0.842796	0.337366	1.37111	1.65786	1.88454	0.527451	0.0969524	0.546328	1.44446	0.526693	-1.32376	-0.204496	0.506714	0.826649	1.04503	0.00730705	-0.869442	1.76368	1.43292	1.69899	0.160368	-0.0968018	0.0716038	-0.242712	-0.348421	-0.333616	0.274244	-0.65782	-1.08003	-0.271666	0.053442	-0.659054	0.688101	-1.39901
-3.51402	0.948574	-0.239554	0.205195	-0.357857	0.931496	0.722303	0.86532	0.00181389	0.581423	-0.171724	-0.125654	0.717228	-0.910942	-1.24252	0.424217	0.806311	1.23128	-0.164682	-0.6819	-0.886122	-4.23388	-4.49487	-3.96002	1.81421	1.87576	-1.88657	-0.166039	1.61271	1.19956	0.582819	-1.48384	0.731007	0.620924	2.18449	1.05311	-2.36903	0.74708	1.17911	-1.51439	0.432144	0.146011	-2.71321	-2.43055	0.376572	0.788218	0.276007	-0.132267	0.433447	-0.956261
3.16081	2.66032	-0.457272	-0.700623	-0.65411	-0.826904	-0.161434	-0.148966	-0.822477	-1.03305	0.547184	-0.381559	0.539303	4.92546	-0.286335	0.911675	-0.694643	-1.27063	0.00149918	-1.07947	-1.0067	-1.48136	-0.153652	-1.58386	1.11295	-0.00150108	4.13448	0.498714	0.650499	1.26583	-0.217127	0.592617	-0.0687694	0.0980225	0.997765	1.47935	-0.921526	-0.832378	0.0594635	1.34966	0.27153	-0.169863	0.943832	0.212523	0.313416	0.406929	0.190453	-0.180546	0.142559	6.55916
-0.744469	-0.880602	-0.124462	-0.946434	-0.386299	-0.341444	-1.49713	-0.99802	-1.3403	-0.000635147	-1.27968	-1.47985	0.599146	0.304405	-0.149826	0.413757	0.455599	-0.913668	-2.22457	-2.0516	-2.73669	-1.68166	-1.67642	-0.706211	0.729231	1.4381	3.62459	0.554657	0.31115	0.272194	-1.72946	-1.80744	-0.2167	-0.480499	0.872599	0.700636	0.221472	1.20291	1.14624	1.11265	0.784998	0.540312	0.185623	0.282368	0.0296631	0.79068	0.45068	0.489698	0.160147	0.000635147
-0.112253	-1.10327	-0.059988	-0.134468	-1.185	-1.31493	0.0479336	0.802296	0.471172	-3.39314	-2.71738	-2.80344	-1.62757	-1.88359	-1.96242	-0.320656	1.41052	0.726822	-3.57377	-3.32856	-3.40828	-1.76723	-1.24622	-1.41535	-1.4016	-1.49059	-1.21906	1.25795	1.19241	0.50416	1.75392	0.704748	1.0594	1.74036	1.74723	1.35323	-0.4933	0.095932	-0.140913	-1.89152	-1.99117	-1.56279	1.00286	0.923063	0.669138	1.61722	0.180593	-0.0479355	-0.40803	-0.663727
0.478998	-0.744732	-1.07761	-1.19887	0.18858	-0.290129	0.574821	-1.60899	1.10028	-0.866459	-4.24336	0.410917	0.312325	-0.446241	-0.853787	1.04587	-1.01634	-4.39881	0.411251	-0.0533123	0.61294	1.14406	-6.63226	0.869331	1.47257	-3.8673	-3.94127	-4.09147	-3.00997	0.29983	0.351425	-3.42699	-4.28776	0.35441	0.286495	0.0533123	-3.64084	0.849987	1.67185	0.447866	-0.670748	2.46088	1.89671	-3.69137	0.322418	1.12596	0.808382	1.44165	0.551228	-1.22479
-0.0669556	-0.803961	-0.283449	-0.718229	-0.706434	0.187853	-0.0702476	0.341541	1.62377	0.867718	-0.089468	0.98752	1.46831	-0.0922775	-0.383684	-0.274078	-1.20258	-0.146727	-0.213072	-1.70383	-1.22737	-0.734293	-1.46262	-0.198563	2.23173	0.597099	0.257194	0.251013	2.43967	0.778519	-0.0533905	1.64288	1.90235	2.572	3.40747	-0.706718	1.47619	0.41078	0.711882	0.650927	-0.0150719	1.13719	0.737732	-0.272537	-0.268911	0.43507	-0.796728	-0.560511	0.108297	0.507704
-2.57783	-2.43992	-1.69487	-1.49085	-1.16306	-0.629461	-0.853134	-0.593725	-0.687527	-0.831043	-0.987108	-1.17031	-0.0975304	-0.504293	-1.10208	0.438679	-0.0226402	-0.312019	-1.50339	-2.65731	-3.10123	-2.16095	-1.66877	-1.54552	1.0147	1.63421	1.26505	0.364744	0.915087	0.202354	0.0251713	-0.339458	0.449495	1.74249	1.5878	1.28286	0.53149	0.750259	0.954453	0.726452	0.964603	0.539949	0.801407	0.607035	0.458971	1.23459	0.523481	0.63064	-0.18425	-0.1278
0.126154	-0.170099	-0.245441	-0.346876	-0.47234	0.147844	-0.0363617	0.216095	-0.0201454	-2.58044	-2.13123	-1.77428	0.152868	0.647194	-2.17293	0.787275	0.917484	0.998506	-0.529905	-2.66298	-4.0573	-0.934111	-0.715097	-3.1208	-0.916681	0.583656	0.354994	1.71273	0.764853	0.734818	-1.78808	-0.0347614	-2.41148	0.616865	0.872417	0.991312	-0.775099	0.42988	0.539175	-0.560972	-0.746	-1.51744	0.140419	0.553575	-0.0207596	1.3789	0.684353	0.932838	0.387634	-0.731722
-1.18951	-1.5059	-1.73883	0.196119	-1.09881	0.52651	-0.400108	-0.0204086	0.265022	-0.308928	-1.69424	-1.48839	-0.401817	-0.10573	-0.942522	-0.562578	-1.508	-2.19232	-1.62641	-0.0839291	-2.16119	-1.69856	-1.45391	-0.964914	0.0712624	0.280521	1.13323	0.99934	1.09746	-0.159479	3.87949	0.22278	1.48206	1.68217	1.43562	0.626802	-0.170134	0.0661984	0.178436	0.0763836	-0.138416	-0.202076	-0.557016	-0.0473499	-0.376583	0.0146599	-0.756142	0.321543	0.471519	-0.437406
-1.37759	-1.47094	0.872276	1.35026	-2.30273	1.41936	-1.39336	-0.4585	1.60171	-1.56848	-1.40004	1.3043	2.58898	-0.477818	1.40342	-0.979441	-1.14755	2.37225	-2.95398	-2.40536	1.22767	1.78864	1.68444	2.00194	2.49518	1.09218	-0.47068	0.125744	2.35838	-0.141249	2.78088	2.75298	2.85627	-0.364346	2.3996	0.247864	3.26384	-2.10536	3.04332	-0.664005	-1.22094	2.76025	2.71501	2.25505	1.8838	2.69714	2.18184	4.04133	-1.22644	-0.125744
-0.778484	-1.31584	0.0818005	0.0997009	-0.368776	0.016655	1.34966	0.514721	0.253376	-1.81898	-1.32151	-1.49331	1.23338	0.0922298	-0.388676	0.377024	0.708515	0.0971508	-0.348391	-2.04885	-0.675388	-0.507351	-1.0501	-0.483408	0.312567	1.53255	0.417402	1.58936	1.19866	0.651506	1.8616	-0.0409546	0.648291	1.78774	1.75981	1.03455	0.376211	0.00426483	0.595055	0.407465	-0.0971069	-0.365082	-1.21207	0.790623	-0.0492973	0.348509	0.588272	0.0348244	0.782677	-0.487368
0.435713	-0.462404	0.473228	1.18635	0.902569	1.05306	0.999426	1.37731	1.83705	0.125479	-1.97767	-2.02951	-0.2061	-0.916292	-1.36036	2.03979	0.945162	-0.36935	-0.0126495	-0.123701	-0.20208	-0.699556	0.0126495	0.241753	-0.324394	-0.126144	-0.308102	2.55431	2.12811	2.91344	2.95899	2.20833	1.17093	3.04254	3.83564	3.2143	0.778706	-0.818287	0.814016	-0.738165	-2.01523	-1.31343	0.536015	0.525143	0.44507	1.49822	1.20469	1.02912	-1.34132	-0.618643
-4.58399	-3.19553	0.560673	0.567436	0.5182	-3.4052	-3.01406	-0.101864	0.148165	0.492939	-2.5736	-3.0346	0.732685	0.490189	-0.295641	0.661304	0.77903	0.755531	-2.18985	-0.861227	-3.18008	-3.92142	0.475975	-3.59124	0.454536	1.99574	-2.48234	-1.8487	-1.72308	0.755136	-0.101578	-0.491926	0.239761	-0.127705	0.765682	0.726736	0.208717	-2.06411	-2.10203	1.09635	1.18141	0.10158	0.977945	-2.63657	-0.440666	2.24517	0.506987	0.705063	0.170134	-1.4342
-0.293476	-0.665659	-0.782957	-0.747395	0.214891	-1.83343	-0.497427	0.858496	0.328548	-0.815704	-0.340719	-1.02661	0.110702	0.229332	-0.822775	-0.539118	-0.00611115	0.345608	-1.22693	-1.12347	-1.37193	-1.25063	0.0311585	-0.653395	1.1951	0.425938	0.14842	1.17102	1.01113	1.17266	-0.414188	-0.698837	0.783501	0.132639	0.907763	0.646927	0.795275	-1.23067	-0.636766	0.365366	-0.769758	-0.4468	-0.391872	-0.234171	-0.615938	0.496862	0.0951557	0.00611305	-0.14039	0.446951
-0.190903	-0.806078	-0.351625	-0.226717	-0.543879	-0.274441	0.825325	0.864771	0.524277	0.202366	0.374073	0.186222	0.805664	0.633192	-0.0179901	1.04719	1.0194	0.406933	-1.5518	-1.46532	-2.3937	-0.381136	-0.661522	-0.149652	1.31706	2.32709	1.82794	0.894529	1.86509	1.51868	1.83363	1.00271	1.12608	2.31562	2.37104	2.20541	-0.479975	0.576216	0.000871658	-0.285105	0.0927296	-0.0685692	-0.130091	0.0756893	-0.00987625	1.63154	0.782347	0.840797	-0.574257	-2.03034
-0.215973	-2.36902	-0.963072	-0.346417	-1.45624	-0.720432	-0.255232	-0.944061	-1.19104	-1.49045	-2.88872	-2.22045	0.825232	0.554962	-0.820198	0.636135	-1.34577	-0.572687	-2.43364	-3.0081	-2.72222	-1.96542	-2.67686	-1.75535	0.0147171	-0.816351	-0.12179	1.36307	-0.42017	-0.942659	-1.25968	0.126093	-0.909065	0.723762	-0.31049	0.968483	-0.0147171	1.55404	0.336607	-0.307608	0.870106	-1.10845	2.14542	1.82898	2.43043	0.843039	0.18169	1.44951	3.42576	3.46063
-0.650019	-0.734032	-0.710003	-0.184803	-0.0845928	-0.156277	0.175825	-0.0417919	-0.0420208	-1.99978	-2.41979	-2.18694	-1.06646	-2.79872	-1.47945	0.391165	0.831137	0.526838	-2.72647	-3.89782	-3.0154	-2.25206	-0.180733	-0.290712	-1.38858	-1.05558	-1.69743	0.735687	0.924404	0.662052	0.630728	-0.156818	0.40534	0.926218	1.08555	0.573196	0.715223	0.54681	0.787552	-1.83033	-1.63811	-2.62681	0.894089	0.611759	0.343481	1.11072	0.923763	0.807369	0.188541	-0.322992
-0.546928	0.958662	-0.0614929	-0.541824	-0.454481	-0.430054	0.0614929	-7.55574	0.398624	-0.399931	-0.679646	-0.588429	0.699675	0.975348	-0.163601	0.37747	0.257925	0.28462	1.17863	0.39636	-0.0938129	2.13719	-8.8305	0.718386	-8.66404	1.2458	0.800949	2.0052	-7.37982	-8.53303	-7.43279	1.28183	-7.81527	2.28341	-6.50602	-7.57829	2.53369	1.779	3.04651	-1.67297	-1.72857	-1.52954	2.59928	-7.94668	2.05065	2.58516	1.82968	3.02429	1.98795	2.20104
-0.674011	-0.106075	0.398313	-0.120216	-1.03575	-0.0410442	-0.342215	-0.65563	-0.769609	0.195642	0.953033	-0.106928	0.845579	1.02372	0.546001	0.550156	0.934774	0.689985	-3.5087	-2.36094	-3.58595	-1.58511	-1.57819	-1.53829	1.85499	2.00621	1.59609	1.01146	1.25655	1.05418	0.0471058	0.188591	0.431005	1.43726	1.44165	1.29656	0.325251	0.0312977	0.401016	0.939394	0.729231	0.602411	0.0149231	-0.253538	-1.15921	-0.189051	0.0991993	-0.0149212	0.340036	-0.707563
0.902863	-0.695391	-0.53434	-0.0168343	-0.856331	0.190147	1.11396	-0.918602	1.48795	0.304087	-0.207502	0.0690784	-0.287413	1.14071	-1.06027	0.216696	0.932888	-0.129532	-1.65405	-1.53359	-2.01614	-1.45768	-0.801128	-0.123348	0.975254	0.193407	0.885637	0.298782	1.6709	0.264561	1.28932	0.825182	0.648241	3.90664	2.8019	3.06897	1.20001	0.0767269	0.698524	-0.924542	-0.746275	-0.643568	0.271483	-0.587996	-0.638165	0.0168343	0.306871	-0.701016	0.240009	-0.142725
-0.706869	-1.05025	-0.378719	-1.10997	-0.0540428	-0.536373	-0.521019	0.445333	0.366236	-0.198023	-1.89479	-0.875532	0.300161	0.52775	0.186813	-0.30142	-0.075861	-0.296827	-3.33474	-0.720854	-1.12418	-2.884	-1.45719	-0.285187	0.908726	1.71653	1.24935	0.464556	1.33282	1.05362	0.187616	0.200571	1.10067	2.22579	2.3525	2.26963	0.635508	1.46209	1.29841	0.617327	0.328297	0.362768	1.05371	-0.0463905	-0.564184	1.21693	0.307337	1.8016	0.00684357	0.357437
-0.064415	-0.303659	-0.790592	-1.0767	-0.80777	-0.0424576	-1.06432	-1.23974	-1.43641	-1.19219	-1.15192	-1.47493	0.644793	-1.85759	-1.47143	0.136566	0.232508	0.610525	-4.78031	-3.88363	-5.49124	-3.67969	-4.84619	-3.99941	-0.232639	0.394234	-0.376366	0.675631	0.586113	-0.882671	0.136652	0.406927	0.299622	0.581001	1.34201	-0.537401	0.888779	0.824057	0.894766	-0.938885	-0.749947	-1.48118	0.112766	-0.12598	-0.557552	0.414129	0.0424576	0.850422	1.23511	0.8067
-1.4973	-0.446312	-0.947605	-0.958725	-1.786	-0.589731	-0.57663	-0.485792	-0.287411	-0.258944	-0.309032	-0.57798	0.407972	-0.849402	-0.423315	0.798206	-1.16047	0.17799	-1.8763	-1.19312	-1.87214	-2.3234	-1.03106	-2.31753	0.556734	0.597168	-0.0254154	0.559801	0.906691	0.0076828	1.27118	0.110901	0.54702	0.256632	0.88584	1.02273	-0.260075	0.307663	0.449602	0.138819	0.579416	-0.0215473	0.376268	-0.408091	-0.955511	0.505482	-1.23444	0.0155697	-1.1916	0.0778084
-0.320665	0.211947	-0.661041	-0.869204	-0.152706	-0.730598	-0.803717	0.346945	-0.234583	0.0284786	0.364435	-0.065979	1.40413	-0.948687	-0.449915	1.05851	-0.573385	0.091877	0.224915	-1.5141	-1.31513	-0.199732	-0.234615	-0.00531959	0.79113	0.256927	0.9475	0.0513248	0.93186	1.38342	0.00531769	-0.290773	0.253332	0.387075	0.800402	0.325752	-0.188938	0.193056	0.379696	0.142895	0.847395	-0.759916	1.06937	-0.215637	-0.28199	-0.15859	1.20512	-0.0418911	3.79481	3.07474
0.761999	0.962402	1.12472	-0.0552788	-0.135326	-0.294378	1.30839	1.53972	0.71369	0.51009	1.87123	1.40472	1.78241	1.36156	0.42128	0.733299	1.81467	0.785446	0.749279	-2.53709	0.00381279	-0.597477	-0.0293598	-0.0533428	2.87261	2.63018	2.46882	1.32166	1.44122	0.831369	1.28014	1.72206	1.4541	1.83561	2.25426	1.6873	0.461702	-1.43341	1.36337	-0.0038147	-0.145641	0.296246	-2.04257	-0.735348	-0.376434	0.984026	0.89476	0.738209	-1.94404	-1.2909
-0.0360374	-0.569853	-0.700123	0.250015	0.252052	0.0339184	-1.28387	-0.323811	-0.0705357	-0.52014	-0.0535011	0.524506	-0.391024	-0.460018	-1.1749	0.275435	0.00639534	0.579718	-1.34979	-2.13104	-2.402	-0.796474	0.122631	-1.76446	0.321794	2.35443	1.56697	1.21059	0.682096	-0.465193	0.126509	0.678499	0.0885277	0.988565	0.213449	0.0182495	0.00706673	-0.0433941	-1.54735	0.517292	1.18812	0.0270309	0.101219	-1.15563	-0.896639	1.14445	1.26952	-0.904428	-0.768055	0.731895
0.85828	0.574734	0.858566	-1.71737	-1.268	-1.07815	0.560818	1.03354	0.69557	-0.935482	-1.10343	-1.37516	1.52467	1.22849	0.378914	-2.42745	-1.60073	-1.49837	-1.34412	-3.94782	-2.41928	-3.35757	-2.1567	-4.5567	1.87497	2.02908	1.84143	0.465992	0.775559	-0.204535	0.847548	-0.0796623	1.35176	0.0628128	-0.102405	0.0708294	1.11309	1.18132	1.40416	1.60793	1.06485	1.14671	-0.38525	-1.27845	-3.4282	0.666084	0.160646	-0.290163	0.234402	0.193651
-0.533955	-0.471962	-0.249779	-0.334801	-0.211304	-0.611719	0.406181	0.32828	0.518312	-1.14843	-1.09176	-0.98102	0.607353	0.0447578	-0.609182	1.48593	1.93946	1.19506	-2.37451	-2.39678	-1.7879	-2.06031	-2.01206	-1.80668	0.268562	0.625343	0.77335	1.10954	0.766792	0.450979	1.90118	1.52234	0.932612	0.272697	0.157579	-0.315302	-0.619942	-0.678598	-0.389278	-1.10337	-0.59268	-1.23533	-0.306772	-1.09841	-0.847103	0.353634	-0.827259	-0.336517	0.321281	0.783745
-1.32665	-2.58566	-1.99788	0.474213	0.497011	-0.0429287	0.529423	0.539228	0.330658	0.894867	1.16135	-0.175373	2.125	-0.480475	0.285435	-1.45115	0.637199	0.777147	-0.322968	-0.12443	-0.804394	0.0748749	-0.43985	-0.741167	2.60661	3.22799	2.19839	1.10867	1.95807	1.42285	1.18798	3.12343	2.88896	2.33268	2.71774	2.04627	0.105471	0.693487	0.209108	-1.57107	0.371237	-1.54789	-0.210337	-0.469845	-0.212154	0.00742722	0.0216217	0.602251	1.35467	-0.760304
-1.47781	-1.71782	-0.951551	-1.03814	-0.835373	-0.269024	-0.0697041	-0.303707	-0.0233993	-0.470133	-0.581249	-0.558252	-0.140581	-0.0471058	-1.02891	-0.520239	-0.147852	-0.181456	-1.73236	-5.8377	-5.36099	-2.28254	-2.21533	-2.19369	1.32588	1.01919	1.76399	1.46815	0.944262	1.04243	0.738184	1.03763	0.966427	2.01914	2.17684	1.39641	0.410191	0.880093	0.781395	1.23273	1.20797	0.512676	0.57131	-0.23378	-0.656033	0.783894	-0.0571728	0.0233975	0.937767	0.220116
-1.48648	-0.369743	-0.194946	-0.487751	-0.915812	-0.932159	-0.495302	0.611916	0.352585	-0.284758	0.124805	-0.253679	0.980635	0.110828	0.0493679	0.119383	0.110228	0.0950584	-1.32559	-1.05491	-0.703156	-0.950291	-0.649219	-0.351107	1.62357	1.42016	1.05213	0.804209	1.35459	0.742657	0.48316	-0.0399666	-0.410656	0.664541	0.521528	0.356691	-0.0963249	0.465233	0.598377	0.78204	1.25757	0.537432	-0.00200653	-0.372721	-1.62008	0.459408	0.595881	0.628464	-0.437656	0.730295
0.788897	0.95232	1.01233	-0.075304	-0.504629	0.0633717	1.039	0.798685	0.816683	1.43129	1.01105	0.552311	1.59532	1.83195	0.0765286	1.00085	0.683186	0.527163	0.613386	-0.905687	-0.0633698	0.419987	-2.47395	0.196745	2.01428	2.43506	3.09197	0.954021	1.7436	1.0243	1.82954	1.81973	1.20089	0.751049	1.32587	2.16931	-0.503384	0.236986	-0.980303	0.11414	-0.359617	-0.763653	-1.59431	-1.22856	-0.724844	-0.75816	-0.608143	-0.414526	-2.43428	-1.0279
-0.999737	-0.445187	-0.539139	-0.173203	-0.392166	0.0824661	-0.325245	-0.398619	0.0948849	-0.579985	-1.22729	-1.11393	0.270533	0.0813828	-0.833424	0.0647602	0.215675	0.02771	-1.94104	-2.29873	-1.90629	-2.39636	-1.62925	-1.94337	-0.164928	0.395306	0.497776	-0.0218754	0.440851	0.351593	0.0550461	0.136694	0.319622	0.970633	1.06496	1.11194	0.611084	0.25544	0.655268	-0.675535	-2.53856	-1.22765	0.264984	-0.00224495	0.200766	0.818506	0.625197	0.117529	0.0438004	0.00224495
-1.24704	-0.844544	-0.662788	0.443344	0.283108	-0.31715	-0.00838852	0.2456	0.104391	-0.514809	-0.465031	-0.409693	0.10227	-0.595379	-0.595764	0.223551	0.750216	0.113487	-0.914728	-1.59823	-1.60184	-0.83193	-0.176481	-0.121738	0.784868	0.403671	-0.801683	0.648361	1.47763	1.18011	1.12832	1.29001	1.14549	1.69432	1.87128	1.56996	1.21934	1.09775	1.19734	-0.486355	-0.766033	-0.900694	0.749407	0.848755	0.475613	1.62325	1.46463	1.35253	-0.742405	-1.55868
-3.3886	-1.67345	-1.54962	-0.145012	-0.0208301	-0.101517	-0.370003	-0.000703812	-0.130247	-0.403093	-1.58102	-1.35334	0.000701904	-1.34098	-1.46966	-0.111313	-0.0193844	-0.486689	-3.18254	-2.25199	-2.07559	-1.91558	-1.65959	-2.76311	0.604273	1.14264	1.12322	0.649008	0.738371	0.628822	-0.603874	-0.214315	-0.908068	1.13683	0.784725	0.82614	0.736137	1.00989	0.904571	1.26421	1.02216	0.509844	0.140997	-1.76952	-1.29326	0.814192	-0.0379696	0.646501	1.85849	1.37456
-3.83515	-0.248579	-2.24082	-0.266251	-0.194492	-0.592609	-0.302351	-1.32477	-0.813765	-1.0615	-1.62926	-2.73574	-1.25595	-0.161177	-1.21657	-1.2187	-0.0140324	-0.561537	-4.3501	-4.89621	-2.66401	-3.17222	-2.11506	-3.56218	0.188229	0.756405	0.264576	1.02759	1.45453	0.362532	0.826407	0.122858	0.705246	1.401	1.66342	1.01612	-0.107576	-0.0814342	0.193523	0.750282	0.236322	0.185638	-1.82929	0.326897	-0.218905	0.44714	0.467644	0.626465	-0.0204773	0.246424
-1.37187	-1.53813	-1.14042	-0.672518	-1.30906	-1.29092	-1.86013	-0.745852	-0.131037	-1.81515	-0.659338	-0.819385	-0.276878	-1.47673	-1.17835	-0.250082	0.774359	-0.860456	-2.28652	-1.36877	-2.14016	1.84674	-0.62319	-1.56971	-0.461998	0.55208	0.573792	0.246647	0.302008	0.0970364	2.58455	-0.871002	-0.702066	1.01725	0.56488	0.642654	-0.338768	-0.293392	0.67379	0.950008	-0.312839	-1.22841	-0.424362	1.35278	0.904375	-0.58276	-0.378809	0.170485	0.953657	-0.904001
-1.12731	-0.975677	-0.253681	-1.23414	-1.08813	-0.967844	-0.865084	0.257357	-0.437792	-0.62459	0.410257	-0.729916	-0.650526	0.726553	-0.936989	0.0995617	0.175898	0.0439339	-2.17061	-1.57765	-0.992746	-1.45377	-1.87182	-0.55327	0.241028	0.440414	0.738861	1.82245	1.24296	0.53174	0.514614	-0.0971489	0.378851	2.21549	1.39726	1.22441	1.22154	3.1113	1.15692	-0.702389	-0.186249	-0.0337772	0.191546	0.0188313	-0.398584	0.402245	1.05275	0.267181	-0.319382	-0.0188313
-0.564156	0.0341377	-0.0743809	0.442913	-0.286137	0.624767	-0.277025	0.0161457	0.591381	0.0840206	0.116034	-0.250114	0.889811	-0.827808	0.502031	-0.344889	1.42684	0.285166	-1.97638	-1.95674	-1.37094	-1.91287	-1.50967	-0.607758	0.858309	1.81291	0.2502	0.706904	1.22329	0.105955	-0.317053	-3.26375	-0.173	1.01386	1.28176	0.866121	0.868135	0.0970192	0.794537	0.831461	0.778994	-0.246861	0.862755	0.127098	-0.0808468	1.05691	-0.159412	0.717726	1.26629	-0.348646
-0.0495129	-0.256962	0.26693	0.461645	0.154869	0.631353	0.138639	0.47443	0.439909	-1.81707	-2.4085	-2.91323	-0.102404	-0.853748	-1.87495	1.18704	1.35524	0.974173	-1.09071	-1.46957	-2.78561	-0.850811	-2.38193	-3.33646	-0.551233	-0.141897	-2.33802	1.04417	1.21528	1.08543	0.714491	-0.492212	-0.0283794	2.14188	1.95196	1.83553	-2.39556	0.295683	0.305447	1.06562	-2.15321	0.147606	0.820993	0.0283775	0.116884	0.400259	0.214611	0.49626	-1.05183	-0.577572
-1.51475	-2.15032	-1.13498	-0.755373	-0.758978	-0.874926	0.123455	0.00654221	0.00935745	0.356606	0.0545139	-1.96225	0.114927	-0.0244522	-0.69236	-0.219727	0.634691	-0.442284	-1.37825	-1.36162	-1.2312	-1.34388	-1.14008	-0.972099	1.67494	1.82555	1.28697	0.858623	0.936304	0.966867	1.05759	0.824823	0.357237	1.74548	2.01381	1.69801	0.224915	-0.342991	0.297176	0.0815144	0.380352	-0.00654221	0.345047	-0.258556	-0.173185	0.516888	0.112072	0.0937252	-0.374859	-1.11248
-0.478413	-0.914711	-1.0706	-1.03821	-0.278788	1.3698	2.84208	2.80453	2.3941	0.247896	-0.158394	-1.65628	1.10885	0.714911	-0.358952	0.087244	0.399555	-0.45722	-0.438696	-2.22385	-0.156933	-0.662924	-1.47183	-1.49223	0.0551338	-0.836489	1.63462	0.609352	1.22151	-0.213482	0.309099	0.490521	1.60821	1.04222	1.09678	1.26128	1.08665	0.871918	1.24582	-0.184898	-0.337458	0.456265	-0.355778	-0.0915604	0.292175	0.733107	-1.29475	-0.0625267	-1.03015	0.284763
-0.527727	0.217165	0.262438	1.34328	0.23814	1.51223	0.0534248	1.15453	0.162102	-0.847231	-1.78105	-1.75477	-0.0534267	0.448154	0.149654	0.722654	0.881809	1.52963	-0.724831	-0.825039	-1.41714	0.728817	-0.286812	-0.112185	-0.403482	-0.479317	-0.216581	1.46459	1.96978	1.90978	2.51305	2.1007	2.00247	2.55618	1.38827	2.24478	-1.35257	1.50359	0.973404	-1.26314	-1.84232	-1.20846	-3.51755	0.515619	0.370029	2.55709	2.06521	0.952492	-2.79602	-2.17138
0.321329	-1.40084	0.590389	0.845791	-0.844997	0.301245	0.676178	0.606947	0.721477	0.24066	-0.214081	-0.261347	1.01883	1.08549	-0.619427	1.4137	0.20306	0.312389	0.416836	0.237112	0.0944328	0.697575	-0.529554	0.520531	-0.320562	1.16736	0.481682	1.15638	1.52075	1.5445	1.60508	0.958164	0.77418	2.09653	2.04145	2.28244	0.35321	-0.447412	-0.35224	-0.262865	-1.50436	-1.61939	-0.949186	-0.0259361	-1.23749	0.897352	-0.833525	-0.699659	-0.818869	-1.13999
-0.858305	-2.10014	-0.529835	0.674549	0.0432797	-0.0379982	-0.532522	-0.400951	-0.359675	-2.76551	-1.51759	-2.24064	0.0379982	-0.459337	-1.64404	0.0813141	0.39558	-0.231272	-1.37318	-2.37089	-3.44889	-1.78906	-2.21508	-1.67606	0.0589848	0.204605	-0.735193	0.275641	1.20448	0.390568	0.466787	0.38769	0.318539	1.71085	1.08256	1.21358	0.909948	0.752321	0.762396	-0.284432	-0.676447	-1.097	0.888432	0.905123	-0.857374	1.15556	1.06114	1.11986	1.0338	-0.592434
-2.01024	-0.238428	0.378038	-0.101517	0.626656	-0.399086	0.422146	0.151754	-0.0281544	0.316378	-1.69981	-2.42781	0.888376	-2.58734	0.0162983	-1.41261	0.808918	-1.90735e-05	-1.40333	-1.93929	-1.91397	-1.21444	-2.64331	-1.79115	0.946115	0.609484	0.386911	-0.235374	1.87394	1.47635	-1.22392	1.59471	0.845886	1.70927	2.03562	1.90445	1.05607	0.420406	0.35459	-0.214964	1.22799	0.632528	-0.924486	-1.34635	-1.32635	1.00075	0.334747	0.709362	-0.764643	-1.95669
-0.932127	-0.662744	-0.556124	-0.206219	-0.157511	-0.0910301	-0.975952	-1.18033	0.3673	-0.0168209	-0.63509	-0.211132	0.638441	0.299322	0.319237	-0.298473	-0.185799	-0.748653	-1.55323	-2.75298	-1.04257	-1.20504	-1.08664	-0.761309	1.23826	0.619343	1.01059	0.271687	0.901342	0.671171	0.0719852	0.0996761	0.404823	1.54261	1.35824	0.733854	1.20085	1.24941	1.08969	0.598881	0.13125	0.016819	-0.218767	0.504271	-0.0502243	1.32477	0.953653	0.553642	1.13121	-0.104568
-1.28575	-2.02415	-1.26797	-0.908705	-0.788933	-0.955681	-1.64438	-1.34705	-1.46474	-1.86319	-1.20748	-1.43799	0.838863	-0.647371	-0.839773	-1.08737	0.507149	-0.132229	-2.89473	-3.92488	-3.44555	-2.58213	-2.14536	-2.15063	0.400433	0.148163	0.861563	-0.405605	0.512758	-0.750755	-0.972431	-1.93174	-1.18247	-0.0848866	0.581705	0.305561	0.884619	1.35917	1.45399	1.40774	1.54976	0.85833	0.667011	0.710438	-0.051836	1.5458	0.88179	0.948643	1.11766	0.482777
-1.01151	-1.039	-0.762184	-0.870857	-0.803782	-0.431633	-0.0368767	-0.0584068	-0.310308	0.0339413	-0.0888729	-0.240183	0.0684013	-0.33758	-0.460827	0.166714	0.0249367	0.319038	-1.96468	-1.40439	-2.75297	-0.504305	-1.46234	-1.41889	0.337183	0.433382	0.332325	-1.15591	-0.0686321	0.36416	-0.135357	0.342148	-0.0249367	0.898577	1.144	0.396027	0.681957	0.342272	0.662737	0.414766	0.704208	0.224459	0.277521	-0.559586	0.367086	1.21271	0.831217	0.67499	-0.52803	0.491074
0.0014801	-0.45429	-0.0014801	-1.92318	-0.673967	-0.584467	0.195711	-0.220549	0.429318	0.514313	0.289831	-0.870947	0.977879	0.583445	0.0965862	0.459078	0.24017	0.0204582	-1.61196	-0.671089	-0.937187	-1.41769	-0.388931	-1.10417	0.795225	0.783274	-0.116295	0.240583	1.5188	1.0397	0.245804	0.651174	0.40447	1.34886	1.36132	0.969765	0.72002	-0.880974	-0.672333	-0.668064	-1.44112	-0.979206	0.350779	-1.16679	-0.209656	0.577681	0.414875	0.25046	-3.4073	-1.32914
-0.46397	-0.890417	-0.358652	-1.23467	-1.0377	-0.556381	-2.61814	0.156345	0.532763	0.640282	0.503328	0.572782	1.4857	0.464871	0.0339489	0.551695	0.180162	0.657736	-1.37157	-0.946855	-0.825413	-0.062479	-0.465828	-0.101561	1.42325	1.41613	1.07181	0.812891	1.47162	0.198633	0.638266	0.822056	0.222094	1.76657	1.18664	1.46797	-0.541384	0.393574	0.160726	0.370369	0.54533	0.349428	0.279737	-0.393942	-1.60827	0.666807	0.276482	-0.450726	-1.06541	-0.789608
-1.23682	0.292765	-0.193785	0.0373459	-1.88866	-0.0936546	-0.00698471	-0.00487328	-0.217398	-1.48648	-0.637518	-0.630644	-1.31815	-1.11404	-0.499977	1.15505	0.795794	0.55497	-1.39426	-0.919514	-0.812578	0.00487328	1.19114	1.4987	-0.371298	0.483433	0.919552	0.569971	1.28838	1.9313	0.727993	0.835585	1.8382	1.38856	1.58096	2.42021	-0.0585499	0.467369	0.131556	0.0690384	1.28162	0.516857	0.518677	0.0504723	0.505749	0.94178	0.331057	0.45182	-0.0667057	-0.184687
0.274538	0.727476	0.339846	-0.203302	-1.03296	-0.641407	-0.764584	-0.617891	0.608175	0.0290012	-0.786062	-0.249004	-0.674841	-1.07449	-1.25174	-2.08105	0.0354137	0.381147	-1.27875	-2.48612	-2.03915	-1.39948	-1.14596	-0.794354	2.16815	0.740911	0.819284	0.391149	1.52567	-0.453453	7.72785	7.71232	7.62859	1.27711	0.659336	-0.0519218	-0.0792561	-0.469557	-0.286291	0.675096	0.359926	0.225536	2.01773	1.96142	1.84359	-0.18232	-0.643072	-1.34702	0.255112	-0.116079
-1.25779	-4.49627	-0.834843	-1.7528	-2.02252	-3.93471	-0.453583	-0.37422	-1.59202	-2.63923	-0.814251	-1.22765	-1.17755	-1.14573	0.0234795	0.700522	0.352577	-0.0234795	-0.39695	-1.49145	-1.9716	0.934727	0.234259	0.585764	1.30974	-0.302399	-3.22672	-3.79883	-1.42662	0.58881	1.58117	1.87724	-4.50441	0.930904	0.612358	0.779265	1.33458	1.25133	1.64742	1.44229	1.63141	0.857077	2.07631	1.73425	0.519489	1.53354	-1.37331	2.00476	0.717295	-1.02001
-0.508427	-1.60746	-0.224075	-0.375328	-0.844038	-0.839047	-0.295075	0.825769	-2.64363	0.220783	-0.0570774	-0.73834	0.988195	-1.18513	-0.0855694	0.0282784	-1.08077	0.303293	-1.39878	-1.39142	-1.03103	-1.95777	-1.29333	-0.406588	1.41242	1.15875	0.120489	1.48833	0.731682	0.427601	0.216625	-0.382446	0.842306	0.498512	1.75364	1.0796	1.45481	1.53077	2.81101	3.03999	2.87613	1.34341	0.114366	-1.65926	-0.277069	-0.674162	0.361328	-0.128429	-0.844793	0.532715
-0.479599	-0.947859	-0.518658	-0.413151	-1.74699	-0.0814133	0.142473	0.00302887	-0.431553	0.425856	-0.361904	-0.00302887	0.733431	-0.53035	-0.134958	-0.167021	0.108879	-0.437147	-2.47165	-1.52235	-4.95883	-1.9129	-1.32891	-1.3384	1.21234	1.70175	1.97698	1.13812	0.580448	0.805222	1.0054	1.24967	0.743959	1.43906	2.1454	1.97235	0.666557	0.551392	0.515253	1.02518	0.908831	0.683254	0.870024	-0.106741	-0.46155	0.545109	-0.43387	0.605684	-0.346544	-0.982933
-1.88295	-1.78477	-2.12507	0.376297	0.680069	0.305984	1.35323	1.44352	1.30951	1.20408	1.00197	0.284813	2.55628	-0.187536	1.12339	1.26126	1.53227	1.47327	0.518019	0.55303	-0.199143	1.1979	1.29274	1.22873	0.0864906	0.649517	0.152741	-0.0593643	2.88793	1.64171	2.40075	-0.0471878	-0.944504	2.36746	1.66391	1.83572	-0.854221	-0.132738	-1.39207	1.68326	1.96384	0.998516	1.08011	1.81947	0.892151	-0.781263	-1.2513	-1.35092	-0.809305	-0.876604
-0.421066	-0.0601673	-0.43747	-0.0838394	-0.279137	0.0848084	-0.69026	-1.00365	-0.196611	-0.24741	-0.710304	-0.521976	0.502834	0.426462	-0.308661	0.438961	0.0610886	0.337517	-2.35182	-2.47196	-3.32485	-2.71889	-2.14237	-2.69134	1.34722	0.911659	1.52155	0.603548	0.983164	0.161884	1.17346	0.776516	0.822577	0.900509	0.605482	1.01146	-1.16462	0.503162	-2.46696	-0.504723	-0.0597477	-0.84366	0.107899	-0.225294	-0.30619	1.20099	0.310812	0.351049	0.507523	0.461281
-0.539782	-0.352108	-1.24506	-0.810484	2.97678	-0.070816	-0.357552	0.133606	-0.587791	-0.682211	-0.279442	2.86844	1.44418	-0.480459	-0.995083	-0.307024	0.112577	-1.27281	-0.729971	-2.09056	-1.82791	-0.661587	-0.607872	0.542778	-0.0156765	0.719404	1.6326	0.394711	1.28815	0.229681	1.37543	-0.129505	1.25576	3.00282	3.32701	2.99642	1.45202	0.56432	0.937986	-0.163878	-0.0790176	-0.0624161	0.0156765	0.0530052	-0.277933	0.482033	0.110674	0.84692	-1.03203	-0.397636
0.0482311	-2.63348	-0.190184	-0.864628	-1.07321	-1.74317	-0.147081	-1.45168	-0.415502	0.118395	-0.915604	-2.3174	1.52565	-0.795618	-0.817203	1.34728	-0.396551	0.454117	-1.99376	-2.14797	-1.88175	0.108683	0.0240021	-0.429556	-0.392847	0.249489	-0.233551	0.874054	1.30147	0.869717	0.14292	-0.593151	0.0417557	2.6579	0.618149	0.535324	2.01106	1.82062	-0.432358	1.74322	0.722714	-0.585079	-1.43293	-0.0240002	-1.53304	1.38894	0.813248	0.902561	1.20042	0.930002
-1.45364	-1.02867	-0.971119	-0.445412	-1.03808	-1.02743	-1.53823	-0.883352	-1.16105	-1.39794	-1.08013	-0.973394	0.287968	-0.580723	-0.671103	0.450682	0.379847	-0.100315	-1.9365	-2.60644	-2.34091	-1.97367	-1.87648	-1.62224	0.514641	0.363451	0.454918	-1.06147	0.413683	-0.0218487	-0.241358	-0.904217	-0.934547	-0.471645	0.592112	-0.417131	0.799469	0.937969	1.01186	0.602207	0.0804043	0.194542	0.862118	0.904438	0.467962	1.36125	1.04855	1.30747	1.22548	0.638908
-1.87024	0.0455093	-3.25598	0.383936	-0.434221	-1.6624	-0.179621	-0.122736	-0.735685	-0.295168	-2.32509	-3.00608	-0.0834179	1.09982	0.296362	0.0797539	-1.23354	-1.21564	-1.33888	-3.62169	-2.23795	-4.07276	-0.299564	-3.95189	-1.82288	-2.25361	-1.27169	1.23208	0.228848	-2.87848	0.160091	-0.588943	0.268601	0.00173569	-0.421486	0.732193	0.294304	0.854231	-0.86121	0.885431	-0.00173569	-1.34085	1.07592	0.757801	1.12237	1.516	1.18506	1.07147	2.14285	2.0622
-0.548477	-0.429434	-0.262074	-0.6075	-0.630909	-0.714615	-0.896273	-0.300459	-1.1162	-1.73043	-2.23955	-1.00787	0.629156	0.294121	-0.414473	0.437502	0.327049	-0.03339	-0.544872	-1.22565	-1.60158	-1.73413	-1.4539	-0.878548	0.100496	0.819977	0.265034	0.772018	0.545063	0.0560741	0.336851	0.092041	0.163099	1.00506	0.967915	0.584249	0.983275	0.704836	0.79439	-1.32895	-1.52726	-1.07641	0.441736	-0.128307	0.195223	0.933971	0.529968	0.650927	0.547756	0.235167
-1.30235	-0.632879	-0.32881	-0.13562	-0.108229	0.0248451	-0.372246	-1.08461	-1.12153	0.397652	-0.0433979	-0.459337	0.820267	-0.406782	-0.578205	0.0252705	0.538918	-0.0603809	-4.44175	-3.30714	-2.61893	-1.96254	-0.631567	-0.902351	0.492706	0.433603	0.310576	0.62656	1.22623	1.13388	0.761831	0.858648	1.05732	1.88626	1.99339	1.835	-0.852072	0.672756	0.671736	0.576654	0.311625	0.112659	0.287914	0.720947	-0.346911	0.647558	0.325285	0.982807	-0.936144	-1.30655
-2.65816	-1.96342	-1.16342	-0.222626	0.174639	-0.646042	-1.09329	0.142971	0.554901	-0.328074	-2.88685	-1.0037	0.103613	-0.0598297	-1.2273	1.43568	0.953625	0.800797	-1.17252	-2.31123	-1.32872	-1.34753	-2.36477	-0.839836	0.513664	0.794334	0.619339	0.608599	-0.417696	1.02887	0.654924	0.887115	0.5431	2.15569	1.85838	1.66814	0.253254	-0.132671	0.336925	0.135847	0.00094986	-0.384645	0.23168	-0.213785	0.0376263	0.596577	-0.179611	0.302175	-0.0292473	0.585884
-1.05548	-1.99483	-2.14953	-0.220686	-0.91518	-0.424707	-0.5667	-0.299591	-0.295662	-0.698044	-1.09277	-1.19511	1.12425	-0.0811233	-0.321333	0.905098	0.302973	0.385097	-2.70701	-4.02444	-3.18941	-2.3151	-1.48854	-4.59769	-0.102379	0.853172	0.68417	-0.0121593	0.0248604	-0.151241	-0.239292	0.15683	0.133957	0.0600891	0.680626	-0.341618	0.537312	0.277328	0.0121593	0.625759	-0.0911579	0.138311	0.218185	-0.340698	-0.389496	0.0914249	0.495634	0.680748	0.462997	0.572025
-0.0106182	-0.63455	1.07766	-0.0790749	-0.00172615	-0.0971069	-2.38577	0.364624	-0.511812	-2.47375	-2.69944	-2.2785	-1.40174	-3.03044	-2.32473	1.28829	1.45668	0.184994	-1.91082	-5.80346	-5.32459	-1.55654	-4.06354	-3.15983	-1.31444	-1.03756	-2.01177	0.00172424	1.13723	-1.74162	0.726761	-0.4949	0.27302	0.980905	0.949732	0.473829	0.106735	-0.273352	0.153578	-2.66142	-2.30099	-4.70554	0.901396	0.631239	0.493891	1.22398	0.610081	1.01839	2.04169	1.96289
-0.13146	0.386061	0.982008	0.588081	0.765562	1.14426	0.1313	0.141089	-0.130672	0.255121	-0.156532	0.306707	1.54707	1.60099	0.503473	0.725645	-0.349203	0.208542	-1.99608	-2.29783	-2.77261	-1.40318	-1.7542	-1.77329	4.09969	2.84285	2.26674	1.86411	1.78615	0.814442	0.466967	1.54919	1.62153	2.72713	2.89938	2.98153	-0.257393	-1.34576	-1.26201	-0.509756	-0.713148	-0.973129	-3.29932	-2.23293	-2.37889	0.543842	0.752695	0.88056	0.680885	0.392378
-0.250797	-0.384556	0.295586	-0.196726	-0.126482	-0.892858	0.476522	0.666826	0.611439	-0.0145969	0.0504532	-0.240936	1.28628	0.135548	-0.508955	0.536079	0.493813	0.521854	-0.827555	-1.5313	-1.87832	-0.654854	0.014595	0.0216408	0.837452	0.948504	0.627392	0.970806	1.39224	0.599472	1.1369	1.04323	1.10326	2.07274	2.3025	1.9259	0.0627003	0.223043	0.0407009	-1.38753	-0.598963	-1.32172	0.43837	0.16571	0.116579	0.491917	0.475483	0.47353	-1.56276	-1.78383
-0.403965	-0.701046	0.714499	-0.256451	-0.665558	-1.13948	0.56447	1.05536	1.12452	-0.117866	-0.400477	-0.247133	1.21884	-0.378182	-0.268335	-0.926943	0.480017	0.492138	-0.481787	-1.19356	-0.102623	-1.14907	-0.17314	-0.641331	0.602881	0.368122	0.102623	-0.218714	1.14281	0.785341	1.05521	1.31291	1.43689	1.46718	0.374445	1.59462	0.703358	1.24688	1.3537	-0.128912	-0.108801	-0.465691	0.97158	0.668243	0.656639	1.23853	1.10879	0.173306	-0.165348	-1.08232
-3.58655	-2.28158	-1.50914	-0.913429	-1.30897	-1.3354	0.812857	-0.624292	-1.68806	-1.41509	-2.40732	-1.5088	-1.47703	-1.64117	-1.54971	-2.06596	-1.22595	-1.19609	-0.506002	-2.55768	-1.52131	-2.66543	-0.992195	-1.35199	-0.145964	1.10707	0.564365	0.880467	1.52671	0.0484924	1.38709	0.870873	1.13919	0.521542	1.9916	1.61262	0.40275	0.708401	0.66563	-1.21957	-1.09997	-0.168949	-0.303581	0.230011	-0.279215	0.990976	0.474081	0.841398	0.482025	0.470909
-0.476587	-0.37834	-0.494665	-0.52125	-1.47605	-0.998581	0.89661	0.645863	0.42506	-0.201183	-0.129581	-0.417942	0.404648	0.121212	-0.187698	0.875393	0.746582	-0.195345	-0.459398	-0.317127	-0.92127	-1.00405	-1.74218	-0.239691	1.1119	1.21687	0.962227	0.9039	1.23483	0.537506	1.03665	0.590408	0.83046	1.56659	2.04773	1.80268	-0.0790806	0.742168	0.714329	-0.659861	0.00484085	-0.153929	0.269369	0.266165	0.000883102	0.664503	0.574488	0.756445	-0.265667	-0.104771
0.0351887	0.222052	-0.076231	0.530941	-1.07769	0.452112	1.01817	0.773825	0.212244	0.897015	-0.693905	-0.796207	1.72712	-0.539255	-0.87949	0.0798855	0.0616074	0.0609169	0.362072	-0.162668	-0.499891	0.767109	0.563232	-0.0598888	-2.36118	-0.176645	0.480919	1.33367	2.01967	1.16641	0.610182	-2.17076	-0.733955	2.67747	1.15749	0.394234	-1.10445	1.53154	1.14926	-1.82315	-0.0807114	-1.9963	-0.163786	-0.452167	0.341005	0.33741	-0.455891	-0.0159779	0.0159759	-0.172232
-2.71602	-0.397148	-0.363699	-2.3158	-2.55753	-2.32812	-2.40867	-2.22744	-0.98934	-0.569267	-2.18795	0.0395241	1.08709	0.0562401	-0.5665	1.62459	-1.22887	-2.19366	-4.08744	-3.0995	-2.50753	-3.23864	-2.81288	-3.25852	-1.135	1.48007	0.933899	0.435326	0.87348	0.346994	-1.51501	-0.715973	0.63899	0.742271	1.04269	-0.512148	0.414141	0.792559	-1.55628	1.38755	0.636686	1.04812	0.388216	0.725487	-1.44817	-0.386145	0.590139	-1.82864	0.563429	0.610636
-0.274183	-0.444342	-1.10623	-0.55439	-0.0387669	-0.147114	-0.689991	-0.863352	-0.416384	0.339586	0.270981	-1.17593	0.595228	1.12407	0.0709953	-0.0945587	-1.30216	0.0330658	-0.499041	-2.19112	-0.272751	-0.767523	-2.10254	-0.233484	0.655926	1.3258	1.22074	1.32805	1.17206	1.51008	0.999773	0.747444	0.620649	1.41643	1.01953	2.18226	0.35939	0.247852	0.682865	0.282764	0.184547	0.412168	-0.831301	-1.24699	-1.50748	0.115152	1.1863	0.651255	0.805264	0.602888
-0.093996	-0.2946	0.457787	-0.838169	-0.81616	-1.13047	-0.652151	-0.955555	-0.177031	-0.678261	-0.633068	-0.648823	0.386389	-0.0822487	-0.189989	-0.805399	0.279255	0.0159969	-0.748289	-2.12662	-5.81821	-2.00597	-1.98854	-5.00664	0.909203	0.881117	0.914476	0.107223	0.529665	-0.187984	0.875448	0.129538	0.697411	1.13053	1.58645	0.312035	0.567139	0.447569	0.839172	0.806738	0.763231	0.450872	-0.0939465	-0.342297	-0.540409	0.688343	-0.00421715	-0.135708	0.00421715	-0.0434723
-1.34902	-1.1001	-0.797754	-0.284996	-0.67271	-0.592129	-0.499075	0.0486374	-0.545898	-1.44514	-2.04738	-1.94068	-0.369129	-0.845308	-1.31477	0.0117741	1.02029	-0.995211	-0.942923	-1.32837	-1.58637	-0.92807	-0.613842	-0.679192	-0.224504	-0.0833397	-0.477838	0.842737	1.32717	-1.21311	0.971701	1.51966	1.33748	1.72459	1.67997	1.32029	1.02584	1.7833	1.32764	-0.718372	-1.31576	-1.2154	2.25568	1.65065	1.16816	2.14785	1.27498	1.66804	-0.0409412	-0.312744
-1.86489	-1.98157	-1.34457	-1.12656	0.0532455	-1.43587	-3.49813	-2.67921	0.318615	-2.92031	-2.14433	-0.330925	0.290901	-0.0532455	-2.84942	-3.22099	0.399054	-1.29259	-2.8249	-4.76189	-4.04529	-3.55759	-4.1051	-4.09047	1.02832	1.67727	-0.441305	0.196024	-1.04109	-0.232788	0.21092	0.310631	0.135485	1.36105	1.74253	1.44201	0.620892	1.0887	1.17155	-0.502844	0.793289	-1.49099	1.41871	1.45269	0.771185	1.5445	0.208386	1.21725	2.56724	3.73681
-1.8279	-0.0487213	-0.321861	-0.240898	-2.04872	-0.977186	-0.490131	0.193655	0.0356636	-0.535461	-1.0448	-0.810774	-0.00136948	-0.147787	-0.580605	-0.668106	1.11894	-1.17756	-1.3312	-1.28402	-2.29264	-2.31475	-1.93766	-0.999258	2.57404	0.147024	1.02776	0.255711	0.763237	0.293631	-0.0550766	0.675488	-0.292765	1.16525	0.97677	0.0771732	0.123974	1.21488	0.305412	0.732977	0.269361	-0.0236912	-0.540428	0.477009	-0.694542	0.346847	-0.220095	0.294779	-1.30751	1.1612
0.481459	-0.882807	0.438425	-0.138912	-1.53618	-0.974659	0.312077	0.3897	1.54989	1.75582	0.530592	1.66294	1.58564	0.920731	1.13985	0.464882	-0.858576	-1.00954	-1.25097	-1.51698	-1.57068	-1.05766	-0.678608	-0.0149307	2.27023	3.72439	1.73023	0.885826	1.52104	1.04867	1.85845	2.47573	1.80012	2.81813	3.02085	2.52526	0.206663	0.0149288	-1.4539	-0.421575	0.0790024	1.07444	-0.765325	-0.95438	-2.49334	1.87113	-1.45718	1.09985	0.486334	-0.88825
0.00466156	-0.128296	0.275633	-0.00466156	-1.51523	0.823748	0.412914	0.114182	0.465056	-0.505068	0.770094	-0.0615749	0.923075	-0.0312271	-1.13805	0.870253	2.34469	0.4541	-1.22066	-0.597979	-1.5015	0.460127	0.133106	1.12727	0.264675	0.476902	0.293171	1.70036	2.26742	1.78663	-0.530731	-0.85619	0.202404	2.46396	3.23133	2.10657	-0.374105	0.534983	-0.135231	0.791761	0.122881	0.543108	0.714895	-0.447452	-0.634718	0.526777	0.198214	0.115093	-0.893831	-0.253798
-2.00104	-0.213737	0.791876	0.306528	0.279383	-0.086462	-1.53862	-0.463491	0.374544	-3.39509	-3.21536	-2.7902	0.108446	-1.62741	-1.27592	1.27998	1.67888	1.33783	-3.39146	-2.13673	-2.26911	-0.29101	-0.410385	-0.185978	-1.44456	-0.908684	-1.39266	1.17651	2.22196	1.74401	0.0494347	0.0952015	1.11339	2.16811	2.44359	1.87935	-0.0494327	0.899571	0.37319	-1.53964	-2.12399	-1.2596	0.584942	-0.394283	0.311302	0.630861	1.15569	0.310095	-1.86152	-2.44644
-0.55843	-0.783796	0.323282	-0.825767	-1.54249	-0.658888	-0.269589	-1.10457	0.508436	0.787573	0.497473	0.246099	0.682869	0.355585	0.786343	0.430084	1.10927	0.0719891	-1.18845	-0.550671	-1.30213	-0.521528	-2.01446	-0.554113	0.867226	0.842857	0.693354	0.29937	1.35396	0.149118	0.910757	-0.0833206	0.0531769	0.993704	0.751087	1.24194	0.536823	0.160679	-0.164009	-0.667471	1.00732	-0.182188	0.616018	0.875004	0.14753	0.949791	0.8645	0.439705	-0.528936	-0.581764
-1.78624	-0.90597	-2.59213	-0.627151	-0.935442	0.398148	-0.443245	-1.47893	-0.713039	-1.58641	-1.2879	-2.8943	0.0605087	-2.01546	-0.558851	-0.373489	0.418942	-1.92109	-2.49688	-2.22183	-3.08899	-1.25189	-1.53816	-2.09629	0.0365067	-0.730585	-1.19579	-0.517124	0.680365	-0.895042	-0.742384	-1.58157	0.286203	0.393761	0.28055	1.41137	1.71026	1.71275	0.803022	1.65286	0.726839	1.0295	0.767979	1.59173	1.17211	2.11577	1.53534	1.33976	-0.142649	-0.329498
-0.918844	-0.787943	0.159344	0.206482	1.00961	-0.823523	-0.374756	-0.448086	0.378618	0.527733	-0.819836	-0.0584621	-0.462446	-0.120865	-0.14732	1.25274	1.78355	-1.346	-1.12954	-1.02455	-0.423639	-1.593	-0.919802	-0.0515861	2.89971	2.52579	2.72892	0.260614	1.73723	2.04203	1.30465	0.760599	0.0465717	1.77998	2.52343	2.02431	0.563971	0.288433	-0.0446472	-0.128985	-0.268526	0.210197	0.275087	0.0301113	-0.0747452	1.54318	-0.867426	-1.15187	0.019558	-0.831079
-1.62634	-1.46484	-0.0439758	0.121107	-0.0069313	-2.52799	-0.745422	1.05779	-0.960482	-1.0918	-0.267958	-1.17477	-1.54488	-1.00696	-2.15485	-0.0141678	1.00923	0.990019	-2.73693	-2.23128	-1.73775	0.389147	-0.131096	0.320152	0.5208	-0.151352	0.25728	-0.14385	1.34471	-0.679953	0.184197	-0.177944	-1.2743	0.759441	0.0069294	1.3839	1.35325	1.19744	-0.039238	0.982893	1.04493	-0.958031	-0.851677	1.0153	0.97945	1.61979	1.6299	1.87691	0.449587	-1.02309
-1.38508	-1.14108	-2.88366	-3.71472	-3.78556	-3.63928	-0.233309	-1.28486	-0.260601	-0.744003	-1.91995	-1.12662	0.54077	0.0278778	-2.15055	0.49029	0.175678	0.320278	-4.62578	-0.967316	-1.67393	-5.02586	-1.98107	-2.71116	0.337561	0.350592	0.594687	-0.267351	-0.0642948	-0.605249	-1.02097	0.103609	0.65735	0.939314	1.17485	0.731132	0.10343	-0.354042	0.617563	0.0602112	0.169832	-0.485357	0.464911	-0.0278759	-0.10791	1.36094	0.92523	0.456883	0.850845	-0.152742
-2.84504	-1.4462	-1.42517	0.179747	-0.580526	-0.56642	-3.27509	-0.475677	1.25921	0.162588	-0.749927	-1.08189	1.7989	-2.66273	0.0353794	-0.80319	-0.704229	-1.17456	-3.46355	-3.59037	-2.85004	-0.800716	0.0325336	-1.05185	0.519844	0.373957	-2.16501	-2.08829	-0.0325336	0.830187	0.972675	1.20995	-0.436073	2.17029	2.13732	2.15722	1.47619	2.10411	1.34234	0.329363	0.380814	0.599508	1.64992	1.30183	-1.76242	2.35844	1.335	1.67599	0.957521	-1.27685
-1.75504	-1.23825	0.0245609	-0.376486	-0.55611	-1.29485	-0.0034008	-0.289167	-1.01127	-1.3833	-1.5275	-1.80714	-0.175295	-0.769304	-1.85504	-0.319889	0.0401783	-0.711079	-2.23477	-2.10921	-3.3818	-1.94146	-2.23327	-2.09939	0.517056	0.346924	0.0425377	0.610954	1.47283	0.495325	-0.0782185	-0.229683	0.24902	0.0546417	0.00339889	-0.90317	0.904417	1.7254	1.57699	-0.0441036	0.639813	-0.58407	-0.0095253	0.690714	-0.299557	1.6377	0.887161	1.60534	0.513016	0.538689
0.375864	-0.70895	-0.00543022	-0.313982	-0.380629	-0.0269814	0.461773	-0.755196	0.391678	-0.603594	-1.30642	-0.266354	-0.231443	-0.133051	-0.651197	1.45631	0.535585	0.314835	-1.12238	-1.89296	-1.63767	-1.02156	-0.579258	-1.63429	0.214916	0.0311413	-0.323914	0.528957	0.0998497	0.827459	0.920132	-0.0811062	0.285982	1.71963	1.96512	1.06007	0.837013	-0.356211	-0.269747	0.847374	0.77248	-0.171106	-0.779524	-0.483791	0.00543022	1.2924	0.469826	-0.699312	4.04296	4.13395
0.0763245	-2.47524	-0.695785	-1.47054	7.90264	-0.662886	-0.0136452	0.20163	-0.724001	-1.21002	0.4692	-0.385422	0.0549755	8.63369	8.01483	7.52361	8.16074	7.90336	-1.45092	9.18519	-1.84757	-1.35898	-0.537994	0.14226	0.038538	0.592998	0.135004	0.985502	1.26163	6.8205	0.664652	0.0253506	0.389919	0.845081	0.827866	0.9823	-0.372808	0.68914	-0.473694	0.330498	0.264423	-0.262407	-0.0647316	0.62859	-0.334663	1.16351	-0.197069	0.319195	-0.274097	0.210938
-4.82347	-5.16328	-0.517769	-0.180109	-0.614994	-0.572569	0.622644	0.663265	0.358715	-0.567783	-0.277559	-0.415237	0.27636	-2.20013	-0.495447	-0.426504	0.444406	0.626913	0.0378857	-0.0601673	-0.575302	-0.261803	0.0936127	-0.266802	0.467899	-1.25015	-1.57437	-4.1514	0.384113	0.544571	0.214317	0.0760117	0.0845642	0.580368	1.25875	0.520182	-0.00203705	-0.281471	0.0183067	0.62282	0.590424	0.163664	0.652056	0.202267	0.604742	1.05854	0.307222	0.663801	0.268131	-1.36641
-0.574167	-0.39889	-0.412783	0.550716	0.0177231	-0.89917	-0.309854	-1.48202	-0.68593	-0.23208	-0.369455	-1.20444	-0.0966606	-0.0538483	-0.474213	-0.60166	-0.348686	-0.0869865	-3.09089	-2.49946	-2.06702	-2.14539	-1.54652	-1.74432	0.807236	1.41723	0.707746	1.8059	1.7089	0.919008	0.298275	1.02462	1.20733	0.513966	1.24853	1.04571	0.479441	0.83346	1.05677	-1.80889	-0.219976	-0.680468	0.148601	1.22112	0.164057	0.653086	0.517309	0.43545	0.109491	0.33065
-1.22745	-1.38357	-1.2934	-0.596525	0.163036	0.0231838	-1.96535	0.176407	-0.782867	1.11705	-0.262337	-0.882788	-0.0231857	0.583664	-0.380882	0.820372	-1.51151	0.413195	-1.95711	-2.90165	-2.33376	-3.44268	0.414476	-3.29584	1.26132	1.41272	0.901709	0.731152	1.13027	0.965109	0.445995	-0.988579	-0.810049	1.42767	2.44083	2.07113	0.0447216	1.15681	-0.172716	0.993811	-0.444263	-0.116388	-0.219944	0.392563	0.0378094	1.52549	0.0410843	0.985338	-0.615381	0.439526
-0.347239	-0.0230351	-0.599669	0.706716	1.03931	0.243071	0.418453	-0.275738	1.67129	0.765574	0.510868	0.566906	0.74724	0.561325	-2.20618	0.142713	1.46492	0.252796	-0.393169	-1.8597	-0.682427	0.0230351	-0.940815	-0.323517	1.00402	2.27011	1.10663	2.90328	2.59608	1.35316	1.94852	1.96637	1.87405	2.55952	3.12584	2.76262	-0.103291	-0.458178	0.294994	-0.275662	-0.376679	-0.354847	0.0829773	-0.823315	-2.00475	0.131926	-0.37569	0.135338	-0.204275	-0.726597
-1.6887	-2.37317	0.659538	0.405596	0.0544949	-0.424025	-0.394737	0.874998	-0.552181	1.52584	1.07285	0.913902	1.40125	0.0310593	0.265654	0.969866	1.12073	1.10616	-0.122248	-2.44791	-0.330858	-2.76962	-1.59885	-1.60631	-0.417128	0.644079	0.223017	1.12646	1.7645	0.817318	-0.14949	0.558014	0.644682	2.322	1.47788	1.65438	-0.733839	-1.15319	-1.56961	-0.262432	0.715128	0.991768	0.263342	0.246204	0.0469322	-0.067934	-0.620134	0.223394	-0.0859661	-1.38049
-2.16783	-1.75476	-1.4936	-1.11803	-0.886305	-0.751003	-0.606499	0.000528336	-0.0394325	-1.09562	-1.22057	-1.34283	-0.768488	-1.57097	-1.88118	-0.428036	-0.000528336	-0.610136	-1.79451	-2.71961	-2.55068	-3.33523	-2.10296	-2.78302	0.968346	1.74023	1.38412	0.881016	1.09498	0.863731	0.431381	0.324339	0.313772	1.60918	1.55351	1.22403	0.248074	0.0575638	0.132908	-1.38154	-1.42121	-1.5931	-0.0227661	0.105358	-0.456842	0.42868	0.263113	0.205427	0.324182	0.238756
-0.217407	-0.257469	-0.0118561	-0.452835	-0.678707	-0.342098	-0.115749	0.526957	0.366478	0.147705	0.011858	-0.101202	1.02988	0.729574	0.189243	0.392412	0.821377	0.127638	-0.503771	-0.68372	-0.64209	-1.40318	-1.57395	-1.10942	1.41872	1.3891	1.36675	0.409246	0.862778	0.772201	0.848246	0.74502	1.08138	1.28185	1.70996	0.832842	-0.115858	0.475863	0.228094	0.184973	-0.176184	-0.0265865	-0.781128	-0.258715	-0.489769	0.164269	-0.0154114	0.334927	0.20693	0.0633316
-1.85008	-1.90944	-0.255968	-1.52479	-0.955824	-0.571016	0.626177	-0.779484	-1.02056	0.262852	0.608677	-0.332417	1.68266	0.783642	-0.0225754	0.0586472	0.242119	-0.0656033	-1.53565	-1.61229	-2.71011	-1.12455	-1.26469	-1.17781	1.16979	1.29275	1.41199	0.755083	0.354876	0.287182	-0.140137	0.0225754	-0.413145	1.90204	2.45143	1.59885	0.164654	-0.169287	0.634796	0.155972	-0.377613	-2.64235	-0.427753	-0.686848	0.887901	1.72289	1.06796	1.02553	0.849529	0.401199
-0.543428	-0.869484	-0.161268	-0.713623	-0.499077	-0.990549	-0.740482	-0.515152	-0.032629	-0.393064	-0.7295	-0.64558	0.645409	1.1875	-0.0565167	-0.00784302	0.313719	0.00784493	-2.07637	-2.60961	-2.62972	-3.38715	-1.74503	-1.37839	0.540207	0.759615	0.616848	-0.00933266	0.523724	-0.445372	0.290125	0.198454	0.0858555	0.7362	1.2327	0.907539	0.414404	0.881718	0.746109	-2.06106	-2.3716	-2.39117	0.54007	0.093195	-0.599558	1.07209	0.765804	0.685608	1.47628	0.85981
-1.64979	-0.978212	-1.01778	-2.32132	-1.25572	-1.72976	-2.50675	-1.91905	-1.20706	-1.72221	-1.6393	-1.1801	-1.31096	0.447918	-2.51265	-0.584425	-2.4135	-1.27087	-2.88516	-2.6982	-3.07499	-2.14502	-3.29377	-2.15136	-0.870424	0.566088	-0.464619	0.0388889	-0.928528	1.02182	0.769262	0.470449	0.274691	0.997381	0.0979214	-1.26246	0.573772	0.545384	0.658505	0.682888	0.746212	0.232618	0.159777	0.388346	1.01338	1.42951	1.67929	0.412348	0.568861	0.456398
-0.121193	0.466591	1.0839	0.312491	-0.0799122	-0.292744	-0.181362	0.99959	1.3443	0.873051	1.05579	1.31308	2.34904	1.64063	0.650526	1.41764	1.70319	1.27486	-0.485083	-0.85042	-1.13112	-0.435545	-1.28266	0.623482	2.04042	2.6045	1.90243	1.2658	1.94399	1.05564	1.94535	2.12514	2.06365	2.87765	2.9479	2.47022	-2.12475	-1.17811	-0.551546	-0.500175	-0.374868	-1.37658	0.194944	0.228025	-0.412039	0.978235	-0.933037	0.703638	-0.730814	-0.970108
-0.0284042	-0.252876	-0.0746918	-2.23449	-1.4533	-0.622629	-0.444746	-0.7474	0.020813	0.473818	-0.292383	0.356211	0.778353	0.278976	-0.17981	0.549082	-0.689888	0.318667	-3.32734	-2.37837	-4.73516	-2.37984	-1.81231	-4.11967	1.1209	0.222563	1.28452	0.425442	0.453649	0.160311	-1.26812	-1.60492	-1.94092	1.95334	-0.0208111	-0.158194	0.768341	1.03245	-4.0056	0.0483551	-0.877184	-0.706072	0.800753	-1.39011	-0.227282	1.10321	0.865971	1.29791	1.27949	1.16267
-1.12045	-0.289814	0.200773	-0.171701	-0.46102	0.155111	0.149126	0.45772	0.621586	0.703737	0.490929	0.641954	0.695894	0.0154972	-1.85963	1.10263	0.891289	0.967741	-0.929936	-1.80634	-1.91657	-0.819416	-0.0979023	-2.13684	1.82995	1.95455	0.102827	0.272593	1.22834	0.389889	0.75008	0.764399	0.834009	1.88888	1.82657	1.7174	0.247061	0.115555	-0.147579	-2.6642	-0.323278	-0.271795	-0.483301	-0.726425	-1.35263	0.763147	0.223375	-0.0154972	-0.0378132	-0.945141
-0.811373	-0.24647	0.324591	-0.201031	-0.339071	-0.120676	-0.685766	-0.262562	-1.19432	-0.539104	-0.195068	-0.737202	1.06348	0.992598	-0.14205	0.467936	-0.303759	-0.772184	-4.92306	-2.67167	-3.47729	-0.674616	-0.911085	-1.04967	0.255489	0.306814	-0.0681305	0.264242	0.61577	-0.975136	0.390879	-0.117868	-0.821827	1.32649	0.668222	0.354666	0.121811	0.309864	0.881483	-0.0448265	0.0448265	-0.97179	0.784201	0.463739	0.231329	1.62368	1.10923	1.292	0.531527	0.126137
-1.07746	-2.78522	-0.790062	-0.471235	-0.916702	-0.704287	-0.944067	-0.631193	-0.677313	-1.73214	-1.41994	-2.13137	-0.922092	-0.74757	-1.78321	-0.402695	-1.40893	-0.684898	-2.2897	-3.64627	-3.49452	-4.23379	-3.19241	-2.52633	0.747456	1.82264	-1.16717	0.690023	-0.818935	0.307568	-0.476017	-0.625828	-0.369953	1.91712	1.52176	-0.3941	0.0359497	1.77043	2.1823	2.76891	2.49813	2.20913	1.15227	0.600576	0.182009	2.20725	1.52449	2.07619	1.44139	1.02339
-0.670397	-0.367014	-0.53562	-0.689154	-0.445124	-0.519655	-0.338486	-0.453081	-0.601488	-1.11533	-0.79764	-0.983456	0.323095	0.00908661	-0.804842	-0.130388	-0.0652809	-0.466904	-1.00463	-0.688927	-1.60468	-1.19069	-1.28985	-1.3909	0.808664	0.624235	0.408873	-0.158617	-0.161932	-0.312153	0.21541	0.0448475	0.246708	0.260693	0.505842	0.436018	0.0556946	-0.115503	0.241997	0.642792	0.682179	0.353825	-0.00908661	-0.186606	0.0244846	0.845793	0.472881	-0.200298	0.802399	1.28997
0.777916	1.06956	-1.07349	-1.88151	-0.110256	-0.421694	1.32013	-0.740709	-1.4689	1.7816	1.30741	-1.53674	-0.358868	1.35388	1.00934	1.75013	2.36157	1.07692	0.640585	0.365847	-1.38987	0.692892	-0.761868	0.701681	0.333008	1.03277	-0.759041	1.91088	0.626097	1.80716	2.29897	2.08971	0.140146	2.40742	1.05337	2.64588	0.406689	-0.68714	0.325306	0.776806	0.0461483	-0.116703	-0.694878	-0.0552006	-1.006	-0.448095	-1.05466	-0.300718	-1.30031	-0.738798
-0.524338	-0.0991783	0.688627	-0.822975	0.417759	0.203447	0.284882	-0.3414	0.904655	-0.0915451	-0.343063	-0.861328	1.06412	-0.0276051	0.752296	-0.530014	1.0694	-0.0150433	-1.1722	-0.756157	-1.9118	-0.992912	-1.65977	-0.701364	1.19614	0.837339	0.589996	0.70965	0.863033	-0.00636292	6.03806	6.00845	5.91593	1.02147	0.225691	0.851187	-0.873072	-0.425331	-0.222933	1.27351	0.766272	0.00636292	-1.4651	0.66757	-0.669256	-0.420277	0.4846	0.671263	-0.6268	0.0548344
-0.831711	-2.96114	-2.03241	-0.387392	-0.763329	-0.254377	-0.460142	-0.150957	-0.267683	-1.0342	-0.787022	-1.41413	0.608294	0.339068	-1.99545	-3.01078	0.0418625	-0.0056839	-0.769924	-0.892958	-2.77749	-0.628941	-0.459421	-0.0391941	-0.35807	0.29537	-1.63621	-0.0166397	0.565451	0.116482	0.708935	0.0340271	-0.442213	0.483978	1.39036	1.30706	1.60091	2.10888	1.69357	-0.708101	-1.20375	-2.60265	1.45131	1.60312	1.31739	1.32345	1.56974	1.71531	0.765528	0.250383
-1.68258	-1.64844	-0.931189	-0.823742	-0.507492	-0.642017	-0.577162	-0.772564	-0.725966	-1.87203	-1.65619	-3.69679	-0.383129	-1.88027	-1.1084	-0.310131	0.382681	0.251101	-2.30587	-2.57245	-2.32151	-4.05676	-2.51247	-0.827558	0.642324	0.236181	-0.0644436	1.13813	1.61474	1.05151	1.81867	1.29792	1.67029	1.40443	1.67061	1.44291	1.31144	0.566566	0.949488	0.494663	0.26541	0.268085	1.20933	1.09524	0.385078	1.46647	0.90419	1.05107	0.000551224	-0.908092
-1.33474	-1.18859	-0.598364	-0.618906	-2.06523	-0.892223	-1.6696	-0.958338	-0.788855	-0.304234	-0.061554	-0.680105	0.486172	-0.4916	-0.422203	-0.27656	0.70295	0.376114	-1.05827	-1.33727	-2.58551	-0.0642338	-0.0828915	-0.109636	0.101919	-0.367607	0.0172043	0.721497	0.920134	0.19936	0.290775	0.192434	-0.0172043	1.32561	0.652344	0.663544	0.803612	0.87429	0.865484	0.478029	0.576702	0.335556	0.3461	0.43005	-0.395567	1.00223	0.620491	0.877977	-0.18693	-0.555821
0.172937	-0.921265	0.385523	-0.921913	-1.3171	-1.16878	0.203873	0.0423584	-1.35109	-0.0386333	1.3248	0.0474033	1.09478	1.36198	0.6716	1.06339	-0.333038	0.0386333	-0.343412	-0.748304	-0.881483	-2.23591	-0.483078	-2.26275	2.37268	2.51341	2.18663	1.55647	2.01907	1.53177	1.88261	0.456348	1.23595	3.20925	2.90599	1.80186	1.10252	1.36986	0.490772	-0.244451	0.907959	-0.33495	-1.12672	-1.65916	-1.74534	1.62258	-0.473202	0.76045	-1.00307	0.0443554
-0.0280018	-1.8446	-0.10878	-3.00282	-0.471199	-1.54077	0.0327835	-1.2067	-0.314579	0.0926113	-1.36527	0.394091	0.780411	0.0280018	-1.55207	1.1569	1.15887	0.808203	-1.67795	-1.61229	-0.930965	-1.44077	-1.51862	-1.89488	0.835501	0.364887	1.15954	2.2824	3.03437	1.23709	-0.61945	-0.232872	0.0475826	0.382004	1.22073	1.91142	1.06099	-0.190105	1.27534	1.83245	1.64935	1.49628	-1.12928	-0.748947	-0.0411034	0.68506	-0.0492554	1.25665	-0.161972	-0.884884
-0.270424	0.24625	0.85388	0.444374	0.188698	0.144827	0.969824	0.688641	0.738819	0.906746	0.833033	0.499458	1.29786	0.673208	0.754547	1.01407	0.867344	0.835775	-0.2603	-0.519289	-1.04086	-0.807999	0.415424	0.0795937	1.82869	2.12803	1.14309	1.81639	2.05647	1.33915	2.5014	2.11013	1.1836	2.23851	3.00309	3.00295	-1.5727	0.614202	0.0037117	-0.136633	-0.0037117	-0.826683	-0.183296	-0.908802	-1.37283	1.1184	-0.81731	-0.0796814	-2.22188	-1.24284
-0.33214	-0.967491	-0.396069	-0.69422	-1.02487	-1.02853	-1.07518	-0.989029	-0.712969	-1.1616	-0.00829315	-0.666708	-0.0298309	-0.698591	-0.824549	0.0645847	0.113195	-0.912037	-1.31714	-3.37844	-1.99537	-0.93403	-2.27717	-1.57008	0.705103	0.836693	0.265362	0.932407	0.972032	0.272125	0.553057	0.0595837	0.46345	1.4625	1.19747	0.627378	0.689508	0.266615	-0.257517	0.223629	0.0792599	-0.364628	0.686539	-0.621529	-1.45439	0.986271	1.04026	0.249399	0.667969	0.104023
-1.09049	-0.822506	-0.66359	-0.502205	-1.03857	-0.317314	-0.553717	-0.146006	-0.776348	-0.466612	-2.11564	-1.78219	1.43937	1.15857	-0.768276	-0.0422554	-2.38729	-1.59621	-2.09835	-2.00029	-2.94659	-1.13827	-2.30631	-2.07661	1.69264	2.42886	0.827087	0.0758553	0.0422554	0.83136	-0.369368	-0.499882	1.01568	0.879488	1.07275	-0.646383	-1.86324	1.97152	1.81584	0.879244	0.64134	-1.65719	1.56482	0.22583	-0.684315	1.20661	1.22218	1.07574	2.98675	3.60062
-1.06672	-2.89505	-2.46572	-1.75702	-2.26284	-3.24091	0.241962	0.275303	-1.74529	-3.29586	-3.97492	-3.90056	-0.821432	0.782627	-2.07673	-1.59932	-1.39169	-1.37094	-2.0487	-3.73056	-3.94051	-2.46078	-1.66701	-2.46004	-2.15369	0.387266	0.495783	-3.22868	0.337236	-1.40359	0.344698	0.383413	-2.94616	-1.26842	1.1932	0.813824	0.0465412	0.51935	0.513946	0.280062	0.458666	0.29944	0.240509	0.0117817	-1.06623	1.023	0.411552	0.767712	0.203575	0.135263
-0.969055	0.495363	-0.940979	-0.83802	-1.27584	0.164064	-0.671627	-0.108791	-0.592062	0.183174	-1.84263	-0.56168	0.0242672	-1.05052	-1.15099	0.734692	0.169951	-0.770594	-2.15578	-1.42488	-1.65912	-0.697758	-0.0242691	-2.35929	0.7167	1.47533	0.872007	-0.197472	0.870501	0.466354	-0.536102	-0.0618877	0.642652	1.65562	1.05183	1.0073	-0.180862	-0.253153	-0.806995	0.426489	-0.61471	-0.189442	-0.654863	-0.335234	-0.863947	-0.0676956	-0.345108	0.172125	0.337728	-0.700436
-0.710758	-1.54496	-2.33538	-1.87447	1.54826	-1.49212	-2.26228	-1.41474	-0.52945	-1.49939	-1.27233	-1.32975	-0.199396	-0.326916	-1.28947	0.0400543	-0.537077	-1.17906	-1.46161	-2.29543	-2.78732	-1.36201	-2.74018	1.78008	-0.0400524	-0.769487	-1.08707	-0.928389	0.85276	-2.56429	0.201588	-1.3325	0.994593	0.56633	0.801031	1.63372	3.54263	3.81808	4.404	4.78373	4.40376	2.97388	-1.6033	-0.682583	-0.646092	2.70225	1.12495	0.721512	-0.378366	-0.140322
-0.591427	-0.613688	-0.780052	-0.892372	-0.363888	-0.636322	-0.322851	-0.0145989	-0.745564	-3.28411	-1.4542	-2.51445	-0.672077	-0.360474	-1.41814	0.725172	-0.555153	-0.322582	-3.91662	-2.97399	-4.59999	-4.02348	-3.51164	-3.44687	-0.0334072	0.21093	-0.255585	0.27767	1.35509	-0.651699	-0.462866	-0.314884	-1.03178	0.840084	0.918362	0.443087	1.30309	1.71501	1.6923	0.71389	0.378422	-0.0850201	1.07784	0.883087	0.403824	1.48048	0.888655	1.03892	0.415497	0.0260906
-0.880579	-0.680464	-0.276066	-0.505604	-0.519491	-0.411734	0.3265	0.393629	0.368115	-0.0187702	-0.679783	-0.77144	-0.437193	-0.756815	-1.18217	-0.239861	-0.342875	-0.860863	-2.40484	-3.05266	-3.21353	-0.814953	-0.889153	-0.159658	0.0187702	-0.0838928	0.337704	0.177473	0.786194	0.544868	-0.67145	-0.169199	0.0803623	0.206751	0.5916	0.146328	0.961472	1.1371	1.19265	0.380209	-0.690983	-1.3444	0.0476742	0.239046	-0.178688	1.0281	0.995798	0.955305	0.741106	0.42457
-3.51032	-3.11759	-1.47435	-1.24286	-1.73015	-2.09544	-0.334877	-0.480152	-0.20759	-2.16569	-1.30865	-1.33421	-0.448669	-0.866272	-1.23991	-0.599602	0.645948	0.707657	-1.08234	-1.15791	-2.37324	-0.316833	0.430353	0.0829716	0.485598	0.215637	-0.221924	-2.21109	-0.163248	-1.91003	2.09544	1.13038	1.12406	-0.043436	0.113934	0.416866	1.48376	1.84625	1.73431	1.38082	1.20591	0.492752	1.20602	1.38764	0.87578	3.85158	3.69231	4.0678	2.31871	-0.120346
-0.51016	-0.145712	0.312387	-1.07021	-1.51858	-0.70854	-0.629541	-0.908363	-0.0440922	0.867847	-1.26091	-0.0801601	1.04548	0.112108	-0.527048	-0.675945	1.58166	0.587103	-0.930466	-0.163469	-2.07229	-1.26949	-1.22489	-0.813486	0.580963	0.186562	1.05266	4.71214	1.17507	0.246015	1.45349	0.415321	1.22455	0.675654	0.85614	0.321152	-0.0923824	-0.3011	-0.958137	0.735235	0.440393	1.38034	0.285305	0.74963	0.208801	0.86524	-0.0395985	0.0396004	-0.64032	0.650991
-0.324564	-0.689705	-0.201208	-0.77734	-0.624807	0.336807	-0.106463	-1.33926	-0.287937	-0.799787	-0.496252	-0.596502	0.691666	0.522074	-1.13167	0.159702	0.95928	-1.04903	-0.870504	-1.49338	-0.924934	-2.66789	-0.957861	-0.742416	0.931478	1.11569	-0.279097	-0.225571	0.517622	-0.432976	-1.13411	-0.62973	0.794342	1.22722	0.964775	0.774034	-0.0122166	-0.132011	0.64856	2.11193	0.396696	0.0122185	0.290302	0.177551	-0.15449	0.136515	0.0484829	-0.351387	-0.0530891	0.220177
-1.43751	-0.984291	-0.931627	-0.520342	-0.877121	-0.537478	-0.0673924	0.281805	-0.00316429	-0.0432396	0.134235	-0.0995178	0.501581	-0.420908	-0.162003	0.260958	0.559505	0.538908	-1.94906	-2.56609	-3.25863	-0.660929	-1.46946	-1.09301	1.49387	1.06255	0.921282	0.813326	1.35163	1.20258	0.465023	0.943331	0.91452	1.93377	2.15979	1.50056	0.202602	0.00316429	0.189301	0.53438	0.391937	0.460106	0.223225	-0.014782	-0.779629	0.872545	0.726793	0.600672	-0.893074	-1.01566
-0.631477	-2.5676	-2.44211	0.527634	0.617077	-0.0136681	-0.188747	-0.25058	0.303841	-0.712778	-2.07915	-1.0125	-0.478382	-1.70585	-0.630995	-0.0268612	2.05692	0.259808	-1.66925	-0.921806	-1.76148	-2.12137	-2.70464	-1.72571	1.50524	3.43845	-0.381794	1.58148	3.3951	2.96154	1.68953	1.61859	2.40653	3.38898	2.63797	2.92426	0.445601	0.436966	0.00906563	2.36638	1.27241	0.851988	-0.586279	-0.214323	-0.355312	2.33118	0.432821	0.671511	1.47705	-1.26027
-1.67916	-2.49394	-1.90176	-0.640883	-2.12651	-0.0824604	-1.58631	-1.18986	-1.73629	-2.0885	-2.65413	-1.14457	-1.62148	-1.12387	-4.48431	-1.98157	-1.70524	-0.298149	-4.27594	-3.83814	-4.09949	-4.76586	-4.56428	-3.92034	0.955717	1.34618	1.17121	1.15204	0.88232	1.40419	-1.23424	-1.05978	-0.248262	1.79875	1.43932	1.19184	-1.0139	1.26679	-1.16371	0.543163	0.340687	-0.246643	0.400415	-0.913065	-1.99316	-0.127171	-0.381615	-0.595724	0.886337	0.311113
-0.464966	-1.39953	-0.599812	0.0105228	-0.446958	-0.521578	-0.42099	0.538496	-0.411236	-0.724123	-0.265554	-1.39839	0.937132	0.345528	0.39303	-0.156649	0.647421	0.660915	-0.527308	-1.96904	-0.57839	-1.73463	-0.613399	-1.34162	0.463247	0.705381	0.349506	1.87234	0.252344	0.188402	-0.218184	0.698982	-0.106894	1.54702	1.59021	0.104532	0.718344	0.509783	0.348608	1.44895	0.258144	0.601763	-0.24032	-0.332657	-0.148417	0.30995	-0.491186	-1.25982	-0.22472	-0.426134
-1.29331	-0.954248	-1.21011	-1.54796	-0.872417	-1.11047	-4.84554	-4.07611	-3.89667	-3.42211	-3.16799	-3.96045	-0.000896454	0.605543	-1.87318	0.899437	1.20595	0.177578	-4.15916	-5.85801	-4.71305	-2.90065	-4.66706	-4.31299	-0.215923	0.163443	-0.703993	1.04895	0.524509	0.758129	-3.10293	-3.37681	-1.98026	-1.27982	-0.90171	-2.69857	1.21562	1.47359	1.54542	0.360241	1.48128	1.11905	-0.818106	-0.541115	-0.196222	0.68261	0.592358	1.13989	-0.0918388	0.444889
-0.602406	-0.254101	-0.141489	-0.0875473	-1.08214	0.491409	-0.659227	-0.770042	0.421797	-1.74339	-0.793434	0.386576	0.691795	-0.902023	-0.565321	0.210634	-0.99563	-0.986038	-1.61427	-0.3521	-1.97346	-0.271292	-0.54014	-0.401377	0.387232	0.984539	0.167154	-0.0493622	0.699904	0.666403	0.943193	-0.187563	0.261538	1.32697	1.75835	-0.434151	-0.896591	1.17102	-0.351877	-1.24881	0.711805	-0.548033	-1.88915	-0.949808	-0.762026	0.0152741	0.640518	0.736282	0.430136	1.60525
-2.87392	-1.96764	-1.09441	-0.813541	-0.994312	-0.668955	-1.04078	-0.317985	-1.45068	-4.97422	-1.54111	-2.67536	0.0445728	-0.498589	-0.782558	0.261726	0.426128	-0.806469	-1.45407	-2.68782	-4.25812	-4.23892	-2.21331	-3.20802	0.451071	0.926926	0.296951	0.238356	0.755394	0.444889	-0.24926	0.91313	-0.926914	0.753265	-0.0167923	-0.129713	-0.146011	1.06098	0.897902	1.02449	1.5428	0.875772	0.681145	0.44408	-0.721672	2.0853	0.707115	0.782377	0.479279	0.557497
-2.04622	-1.93548	-0.873566	-0.659946	-1.30048	-0.656481	-0.00332451	-0.871935	-0.202513	-0.985584	-0.767599	-1.40356	-0.683302	-0.918636	-0.832184	0.383018	0.0228538	0.00332451	-2.61973	-1.50127	-2.68611	-1.62236	-1.74713	-1.80664	1.24154	1.18557	0.423903	0.716572	1.19231	0.947905	0.651022	0.44982	0.21471	1.40569	1.97529	1.31591	0.276882	0.210098	0.364326	0.770147	0.810509	0.439745	0.451296	0.0340271	-0.0238781	0.465725	0.449949	0.896057	0.274332	0.467787
-0.509237	-2.02018	-0.634979	0.0534592	-0.900116	-0.853857	0.373526	-1.18621	0.272957	0.307928	1.6298	-1.61942	1.53843	1.3048	0.034626	1.64461	2.10859	1.88983	-0.595108	-2.0473	-1.66376	-0.576759	-0.518404	-1.77569	3.44811	3.4566	2.935	3.20656	2.89054	2.54924	2.63913	2.31951	2.49044	3.39076	3.04841	3.50108	-0.0387287	-0.321588	-0.360428	0.856329	-0.0867481	-0.342012	1.45541	0.643305	0.459364	1.27242	-0.735125	-0.05266	-0.0346279	-0.103823
-3.90199	-2.23103	-1.71944	-1.19513	-1.16147	-1.0438	-1.46056	-0.759388	-1.18131	-1.50098	-1.1781	-1.69554	-1.04735	-1.80554	-1.47386	-0.325199	-0.33144	-0.408531	-2.58737	-2.90273	-2.96768	-3.66366	-3.69035	-3.83847	1.35671	1.37045	1.3164	-0.467827	0.847572	0.300934	0.240059	0.803843	0.279337	1.3582	1.54541	1.09327	0.420055	-0.141195	0.436047	0.99675	0.788353	0.557537	0.590765	0.246876	-0.20252	0.699352	0.420847	0.452995	0.437674	0.107145
-1.18357	-1.14501	-0.768051	-0.354891	-0.113573	-0.357262	0.14176	-0.183256	0.324497	0.503752	0.396614	0.224613	0.503359	0.112249	-0.342039	0.424137	0.477854	0.393728	-1.15059	-1.30824	-1.68026	-0.643311	-0.159273	-0.409931	0.759474	0.147121	0.568937	0.40608	0.748106	0.654081	0.541841	0.0790596	0.302139	1.30926	1.42999	1.30045	-0.00709534	-0.306677	0.269016	0.677662	0.540632	0.344036	0.471924	-0.623859	-0.351934	1.04558	0.176834	0.286358	-1.35163	-1.14878
-0.323391	0.472084	-0.3466	-0.486877	-0.0270061	-0.731943	0.675642	0.356762	0.838991	-1.66562	-1.41882	-0.970776	-0.12829	-0.712809	-2.93552	1.05564	0.319094	0.292299	-0.536623	-0.956236	-1.10231	-0.223154	-0.656675	-0.0447044	-0.345259	-1.74057	-1.39404	1.31724	1.15417	1.27305	1.27718	1.54669	1.16282	1.39708	1.83912	1.68121	1.06133	1.52025	0.774803	-0.528482	-0.659067	-2.21131	0.282883	0.0638962	-0.0767364	0.665653	0.511433	0.601288	-1.41764	-0.59445
-0.551457	-0.390585	-0.242222	-0.552782	-0.259464	-0.329117	3.9561	4.07743	3.74827	-0.430456	-0.209877	0.387117	0.490208	0.603924	-0.235498	0.955969	1.21201	-0.119045	-1.1003	-2.17197	-0.682146	-0.69059	-1.32164	-0.655041	0.295414	0.978233	0.941036	0.869348	0.037632	-0.274864	0.433508	0.200535	-0.486237	1.06109	3.00062	2.07501	-0.66461	0.674	0.0684166	-0.203901	-0.36791	0.242748	-1.06994	0.337856	-0.48189	0.269777	-0.220573	-0.275696	0.763748	0.0311603
-1.01545	-0.795038	-0.579647	-0.536697	-0.411741	-1.01557	-0.515734	-0.510206	-0.56065	-1.80182	-0.855351	-0.940313	-1.43614	-0.748541	-0.909668	0.165314	0.539059	0.246222	-1.77329	-0.908676	-2.07109	-0.659258	-0.567331	-0.572298	-0.629171	-0.180109	-1.00069	0.619158	0.909609	0.745628	0.41226	0.308971	0.046732	1.50937	1.50269	1.11534	0.755779	0.879044	0.807804	-1.16614	-1.17632	-1.39186	0.585836	0.54603	0.361082	1.00534	0.745909	0.876263	-0.0506382	-0.398914
-0.782139	-1.28419	-0.431089	-0.468014	-0.172112	-0.265404	0.46187	0.611013	0.000656128	-0.356108	-0.0858803	-0.216585	0.160231	0.355154	-0.480143	-0.510181	0.195751	0.042736	-1.6053	-2.82172	-2.88926	-0.48106	-1.89438	-1.92774	0.62855	0.849361	1.45226	1.1008	0.406986	-0.000658035	-0.984907	-1.28031	-0.0895729	0.681318	-0.451101	1.37444	0.109005	0.25281	-0.125174	0.51507	0.725653	0.193371	-1.38037	-0.0989933	-0.135656	1.51115	0.394327	1.21937	0.418272	0.497885
-1.46816	-0.993746	-0.472679	-0.55249	-0.930157	-0.89773	-1.49108	-1.32509	-1.59376	-0.456175	-0.46483	-0.758884	0.180477	-0.422339	-0.592793	0.433544	0.712776	0.360006	-2.97557	-3.373	-3.54456	-1.84302	-2.00114	-1.73329	0.551374	0.580835	0.327421	0.720244	1.02964	0.898317	-0.253643	-0.075531	0.1252	1.66285	1.57143	1.34705	0.460249	1.09684	1.09032	0.724806	0.559094	0.0553684	-0.429958	-0.670969	-0.792658	0.245592	0.0557651	-0.0692425	-0.263512	-0.0235615
-0.215954	0.139294	0.561548	-0.215136	0.56325	0.420517	-1.02704	-0.955393	-1.32902	1.0419	0.878082	0.795332	1.39061	1.38646	0.0311699	1.3053	1.11615	1.09177	-2.96296	-3.8677	-3.86811	-0.67691	-0.556572	-0.616589	2.01185	2.26745	1.91697	1.35485	2.09843	1.98373	0.366632	0.174467	0.378285	1.96105	2.26059	1.96188	-0.031168	0.365852	0.0542069	0.717972	0.556908	0.375109	-0.295416	-0.262958	-0.872368	0.328224	0.166874	0.036768	-0.853731	-0.425768
-1.00452	-0.720804	-0.839907	-0.0887852	-1.4805	-0.745724	4.3706	4.74123	4.89263	-0.486902	0.819126	-1.06101	0.690748	1.43714	1.29161	0.961826	0.35866	0.314064	-1.78479	-1.31226	-1.72902	-0.55142	-1.32438	0.106155	-0.448286	0.697544	-0.52973	-0.494875	0.825962	0.53603	-0.455847	0.398871	-0.0173721	1.42342	2.03046	1.42319	-0.527407	0.0459213	0.0125046	-0.789743	-0.815182	-1.15427	0.518539	0.152964	0.462456	-0.0969715	-1.17276	-0.769922	-0.712645	0.445271
-0.469479	-2.38299	-2.95113	-0.477352	-0.540873	-1.24407	-0.511242	0.499693	-0.901592	-0.619137	-3.21319	-2.42858	-0.96879	-3.46034	-1.34298	0.256329	-0.0612297	-0.0516739	-4.36341	-1.89735	-1.2569	-3.39723	-1.33515	-2.47946	0.102333	1.62257	1.29478	1.96734	0.635469	1.49099	0.612089	0.0680294	1.21125	2.03052	2.60428	0.554148	0.780123	0.638502	0.277031	0.224915	0.192801	-0.397036	0.720106	0.377796	0.113104	0.821074	1.06202	-0.141905	0.738918	0.0516739
-2.62577	-2.41066	-1.69482	-0.266897	-0.292131	-0.382587	-0.768526	-0.318174	-0.533644	-1.4637	-1.27904	-1.87073	-1.89222	-2.14253	-1.76594	-0.280863	0.345821	-0.433931	-3.03366	-3.20901	-3.07175	-2.76519	-3.16225	-3.12819	1.26335	1.26447	0.879129	0.787031	1.20972	1.09401	0.892464	-0.047121	0.0151577	1.51256	1.64448	1.54135	0.329828	0.542671	0.628786	0.0150623	0.0907612	-0.329739	0.515594	-0.200806	-0.196939	0.772737	0.107117	0.33777	0.246284	0.211298
1.08601	0.690083	1.78274	1.10068	1.8411	1.71183	1.86751	1.39338	1.05985	3.5583	2.60688	1.18581	1.50178	1.46495	0.719692	-0.654358	-0.67795	-0.987169	-2.34299	-2.14677	-2.08522	-1.5419	-2.53168	-2.05075	3.20739	1.6664	2.10879	1.9328	2.98153	2.9028	3.80711	2.85255	2.71821	3.48051	2.87085	2.9877	-0.087223	-1.57731	-0.380123	-1.76492	0.0562096	-0.363716	-2.42309	-1.53376	-0.796678	0.359278	-0.150598	-0.958681	-0.3417	-0.0562096
-0.583349	-0.622973	-0.827772	-0.0641556	-0.241287	-0.0403194	-0.560009	-0.716213	-0.284042	-2.16027	-1.89528	-4.35451	-0.555964	-1.5006	-0.922901	0.493181	0.58206	-1.02982	-2.33074	-2.16367	-1.31225	-1.49666	-1.1425	-0.782497	-2.85259	-0.86447	-1.32673	0.59549	0.700956	-0.0925255	-0.327116	0.59037	0.076149	1.03404	1.23827	0.551222	1.47017	1.80718	1.9976	1.03199	0.457474	0.118233	1.06216	1.0599	0.595575	1.88188	2.03086	1.63586	-0.189629	-0.000326157
-0.220108	-0.508781	0.150744	0.561056	0.437895	0.393492	0.114963	0.171703	-1.41043	-0.617386	0.197067	-1.50877	0.881885	0.112759	-0.749258	0.0537453	0.246838	0.66563	-2.01694	-1.50737	-1.60412	-1.72972	-1.70166	-0.283613	-0.389008	0.630173	-0.290354	0.161161	1.79262	0.673269	0.222094	0.260895	-0.808853	1.19514	1.00791	0.616022	-1.00096	-0.414833	-0.934381	0.732216	1.12025	0.393576	-0.532581	-0.304833	-1.30784	-0.270374	-1.51944	-0.0276356	-1.76244	-0.0533142
-1.9623	-1.91459	-0.127436	-0.430067	-0.702919	-0.460035	0.155542	0.673967	0.503168	0.388559	0.34943	0.0986042	1.19562	-0.137697	-0.00977325	0.448284	0.742312	0.548183	-1.36801	-1.00548	-1.73728	-0.610184	-0.0336876	-0.510395	1.6279	1.97879	1.73136	0.0785789	1.29129	0.991392	1.41632	1.05305	1.11206	2.28175	2.03082	2.13754	0.290703	-0.82476	-0.214989	0.702978	0.121504	-0.453224	0.186539	0.20533	-0.398706	0.621944	0.418596	0.646959	-0.420225	-0.645794
-1.67242	-1.96873	-1.44179	-1.11487	-0.951839	-1.31536	-0.827179	-0.38303	-0.464477	-0.645973	-0.705826	-1.05707	-0.0228348	-0.988367	-0.717623	-0.310852	0.36665	0.00205803	-2.47548	-2.66554	-3.06525	-2.44722	-2.00075	-2.10874	1.05753	0.868637	0.421473	0.18877	0.790936	0.521568	0.927143	0.973854	0.694599	1.28357	1.36224	0.961113	0.382763	0.292644	0.165955	0.0964394	-0.0529671	-0.0415993	0.382933	0.392567	-0.0492115	0.465046	0.533478	0.695696	0.38724	-0.0457954
-0.291719	-0.33424	0.470568	-0.67436	-0.723728	-0.550783	0.0602894	0.490234	0.288931	0.257111	-0.382591	-0.427673	0.71187	0.150856	-0.0473976	0.272766	0.639961	0.0961895	-0.612862	-1.04204	-1.25053	-0.805506	-0.452198	-0.607119	1.05637	0.959227	0.735598	0.447334	0.736864	0.602013	0.927105	0.638784	0.570473	1.33509	1.56515	1.1668	0.377493	0.604973	0.671763	0.432247	0.53804	-0.0361557	0.138153	-0.110889	-0.589889	0.415213	-0.0228558	0.295525	-0.450817	-0.82321
-1.09781	-1.2682	-0.337419	-0.0810337	-0.326326	0.0583839	-0.160072	0.181324	0.136003	-0.664694	-0.237007	-0.933176	0.0910378	-1.87716	-1.80491	-0.835964	0.0165005	0.0267982	-2.22896	-2.96248	-4.23829	-1.487	-0.767805	-1.89807	1.53073	1.57879	0.569023	0.75144	1.96301	1.17993	0.601219	0.906828	0.786503	1.8734	2.21279	1.77912	0.181818	0.355843	0.530807	0.251087	0.349957	-0.164036	0.0116653	-0.0575981	-0.0116653	0.770407	0.767872	0.331947	0.297102	-0.567951
0.0949936	-0.213167	0.297348	0.0754795	-0.331402	-0.191229	0.237766	0.396412	0.353624	0.00378036	-0.289644	0.0912094	0.59981	-0.00377846	-0.196928	0.662533	0.969974	0.232073	-1.62807	-2.20494	-1.63996	-0.828739	-0.867786	-0.520655	1.48764	1.9021	1.69162	1.45799	1.8668	1.44792	1.38958	1.49866	1.12889	2.0817	1.98641	2.05139	0.217297	0.490761	0.445873	-0.211475	-0.896362	-0.975988	-0.0463428	-0.123222	-0.230196	0.782394	-0.200279	0.437967	-0.345848	-0.332266
0.683643	0.65118	1.19273	-0.0363312	-0.762583	-1.64742	1.07238	1.63991	1.43252	1.32103	1.38859	0.0893898	2.11704	2.86843	0.782841	0.259796	0.478952	0.659359	0.10804	-0.660545	-1.45472	1.90844	1.3051	1.71462	2.98255	1.70475	1.88532	0.936789	0.946232	1.49595	3.04719	3.18676	3.05738	2.54878	2.67987	3.49898	0.483574	-0.335142	-1.1488	0.649349	-1.34446	-1.05257	-0.243372	0.0363331	-2.22799	1.66238	-1.32575	-0.70562	-1.16009	-1.32522
-2.39231	-1.75119	-1.0918	-0.893986	-1.24529	-1.10467	-2.76738	-2.85804	-3.11947	-2.01651	-1.95678	-1.94147	-0.441315	-0.978117	-1.78008	0.0952377	0.421917	0.175075	-3.97842	-4.15369	-4.67471	-4.36904	-2.74945	-2.89868	-0.132359	-0.153952	-1.15468	0.624825	1.11042	0.286478	-2.3205	-4.27158	-2.25718	0.744244	0.328745	0.450687	1.69271	1.79112	1.84669	1.61859	1.18181	0.999119	-0.717945	-0.172283	-0.73678	0.539221	0.395267	-0.0672531	1.41099	0.809595
-1.22734	-1.46812	-1.0029	-0.299671	-0.167532	-0.50242	-0.971428	-0.734894	-0.412666	-0.299055	-0.569609	-1.03077	0.0178146	-0.0972023	-0.394524	-0.00390434	0.690746	-0.0950623	-4.65449	-2.82074	-5.13395	-4.15132	-4.44375	-1.263	1.14964	1.42199	0.888918	0.644617	0.963764	0.496941	0.852234	1.03012	0.618511	1.5326	1.83146	0.99016	0.211904	-0.564047	0.563078	-0.216593	0.433048	-0.780336	0.52525	0.311422	0.329781	1.1091	0.00390434	0.0749111	-0.568405	0.303413
-0.604137	-1.23921	-0.502134	-1.80404	-1.12533	-0.977911	-0.0992527	-0.295847	-0.656603	-0.408552	-0.986729	-0.718775	-0.692085	-0.536366	-1.37295	0.470966	-0.332537	0.69293	-1.56479	-1.41057	-1.71362	-1.50355	-1.66478	-0.0427685	0.402514	0.318916	0.162066	1.54885	0.0427704	-0.460495	-0.147016	0.34133	-0.0945587	1.19382	-0.323826	0.374546	1.53938	3.53803	3.32005	3.66979	2.49908	2.31105	-0.0809269	-1.30051	-2.02801	1.65369	0.729059	1.49827	-1.0747	-0.656578
-1.31536	0.52277	1.11061	-0.225275	-0.499155	-0.264465	-0.194016	-0.412718	-0.0571041	-0.839317	-0.957066	-1.52791	0.0481091	-0.707281	-0.90575	0.65304	0.843807	0.75186	-1.6191	-1.32383	-3.0162	-3.19942	-2.27731	0.185343	0.117367	0.00342369	0.553755	0.373898	1.69435	-0.505787	0.0458126	-0.0647583	-0.0034256	0.539318	0.558273	-0.478598	0.631756	-0.529715	-0.630445	-0.431721	-1.4453	-2.03059	0.371992	1.7557	0.862423	3.158	2.315	1.12248	3.13251	2.52662
-1.28761	-1.46306	-4.00068	-3.74208	-3.18075	-2.4856	-1.85581	-0.61035	-3.56245	-1.03741	-1.78381	-0.803305	-3.13837	0.241936	-3.30177	-2.43031	0.784409	-1.45227	-1.83398	-3.47943	-3.95827	-3.53219	-3.69183	-0.663498	1.91196	2.72705	1.48677	1.82938	-1.14131	-1.72317	2.09409	0.868252	0.802515	2.46482	2.81236	2.30534	-0.00344658	0.258823	0.243795	0.715714	0.607754	0.550535	0.274305	-0.277588	-0.04319	1.47295	0.0161743	-2.85386	1.77929	1.58682
-0.38455	-0.560245	-1.04054	0.55335	0.330048	0.384171	-0.945906	-0.446953	0.226542	-0.31517	-0.538986	-0.6595	0.104544	-0.056818	-1.40715	0.686825	0.0217361	0.562672	-0.454626	-0.724653	-3.40909	0.104793	0.617542	-2.22657	0.790716	1.42914	0.988663	0.490807	0.565083	0.842073	0.55323	-0.0141697	0.947718	1.02616	1.25508	0.826229	-0.346098	0.033886	0.140316	-0.0798016	-0.27429	-0.767151	0.222271	-0.150639	-0.654161	0.422705	-0.185579	0.140316	0.0141678	-0.230455
-1.12028	-1.11511	-0.49819	-0.958044	-0.189732	-0.852324	-0.160919	-0.433786	0.18935	0.416279	-0.550049	-0.217554	0.426933	-0.305723	-0.844082	0.0163174	0.0281944	-0.0450306	-1.49713	-1.91632	-2.48339	-1.25014	-0.641903	-0.825239	0.984053	1.55235	1.09699	0.294973	0.948597	0.689148	0.764751	0.762291	0.321682	1.15379	1.42842	1.23686	0.160534	0.148163	0.718851	0.482805	-0.0163174	-0.0245094	0.471174	0.0253582	0.136524	0.799667	0.4429	0.541863	-0.0530815	-0.351513
-1.39281	-1.14043	-0.935101	-0.797678	-1.20696	-1.07478	-0.499334	-0.356619	-0.345356	-0.960379	-0.812677	-1.13669	-0.397819	0.00110436	-1.13853	-0.000204086	0.21534	-0.0592918	-2.54129	-2.22651	-2.49221	-2.41797	-1.77893	-1.77702	0.703308	1.19645	0.884024	0.545946	0.496441	0.341686	0.166348	0.0342178	-0.0590362	0.970722	0.910536	0.912058	0.341299	0.434933	0.538872	0.311501	0.301916	0.0252476	-0.0725555	-0.647068	-0.657347	0.456602	0.000205994	0.126009	0.367264	0.104496
-1.03546	-1.01859	-0.668644	-1.06968	-1.1281	-1.05723	0.0183582	-0.0183582	0.180723	0.194248	0.0609913	-0.145212	0.418417	-0.138044	-0.645353	0.140175	0.280981	-0.0689945	-1.19984	-1.27443	-1.27234	-0.847429	-0.83083	-0.808226	1.10236	1.20457	1.00917	0.371637	0.719364	0.391069	1.08671	0.837601	0.739101	1.41465	1.61702	1.20122	-0.0691414	0.217894	0.210802	0.584343	0.275431	0.145447	0.345976	-0.0404224	-0.281176	0.617109	0.350748	0.399298	-0.0185242	-0.372688
-1.12582	-1.94889	-0.467115	-0.404839	-0.0528545	-0.260963	-0.10471	-0.0436802	0.554276	0.298641	1.946	1.00185	1.71588	0.92305	0.299713	0.812902	1.10122	0.602079	-0.49909	-0.798323	-1.60074	0.567295	0.0436802	-0.128742	2.40738	2.20061	1.71338	1.07211	1.89201	1.46085	1.2209	0.649464	0.834503	2.09005	2.39219	2.57337	-0.0926533	-0.0857925	-1.16548	0.282356	0.921263	-0.139731	-0.351627	-0.0621242	-0.513769	1.2353	0.505686	0.598436	-0.824587	-0.974131
-1.25283	-1.3936	-0.726704	0.267998	-0.480247	-0.584024	-0.555672	-0.44162	-0.498764	0.0431366	-0.36809	-0.684765	0.350985	-1.04822	-0.737503	-1.62546	1.00817	1.44263	-1.70573	-0.587389	-2.76865	-0.300432	-2.00364	0.016365	0.882412	0.622938	-0.992294	-0.784185	0.6395	0.936735	-1.03834	0.310562	0.290609	1.15124	1.22436	1.25114	1.15823	-0.016365	0.931293	1.27293	1.39705	1.33124	0.582451	-0.51915	0.372171	0.905678	0.462465	0.238783	-0.613453	-1.557
-0.855652	-0.448036	-0.52261	-0.742056	-1.06035	-0.20194	-0.502119	-0.326502	-0.597216	-0.0646706	-0.10759	-0.670883	0.586809	0.133461	-0.0609932	0.323351	0.551283	0.126114	-0.531658	-0.891029	-1.31628	-0.955156	-0.540487	0.0370769	0.279621	0.410822	-0.037075	0.358318	0.777811	0.496264	0.412218	0.310827	-0.299496	1.03011	1.25506	0.816221	-2.129	0.445364	0.422512	-1.0005	-2.23192	-2.76825	0.104996	0.155239	-0.175268	0.73912	0.354826	0.205402	0.243431	-0.0556927
-0.371075	-0.547457	0.140045	-0.557188	-0.562057	-0.417303	0.00947189	0.275511	0.244812	0.35079	-0.00947189	0.21452	1.04707	1.01536	-0.0659847	0.738667	0.944254	0.0144787	-1.4603	-1.22012	-1.57499	-1.41257	-1.21968	-0.779238	2.37533	2.28213	2.17746	1.07734	1.25881	1.14971	1.65633	1.85234	1.30014	2.68907	2.8264	2.40045	-0.0988751	0.27376	0.167797	-0.915352	-0.41062	-1.65026	0.103767	0.405308	-0.146227	1.35647	0.638605	1.22855	-0.421053	0.155737
-2.52708	-2.01417	-1.8629	-0.580666	-1.31382	-0.503662	-0.503097	-0.546217	-0.297482	-1.23553	-1.30685	-1.40996	0.398336	-0.885042	-0.508148	-0.26359	-0.219892	0.0529423	-2.76736	-2.64015	-2.15203	-2.62639	-4.00877	-3.46294	0.407713	0.287676	-0.136599	-0.832939	0.479927	0.317596	0.624155	0.695272	0.875376	1.19423	1.23066	0.556084	1.21611	1.13514	0.393028	2.44134	2.27533	2.04434	1.25312	0.771191	0.701637	1.82585	1.8248	1.98984	1.11285	-0.226929
-0.400911	0.596108	0.271849	0.379622	-0.41617	0.329458	0.132893	-2.14749	-0.156775	0.0585594	-0.83473	0.539041	1.28607	0.493957	0.0723763	0.779835	2.2564	0.213696	-2.85518	-3.11407	-2.99931	-3.0145	-3.80032	-2.33277	0.795044	3.1894	2.34733	1.8396	2.12432	1.69222	0.10152	0.776743	0.379559	1.21104	1.02204	2.52645	-1.09218	-1.36113	-0.976894	-0.0216599	1.8326	-0.666287	-0.22632	-2.07049	-1.07214	-0.318142	-1.05736	0.113754	-0.650374	0.188255
-0.540081	-2.06796	-0.111698	-0.764153	-1.71392	-2.10993	0.507631	0.631027	0.0950871	0.0394821	-0.533323	-0.133532	0.26013	0.536882	-0.0293674	0.435881	0.0293674	0.0989971	-0.812344	-1.30052	-1.07073	-1.07345	-0.908352	-0.671333	1.58513	1.76941	1.32211	1.9172	1.8518	1.49184	1.60439	1.70432	1.84876	2.39441	2.0166	2.5972	0.63121	0.893324	0.891275	-0.111904	-0.636829	-3.74639	0.234911	0.295254	-0.621351	0.956938	0.154276	0.511503	-1.08025	-0.194874
-0.736551	-1.59109	0.0772476	-0.0235024	-1.23402	-0.945475	-1.76834	-0.670544	-1.21577	0.636385	0.995817	0.589123	0.585575	0.00479126	-1.78396	-0.085165	0.141897	0.786549	-1.84378	-1.76985	-3.85359	-1.92272	-1.42512	-3.28989	1.59026	1.78234	1.19752	0.590698	-0.00479126	-0.832796	1.32766	0.977732	0.956368	1.54428	1.40727	1.24716	0.545446	0.650606	-1.17027	0.859947	0.0612965	-0.504944	0.53965	-0.0673504	-0.227516	0.645124	0.474844	0.613045	0.19319	-0.22101
0.304701	0.431599	0.234945	-0.0418434	-0.637093	-0.300909	-0.0667133	0.422741	0.360031	-3.40856	-2.58178	-2.78625	-0.686682	-0.986961	-2.05845	0.241386	0.592974	0.401344	-1.4766	-2.51963	-2.94821	-1.79917	-0.581245	-0.845222	-0.24818	-1.15636	-1.15668	1.41337	-0.284395	1.18736	0.871374	0.384405	0.680252	1.66058	1.7706	1.50167	0.421925	0.664793	0.271294	-1.41993	-0.662432	-1.23552	0.415678	0.177769	-0.342997	1.32798	0.576775	1.13895	-0.716059	0.0418434
-1.2276	-1.09102	-0.668911	-1.11076	-1.62714	-0.563648	-0.0904846	0.145063	0.126759	-0.678917	-1.09608	-0.794512	0.618574	-0.44874	-0.572456	0.08358	-0.00404739	0.0456142	-1.2953	-0.973049	-1.57133	-0.640398	-1.3198	-0.604364	-0.352284	-0.00155449	-0.535051	0.212645	0.589657	-0.433958	0.249565	-0.0820103	0.210318	0.258692	0.290997	-0.267851	1.29028	1.5672	1.37957	0.306335	0.273605	-0.0196209	0.713619	0.715956	-0.036747	1.3466	0.60289	0.975958	0.533608	0.0015564
-1.98582	-2.3203	-2.53112	-0.333149	-0.52346	-1.43099	-2.12697	-0.0293617	0.0046711	-2.07222	-0.997286	-0.816641	-0.121893	-1.01765	-2.48111	-1.11881	-0.585766	-0.525803	-2.79892	-1.7544	-2.44483	-2.84616	-2.58598	-1.92753	2.46106	1.52326	-1.05663	1.27142	1.6748	-0.00466919	-0.99785	1.15921	1.25573	0.854309	2.56432	0.83271	0.194807	1.39668	1.41675	1.60115	1.36063	1.1188	1.65565	-0.494518	-0.178776	1.35362	-0.303469	1.24138	-0.214024	1.11748
-0.619146	-1.3135	-0.880594	-1.86525	-1.05344	-1.7758	-0.321867	-0.300552	-0.557775	-0.0584679	-0.944473	-1.72034	-0.0461464	-0.178371	-0.785826	0.0979061	0.739229	0.155527	-2.66318	-2.79038	-4.0025	-3.68519	-2.29587	-2.16882	0.16638	0.584923	0.622835	-0.334534	0.492729	-0.372461	0.491337	0.388899	0.525425	0.167345	1.61717	0.78183	-0.0773468	0.273224	0.446392	-1.49373	-1.38096	-0.913122	0.149864	-0.755735	-0.433708	0.627405	-0.374027	0.630962	0.996609	0.743618
0.0279846	0.514961	0.216522	-0.365488	-0.379637	-0.0961266	-0.27603	0.411634	-0.236267	-0.234489	0.448154	-0.285009	1.08228	1.05546	-0.229759	0.113741	0.311512	-0.380215	-1.21019	-0.331827	-0.61495	-1.12727	-1.54065	-0.309122	1.68166	0.632988	0.912531	0.408499	1.74874	0.785059	0.863169	-0.0279865	1.14119	1.91696	2.32844	1.75144	-0.977566	0.255896	0.277069	1.63142	0.549984	0.354887	-0.142567	-0.29322	-0.25659	-0.195564	0.31757	0.133936	-0.132494	0.0342712
-1.43122	-1.08603	-1.27679	-0.394781	-0.0193405	-1.6563	-0.760008	-0.0110245	-1.84608	-1.04785	-0.623358	-0.503813	-0.353186	-0.548082	-0.396238	-0.900404	0.174732	-0.0257626	-2.15961	-2.0901	-2.41939	-1.57038	-1.19723	-0.115993	0.356729	0.687145	0.61632	0.408476	1.6651	0.243513	-0.978603	1.5265	-0.12126	1.01486	-0.765223	0.440821	3.90376	4.63804	4.47939	1.1287	4.50431	3.22424	-0.0838223	-0.331726	-0.38258	3.13141	1.85068	0.454946	0.0110245	0.582726
-3.46366	-3.17171	-0.761055	-0.451677	-0.879789	-0.755621	-0.00289917	-0.735775	0.00289917	-0.446831	0.286873	-1.4361	0.339838	-1.91949	-0.625635	-0.804457	0.886803	0.380484	-0.626753	-4.93719	-4.72156	-2.11766	-1.84618	-3.51828	1.93229	1.24972	1.93001	1.20725	1.8927	0.782543	0.778818	0.284693	1.35139	1.8056	1.84818	1.74286	-1.64522	0.574865	-0.162559	0.275543	-1.44904	0.275444	-0.237747	0.308001	-0.251053	-0.201328	0.601774	0.275244	0.330841	-1.34205
-2.1772	-2.02279	-1.75777	-2.49453	-0.147751	-0.259432	-0.708544	-0.100517	-1.43312	1.15764	1.03865	-0.0617199	0.370058	-0.674517	-0.687315	0.0617199	0.451418	-1.10723	-1.89511	-1.32764	-3.6895	0.31312	-1.1193	-1.44527	1.96296	1.69965	1.01076	0.594486	1.36085	1.23802	1.29359	1.67311	1.33146	2.22437	2.51956	2.33902	0.904591	1.06034	0.378071	1.21555	0.950228	0.910318	0.626879	0.693832	0.207857	0.929796	1.13092	0.935427	-0.922491	-2.71675
-4.13941	-1.52876	-2.7024	-1.26829	-1.55271	-0.924837	3.43598	0.0424766	2.23502	-1.68083	-2.31482	-2.36641	3.23362	-1.45794	-0.179476	-0.561443	3.85158	0.359531	-3.06889	-3.47564	-1.88921	-3.37847	4.57258	2.28303	1.68225	0.475801	-1.32013	-0.828402	-0.909883	1.76355	3.31839	-0.0424786	0.672842	1.22558	3.335	4.24614	-1.8075	0.15229	0.449867	0.295733	2.47157	1.26413	-0.10878	-2.54156	4.22793	2.911	0.854055	2.8346	0.0869675	-2.61446
-1.47949	-1.9387	-1.84181	-0.914312	-0.350197	0.321409	0.646198	-0.00142479	-0.387226	-0.31052	-1.22462	-0.402906	-0.964388	-0.796812	-0.452267	0.0909042	-1.61838	-1.41248	-4.69533	-4.38715	-5.05723	-3.06825	-4.04698	-3.87369	1.31663	1.70669	1.96059	0.943573	1.59825	0.927445	1.25617	0.879927	1.10151	2.60327	3.03781	2.13854	0.475321	-0.250055	0.366941	-1.53982	0.0642548	0.271391	-0.052927	0.0791759	0.278141	0.871662	0.142538	1.21383	-0.675545	0.00142479
-0.69186	-0.240191	-0.177145	-0.162395	-1.024	-0.326443	-0.119801	-0.322584	0.001791	-0.844345	-1.29273	-1.74057	0.148071	-0.102339	-0.775478	0.159622	0.269758	-0.00178909	-2.00723	-2.3613	-1.91488	-1.5945	-1.09782	-0.556593	0.778059	0.955345	0.33782	0.817082	0.883373	0.605999	0.335506	-0.165463	0.159433	0.840122	0.623795	0.157757	0.734854	1.04829	1.0516	0.29038	0.251625	-0.0250988	0.62429	0.0369682	-0.535486	0.761162	0.418564	0.336987	0.392944	-0.0193748
-0.810303	-0.738863	-0.832266	-0.875032	-0.603979	-0.271977	-0.211658	-0.0144653	-0.0667782	-0.549406	-0.878591	-0.604357	-0.00266075	-0.00465584	-1.26294	0.203968	0.81834	0.772158	-1.57233	-2.72652	-1.86578	-0.880789	-0.521517	-1.19705	0.557667	0.781183	0.639515	0.897369	1.19516	0.492544	0.373745	0.00889778	0.325836	1.42366	1.25315	1.07262	0.17691	0.301434	0.259518	-0.00345802	0.0797214	-0.696188	0.517593	0.3862	0.117701	0.811077	0.00265884	0.750717	0.269987	-0.498015
-0.387798	-0.500122	0.449575	-0.182777	-0.413906	-0.382191	-3.57911	-1.15025	-0.598623	-2.59414	-0.784803	-0.948654	0.919973	0.380524	-0.0168762	0.838713	1.51941	0.803326	-1.03866	-1.05557	-1.17728	-0.613138	-2.22079	-2.47521	0.651577	0.962004	-0.116427	0.176678	0.0168781	0.0986175	-0.890438	-0.173962	-0.116318	0.977709	1.20412	1.42021	0.211767	-0.095789	0.398439	-1.41226	-0.3792	-4.25338	0.42032	0.553871	-0.365368	0.47142	0.89908	0.899454	-0.585062	0.557812
-1.33063	-2.58922	-1.57854	-1.60329	-0.653927	-0.592724	-1.3325	-0.0606155	-0.761715	-3.02331	-2.74074	-2.32359	0.0539894	-0.940031	-1.95281	0.717136	0.815432	0.0218143	-4.51281	-4.4849	-4.71847	-2.06484	-2.50509	-2.55946	1.26077	1.90786	1.15812	1.43758	1.76429	1.38301	0.7337	1.06528	0.930531	2.3567	2.22223	1.7254	0.558998	1.03174	0.487175	0.658178	-0.398928	-1.89212	0.806566	0.140562	0.249119	1.64032	1.18222	1.11194	-2.38161	0.820583
-2.61462	-3.03278	-0.647823	0.156056	0.0568809	0.318975	0.593813	0.0450134	-0.269144	-1.5058	-0.235008	-0.388559	0.146852	-1.84646	-0.293713	-0.883818	1.237	0.133884	-1.731	-2.99526	-4.08068	-3.26531	-2.31964	-1.26	1.64524	1.37577	-0.850561	-2.22766	0.852028	1.43001	0.603537	1.19287	0.824434	2.05464	2.07165	1.60205	0.407089	1.04781	-0.0450153	0.215769	0.107897	-0.154659	0.696657	0.518013	-0.881252	1.33953	0.908379	1.14012	-0.147076	-0.714842
-1.54575	-1.21413	-0.543963	-0.298033	-0.106087	-0.0101299	-0.0994301	0.0848599	0.0411148	0.123318	-0.0741119	-0.353817	0.440615	0.0763264	-0.483538	0.30016	0.361145	0.206142	-1.36825	-1.67108	-2.03197	-1.54447	-1.19358	-1.50697	1.22463	1.32011	0.963901	0.371645	1.02847	0.652567	0.730072	0.5285	0.560532	1.51583	1.63078	1.2756	0.25135	0.0563106	0.392086	-0.347971	-0.626129	-1.08107	0.120775	0.0101299	-0.232597	0.67808	0.376923	0.44479	-0.540148	-0.929039
-1.68401	-0.972435	-0.898703	-1.08389	-0.957184	0.215351	-0.708733	-0.476583	-0.6649	0.723309	-1.07161	-1.00253	0.206963	-0.949318	-1.33629	-1.52459	-0.241856	-1.00731	-1.4217	-2.55199	-1.43042	-2.21837	-1.81119	-1.01245	1.38571	1.42143	1.15233	1.17721	2.12086	0.522196	1.38428	1.24058	0.781839	1.84005	1.80144	1.55767	1.36657	1.48001	-1.14384	0.0338039	-0.251385	0.933817	0.86998	-0.951202	1.20642	0.985783	0.868584	-0.394596	-0.485079	-0.911213
-1.38375	-0.92535	-0.528841	-0.446085	-0.544306	-0.329849	-0.831436	-0.946011	-0.867025	0.380817	-0.112471	-0.131508	0.822226	0.451244	-0.00657654	0.625612	0.660839	0.279085	-3.30518	-3.64981	-3.6947	-1.37236	-0.968504	-0.803455	1.18745	1.44246	0.784618	0.708986	1.06053	0.747793	0.00657844	-0.195028	-0.185286	1.3705	1.50133	1.22664	0.403643	0.761471	0.808456	0.805449	0.593088	0.250853	0.6145	0.326603	-0.335371	1.08411	0.611664	0.579035	-0.0803967	-0.219755
-1.67039	-1.28148	-0.726067	-0.563219	-0.373293	-0.64958	-0.937681	-0.436808	-0.480577	-0.455635	-0.733753	-1.10317	0.4508	-0.430109	-0.55917	0.207308	-0.0454826	-0.474026	-1.12136	-1.8659	-2.32361	-1.4348	-1.05839	-1.35141	0.507023	0.346165	-0.105087	-0.092968	0.175791	-0.160786	0.935949	0.399065	0.546461	1.196	1.14558	0.740435	0.702473	0.527962	0.680859	-0.473358	-0.161055	-0.649391	0.715946	0.741226	0.379582	0.801035	0.536453	0.498955	0.903883	0.674839
-1.94229	-2.72654	-2.69446	-1.68994	-1.22293	-0.94128	-2.09582	-0.879461	-1.70572	-1.82033	-1.74044	-0.84189	0.0250301	-1.53103	-1.54633	-0.479422	0.924831	-1.17299	-2.09876	-1.9451	-2.76337	-1.83617	-4.001	-2.21864	0.961088	1.21435	1.51418	0.898644	1.08098	0.312361	1.0338	0.744657	-0.409725	0.792049	1.35067	1.00023	-0.131229	0.50823	0.324398	1.29695	0.853224	1.08278	0.250765	0.386238	-0.101902	0.662235	-0.313219	0.023529	0.927509	0.771631
-0.102766	-0.146795	0.188267	-0.533855	-0.692209	-0.868572	0.753677	0.492336	0.257963	0.516434	0.861448	0.464348	0.00434113	0.877468	-0.00434113	0.198202	0.377615	0.394093	-0.684933	-0.819767	-1.43974	-0.656738	-0.451294	-0.570519	1.89037	1.95744	1.28519	1.1648	0.785196	0.683531	1.12266	0.674917	1.11274	1.94962	2.13113	1.13369	-0.106712	0.122934	0.160171	0.393375	0.0430393	-0.351519	0.212402	-0.641335	-0.392414	0.520969	-0.0203037	0.153229	-0.258793	-0.375517
-1.03342	-0.360731	-0.220613	-0.705114	-0.402269	-0.19849	-0.131464	0.435154	-0.256588	-0.344446	-0.468424	-0.125256	0.671846	-0.160906	-0.934275	0.00299072	-1.18826	0.194366	-1.43914	-1.4663	-1.18903	-0.750528	-1.52291	-3.92219	1.41825	1.8666	1.79078	0.660984	1.86862	0.948731	1.1012	0.634142	0.123507	1.40604	2.02783	1.63472	0.386435	0.274897	0.508785	0.817825	0.756742	0.819296	-0.414969	0.896318	0.794575	-0.513517	0.703522	-0.252546	-0.00298882	0.583172
-0.921021	-0.287662	-2.11162	-0.393679	-0.761654	-0.448118	-1.00187	0.40082	-0.238598	-0.437174	-0.36582	-1.35316	-0.441545	-1.33589	-0.54137	0.360401	0.513781	-1.02204	-1.31974	-2.0415	-1.69991	-0.535152	-1.08688	-1.07605	0.953749	-0.630085	0.893057	0.0227547	0.915596	0.476172	2.41685	0.69603	-0.113403	0.337782	0.980699	-1.29349	-0.445637	-0.0059185	-0.930147	0.452663	1.02464	0.144964	-1.06961	-0.0902138	-1.42615	0.382845	1.64283	0.0059166	-0.443859	0.220518
-0.156527	-0.711243	1.52677	-0.0133781	0.610994	1.16898	1.41579	2.0409	1.9349	1.99567	2.26288	1.66725	2.03655	1.97837	1.24587	1.89942	0.3046	0.827629	-0.187431	-1.96496	-1.74755	1.0943	-3.30826	0.854523	2.7808	4.00689	2.56154	2.47003	1.87463	3.16421	2.86227	3.16141	3.23232	4.32186	1.94045	3.91476	-1.71021	0.0246334	-0.407499	-0.816235	-2.6975	-1.6934	-1.48695	0.185228	-1.90181	-1.28493	1.1252	-1.20544	-3.09386	-1.41564
-1.15478	-1.23006	-0.85021	-0.0252991	-0.517178	-1.34541	-0.720907	-1.09825	0.554882	1.61017	-1.0165	-0.0344658	0.240356	0.976555	-0.320997	0.903803	0.0861225	0.97695	-0.774908	-2.42354	-2.80572	-2.14776	-1.42774	-3.20227	2.15257	2.61635	2.07394	1.81946	1.50052	0.994812	1.66474	0.477791	2.21635	2.53447	2.69263	2.37586	-1.80605	-0.923481	1.30714	1.67218	2.32409	1.93343	0.652597	0.243639	-2.42499	0.0252991	1.15136	-0.140308	0.0615559	-0.588923
-1.17969	-1.17411	-1.18958	-1.54388	-1.03018	-1.63224	-1.64204	-1.60401	0.769987	0.343817	-1.0296	-1.93124	-0.124462	0.522055	-2.00746	-2.19974	-0.835365	0.777529	-2.93049	-2.05394	-3.21083	-2.49474	-1.31453	-1.87006	0.0332756	1.98348	2.69029	-0.641699	0.175896	0.119175	0.518776	1.42951	0.396959	-0.0332737	1.19776	1.21578	2.35385	-0.688234	1.91943	1.87399	-1.58444	0.779394	1.19204	1.5809	-1.60844	1.45458	-1.09122	-1.13688	0.999502	0.166908
0.198202	-0.11986	1.23352	0.0246754	0.214085	0.665981	-0.175133	-0.0693359	0.465279	-1.55794	0.692482	-0.784393	0.110109	0.451559	-0.652155	1.52103	-0.575787	-0.0303745	-3.62943	-3.40198	-2.84905	-2.46941	-1.82294	-3.16393	1.99633	2.41014	2.55426	2.497	1.69794	2.15555	-0.146717	0.743404	0.372074	1.17404	1.6907	0.282751	-0.311161	0.654373	-0.316408	0.698896	0.090004	0.328791	-0.0246754	-2.58948	-0.381943	0.605707	0.387987	-0.549669	-0.0921021	0.505613
-3.10412	-3.80645	-0.39521	-0.983038	-0.467606	-1.04134	0.0245094	-0.0757503	-0.0947914	-1.08344	-1.16159	-1.22489	-0.411978	-0.888556	-0.801487	0.145302	0.912399	-0.0263996	-3.88713	-3.95759	-4.27763	-1.9668	-3.1142	-4.31587	1.29295	2.30804	0.746309	0.0482979	1.36132	1.28984	1.46789	1.33499	1.15275	2.32072	1.86587	2.23201	0.848291	1.91577	1.51122	0.648672	0.496096	0.121801	0.753489	0.855158	-0.743055	1.47334	1.22595	0.942301	-0.216341	-2.19123
-1.02533	-0.551134	0.132132	1.80957	1.52185	-1.20029	0.0298176	1.16407	1.14713	-0.372192	-0.309134	-0.0298176	0.652443	0.465513	0.438402	-0.547909	-0.0526199	-0.559814	-1.42025	-1.95987	-0.358069	1.10216	0.310085	1.21088	1.64315	1.88058	1.0822	0.528992	2.89613	1.90134	2.66932	2.41507	1.84075	1.56686	3.44528	1.93325	0.112209	0.261362	-0.528501	-0.316805	-0.523874	-0.847555	-1.58105	0.122147	-0.574831	0.227589	1.42521	0.258474	-0.46438	-1.61514
-1.1865	-1.00208	1.42994	-1.14332	-1.33173	-0.0456753	1.43277	-0.230949	0.177143	1.11484	-0.806644	-0.266104	1.28863	-0.288965	-1.17512	0.0164356	1.2712	0.038065	-1.01127	-1.04015	-1.0185	-1.91343	-0.840197	-0.568861	-0.28266	0.19388	-0.0232296	-0.780079	0.73147	0.48909	0.492476	0.000875473	0.390408	0.784708	0.990955	2.08725	-0.144924	0.273537	0.524258	-0.616219	-0.730095	-0.906351	2.27592	1.90846	0.703596	0.170481	1.36141	0.310158	-0.00087738	0.00237656
-0.929869	-0.606344	-0.811506	-0.740425	-0.904457	-0.972178	0.380611	0.161743	0.378311	-1.91893	-2.03645	-0.822823	-1.42301	-1.43469	-1.72029	0.826403	0.919142	1.59132	-2.33	-2.74203	-2.99429	-3.04311	-0.952883	-3.66794	-2.47127	-2.60834	-2.01035	0.555668	0.865395	0.75275	-0.646442	0.997187	0.538427	0.982178	0.974646	1.31791	1.12716	1.11961	0.675289	-1.00537	-1.29812	-0.753128	0.862173	0.450449	0.0500603	1.24302	0.385298	1.12173	0.982492	1.72586
-1.29717	-0.326962	0.441019	-1.09195	-1.05943	-1.77052	0.138353	0.563576	-0.172833	-1.0661	-1.25039	1.97141	0.402248	-0.866167	0.449255	-0.125246	-0.820271	-0.187128	-2.08748	-1.90713	-2.55511	-1.86916	-2.37489	-1.0633	2.58496	-0.144104	2.59156	1.41665	0.944904	0.0612965	2.02755	-1.32645	2.04188	2.55774	4.02949	0.0152626	2.95673	1.42617	-1.13892	-0.80352	2.12803	0.715151	-2.47549	1.00837	-0.0580025	-1.37329	2.13079	0.552042	-0.722475	-1.46068
-0.0116749	0.140877	-0.615088	-0.49131	0.560049	-0.477993	-1.11258	-2.87401	0.0204334	1.02613	0.130373	0.512215	0.940153	1.14707	-2.68875	0.590807	0.535786	0.188654	-3.95948	-3.87748	-4.33248	-1.1149	-2.45605	-1.82687	2.31066	2.47902	2.05317	2.32706	1.25476	0.134283	0.770893	-0.00457573	-0.063549	2.35355	2.58001	2.18081	-2.44968	-2.45232	1.12422	0.929129	0.571083	0.519585	-0.835335	-0.872919	-0.236288	0.261734	-0.711607	1.20032	-1.10252	1.31169
-1.09326	-0.92449	-0.640943	-0.853659	-1.02856	-0.641308	-0.305031	0.0226726	-0.0729561	-0.699507	-0.954098	-0.870701	0.54603	-0.0503178	-0.751331	0.259697	0.222321	-0.0305061	-1.43332	-1.46401	-1.71029	-0.591608	-0.993769	-0.751802	0.427109	0.28166	0.125925	0.319346	0.649006	0.162228	0.613775	0.202999	0.231567	0.834101	0.738619	0.431717	0.594288	0.939089	0.826967	0.485014	0.620951	0.00706673	0.83473	0.483547	0.225756	1.21444	0.757423	0.665541	-0.209974	-0.605947
-0.767134	-0.802427	-1.52824	-0.340904	-1.22424	-1.0255	0.296352	-1.40611	-2.81861	-1.09515	-0.677404	-1.53662	0.409319	-0.361286	-0.754545	-0.834072	0.746553	-1.77652	-2.06447	-2.13785	-1.79248	-1.91981	-2.04979	-2.40853	0.502323	0.429037	-0.596289	0.213112	0.128019	0.654575	0.927475	-0.967014	-0.207481	-0.529759	-0.59812	1.50686	1.20114	-1.1581	-0.116898	1.01256	1.71826	1.08242	1.42458	0.783123	1.33269	1.29348	0.658327	1.46952	1.05861	-0.718052
-1.78851	-1.52508	-0.908888	-0.828268	-0.791596	-1.16918	-0.655313	-0.45475	-0.452034	-1.14628	-1.12655	-2.0819	-0.242165	-0.467037	-1.22709	-0.33795	0.312635	-0.280502	-1.78731	-3.4552	-3.53343	-1.92192	-1.68727	-1.75072	0.632606	0.668566	0.614527	-0.182325	0.533421	-0.153265	0.317818	-0.0658894	-0.377989	0.387079	0.666588	0.382965	0.666639	0.68742	0.765293	0.646929	0.539518	0.254515	0.694128	0.573961	-0.0202484	1.28573	0.824318	0.965813	0.396465	-0.109005
0.630413	0.293798	0.609022	0.0470638	-0.480623	-0.147522	0.0533238	0.131229	0.0439148	-0.799231	-1.17017	-1.31637	-0.146709	1.99514	-0.580326	-0.527794	-0.0909195	-1.22525	-1.46675	-2.41579	-2.60051	-3.42284	-0.875402	-1.71089	-1.20917	2.57504	2.44917	1.39462	0.879818	1.84939	0.117901	0.0935631	0.769758	2.01956	1.16111	0.540434	0.931969	1.30977	-0.640865	0.542467	-0.899736	-0.0439148	-0.262188	-0.451227	-1.02753	-0.337473	-0.601238	-0.400692	-0.618547	-1.7697
-1.62491	-1.51675	-0.539644	-0.383585	-0.871082	-0.668634	1.77909	0.0314999	-0.228327	-1.29587	-1.78853	-2.19507	1.18794	0.881466	-0.959372	-0.894148	0.872313	1.98655	-1.79099	-2.67301	-2.38986	-1.46917	-0.739861	-1.08263	-0.348629	-0.580051	0.683748	0.716282	0.65509	-0.382467	0.0765095	0.483639	-0.0620155	0.603048	1.02021	0.75721	1.08801	1.36961	1.60305	-1.14878	-0.411474	-1.09007	0.988224	0.602623	-0.592232	1.55082	1.30527	1.19459	0.251368	-0.364502
0.84656	0.775036	2.1905	2.23733	2.48183	1.21341	-4.52845	2.77179	-3.69103	-4.07127	-4.64194	-5.25846	3.85908	1.21992	2.38934	2.88801	3.18176	3.5111	-4.68969	2.20726	1.63082	-2.63185	-2.28529	3.28521	-3.18331	-2.63676	-3.55926	1.96142	2.48903	3.03448	3.50355	-3.55519	-4.97185	-3.37101	0.912453	-2.87802	-3.24733	-4.17526	-3.35434	-3.46723	4.04815	-2.94164	-3.75645	3.16983	-4.56208	3.39726	3.3996	2.87793	-4.18563	-4.13089
-0.812607	-0.288477	-0.629002	-0.813009	-0.895676	-0.731543	-1.01782	-0.116852	0.0820293	-0.442431	-0.691322	-0.219816	0.896456	-0.0365315	-0.439875	0.261427	0.213604	0.0223846	-4.96033	-2.58583	-2.66239	-2.14404	-0.957458	-1.00827	1.477	2.10558	1.64082	1.03443	1.0752	0.0992756	0.0151787	0.600172	0.303665	1.48491	1.27625	1.37109	-0.151264	0.498442	0.379177	0.917805	0.629137	-0.0773182	0.221188	0.136927	-0.5557	0.918825	0.435568	0.65733	0.132702	-0.13529
-2.39755	-2.40538	-2.43224	-0.355972	-0.211687	0.252985	-0.375141	0.0415764	-0.990513	-2.14345	-0.412664	-5.01496	-0.240961	-0.915159	-1.29533	-0.335905	0.00903511	-0.309244	-3.65631	-3.59527	-4.89838	-3.00504	-3.9522	-4.06926	2.07975	1.65598	1.68688	1.17778	1.21808	1.01728	1.59681	0.797493	0.683428	1.78136	1.61367	1.79946	0.925245	0.521868	0.997547	-0.0508194	0.666683	0.710363	0.604908	-0.298197	0.15292	0.44389	0.0166054	0.101301	0.334991	0.516419
0.164278	-1.66614	-0.0103188	-1.35206	-0.0708141	-1.18998	0.772598	0.226082	-0.188858	0.0362854	-0.272512	-0.135199	0.863613	0.895849	0.336992	0.288368	0.428926	-0.276197	-1.53709	-0.984081	-2.14877	-0.914518	-0.323809	-0.373682	0.405405	1.68681	2.01207	0.514975	0.993561	0.880663	1.0853	1.44085	0.436209	2.77076	3.09107	1.58385	-0.0261955	0.754827	-0.756458	-0.0374432	0.569906	-0.920918	0.277828	-0.826761	-0.114407	1.16322	1.0825	0.963636	-0.102014	-1.63213
-0.332422	-0.394985	-0.372694	-0.64974	-0.551228	0.177008	-0.537626	-0.276403	-0.199108	0.156979	0.201914	0.0909233	1.25136	0.430748	0.314179	-0.407461	0.778278	-1.23497	-2.06741	-2.44097	-3.04534	-3.76068	-1.01047	-0.737398	1.58221	-0.39019	1.03245	0.552473	0.748316	-1.67398	1.75822	1.55587	0.953339	1.95267	2.14066	1.78579	1.02879	1.5466	1.37847	-1.03511	-1.64981	-0.996437	0.578337	-1.64206	-0.182264	0.901428	1.11504	1.45731	0.195812	-0.0249863
-1.59064	-1.24361	0.296345	-0.309965	-0.169594	-0.0913734	-0.00600624	-0.0872116	0.094635	-0.614933	-2.99665	-2.14007	0.123236	-0.171087	-2.83058	0.90946	1.44525	0.5907	-0.653143	-3.12346	-3.93962	-0.980898	-0.589161	-1.12218	-0.605404	0.238241	0.00600433	0.30294	1.70535	1.42831	1.04704	0.714971	0.0488377	1.58543	2.04162	1.71713	0.558935	1.18093	1.05232	0.0987701	-0.336559	-0.103954	0.812386	0.784658	-1.90428	1.52645	1.11398	0.815388	-0.556009	0.552126
-0.964523	-0.745586	-0.333702	-0.568325	-0.930201	-0.8517	0.208269	0.0547752	-0.0323048	0.210014	-0.130663	-0.101332	0.974247	0.346657	0.0158348	0.721987	0.823713	0.515795	-0.888598	-0.646995	-0.854288	-0.305622	-0.556663	-0.396162	0.721022	0.79035	0.860889	0.204037	1.07794	0.661272	0.470247	0.45492	-0.053627	1.62278	1.91891	1.13501	0.406095	-0.0561619	-0.0913487	-0.126717	-0.407661	-0.317873	0.780189	0.574276	0.0524235	1.17175	0.733141	0.977215	-0.638231	-0.264244
-0.37665	-1.22098	-0.699146	-1.05204	-0.0865669	-0.385237	0.617695	0.153765	0.511736	-1.77383	-2.08053	-2.26992	-0.163031	-0.349283	-1.27823	0.00349617	-0.573237	-0.178326	-1.27253	-1.97625	-2.79902	-1.85459	-2.59209	-0.893208	-0.839212	-0.171221	-0.00349808	1.16174	0.792034	1.1184	0.578156	0.02771	0.172768	1.37131	1.57605	1.16517	1.10536	1.23045	1.54612	-0.678852	-1.0764	-2.98535	1.05667	0.370655	0.650208	1.88507	1.09431	1.09945	0.0742893	-0.186375
-1.71231	-1.58573	-2.0821	-0.619204	-0.293177	-0.461943	-0.357477	0.00323677	-0.0519371	0.193407	-0.479797	-1.15209	0.443338	-0.511122	-0.312853	0.175413	0.425484	-0.0606556	-1.30758	-1.82185	-2.41704	-2.44131	-0.972084	-1.81968	1.42315	1.62256	0.91526	0.660917	1.18432	0.595572	0.808901	1.40045	1.69723	1.68218	0.608503	0.928356	-0.253473	-0.00323677	0.015089	0.257416	-0.255342	-0.367907	1.22664	0.142817	-0.503372	1.46382	0.44113	-0.388906	0.784971	0.23836
[truncated: 92 more rows]
[truncated: 49 more columns]

## Sheet: 1. 358_golgi-Ras-LOCKR-PL_24hr
Intensity 358_c_24_b_1	Intensity 358_c_24_b_2	Intensity 358_c_24_b_3	Intensity 358_c_24_ba_1	Intensity 358_c_24_ba_2	Intensity 358_c_24_ba_3	Intensity 358_c_4_b_1	Intensity 358_c_4_b_2	Intensity 358_c_4_b_3	Intensity 358_c_4_ba_1	Intensity 358_c_4_ba_2	Intensity 358_c_4_ba_3	Intensity 358_e_24_b_1	Intensity 358_e_24_b_2	Intensity 358_e_24_b_3	Intensity 358_e_24_ba_1	Intensity 358_e_24_ba_2	Intensity 358_e_24_ba_3	Intensity 358_e_4_b_1	Intensity 358_e_4_b_2	Intensity 358_e_4_b_3	Intensity 358_e_4_ba_1	Intensity 358_e_4_ba_2	Intensity 358_e_4_ba_3	Intensity 358_l_24_b_1	Intensity 358_l_24_b_2	Intensity 358_l_24_b_3	Intensity 358_l_24_ba_1	Intensity 358_l_24_ba_2	Intensity 358_l_24_ba_3	Intensity 358_l_4_b_1	Intensity 358_l_4_b_2	Intensity 358_l_4_b_3	Intensity 358_l_4_ba_1	Intensity 358_l_4_ba_2	Intensity 358_l_4_ba_3	Intensity mia_c_24_b_1	Intensity mia_c_24_b_2	Intensity mia_c_24_b_3	Intensity mia_c_24_ba_1	Intensity mia_c_24_ba_2	Intensity mia_c_24_ba_3	Intensity mia_c_4_b_1	Intensity mia_c_4_b_2	Intensity mia_c_4_b_3	Intensity mia_c_4_ba_1	Intensity mia_c_4_ba_2	Intensity mia_c_4_ba_3	Intensity mia_e_24_b_1	Intensity mia_e_24_b_2
[truncated: 318 more rows]
[truncated: 49 more columns]

[truncated: 6 more sheets: 1. MVP summary data, 2. Antibodies, 2. DNA, 2. Commercial Assays, 2. Chemicals, 2. Cells]
