# Supplementary material for: Single-cell sensor analyses reveal signaling programs enabling Ras-G12C drug resistance
Source: Nat Chem Biol. 2024 Aug 5;21(1):47–58. doi: 10.1038/s41589-024-01684-4 (PMC11666463; doi:10.1038/s41589-024-01684-4)
Supplement: Supplementary file 3 — Source data. [file 41589_2024_1684_MOESM3_ESM.zip]

Archive with 2 entries (1 files):
- Fig 1/
- Fig 1/H358: localized Ras-LOCKRs AMG510-1.txt
