# Supplementary material for: Single-cell sensor analyses reveal signaling programs enabling Ras-G12C drug resistance
Source: Nat Chem Biol. 2024 Aug 5;21(1):47–58. doi: 10.1038/s41589-024-01684-4 (PMC11666463; doi:10.1038/s41589-024-01684-4)
Supplement: Supplementary file 4 — Source data and unprocessed western blots. [file 41589_2024_1684_MOESM4_ESM.zip]

Archive with 21 entries (20 files):
- Fig 2/
- Fig 2/Gels for Fig 2.pdf
- __MACOSX/Fig 2/._Gels for Fig 2.pdf
- Fig 2/MIA_358: MVP:PLA, Golgi-Ras-LOCKRs correlation.txt
- __MACOSX/Fig 2/._MIA_358: MVP:PLA, Golgi-Ras-LOCKRs correlation.txt
- Fig 2/MIA_358: +_- MVP KD, MVP_Vinc bar graph, G12Ci time course.txt
- __MACOSX/Fig 2/._MIA_358: +_- MVP KD, MVP_Vinc bar graph, G12Ci time course.txt
- Fig 2/MIA_358: top Golgi analysis MS heat map.txt
- __MACOSX/Fig 2/._MIA_358: top Golgi analysis MS heat map.txt
- Fig 2/MIA_358: +_- MVP KD, pShp2_Shp2 bar graph, G12Ci time course.txt
- __MACOSX/Fig 2/._MIA_358: +_- MVP KD, pShp2_Shp2 bar graph, G12Ci time course.txt
- Fig 2/MIA_358: MVP:target PLA bar graph.txt
- __MACOSX/Fig 2/._MIA_358: MVP:target PLA bar graph.txt
- Fig 2/MIA_358: Golgi-Ras FRET vs Biotin-MVP.txt
- __MACOSX/Fig 2/._MIA_358: Golgi-Ras FRET vs Biotin-MVP.txt
- Fig 2/MIA_358: bottom Golgi analysis MS heat map.txt
- __MACOSX/Fig 2/._MIA_358: bottom Golgi analysis MS heat map.txt
- Fig 2/MIA_358: +_- MVP KD, pAkt_Akt bar graph, G12Ci time course.txt
- __MACOSX/Fig 2/._MIA_358: +_- MVP KD, pAkt_Akt bar graph, G12Ci time course.txt
- Fig 2/MIA_358: +_- MVP KD, pErk_Erk bar graph, G12Ci time course.txt
- __MACOSX/Fig 2/._MIA_358: +_- MVP KD, pErk_Erk bar graph, G12Ci time course.txt
