# Supplementary material for: Single-cell sensor analyses reveal signaling programs enabling Ras-G12C drug resistance
Source: Nat Chem Biol. 2024 Aug 5;21(1):47–58. doi: 10.1038/s41589-024-01684-4 (PMC11666463; doi:10.1038/s41589-024-01684-4)
Supplement: Supplementary file 4 — Source data and unprocessed western blots. [file 41589_2024_1684_MOESM4_ESM.zip › Fig 2/MIA_358: MVP:PLA, Golgi-Ras-LOCKRs correlation.txt]

Golgi Ras-LOCKRs Raw FRET Ratio (Y/C)	H358, MVP:KRas, 4hr AMG-510	H358, MVP:KRas, 24hr AMG-510	H358, MVP:HRas, 4hr AMG-510	H358, MVP:HRas, 24hr AMG-510	H358, MVP:NRas, 4hr AMG-510	H358, MVP:NRas, 24hr AMG-510	MIA, MVP:KRas, 4hr AMG-510	MIA, MVP:KRas, 24hr AMG-510	MIA, MVP:HRas, 4hr AMG-510	MIA, MVP:HRas, 24hr AMG-510	MIA, MVP:NRas, 4hr AMG-510	MIA, MVP:NRas, 24hr AMG-510	KRas:MVP Combined	HRas:MVP Combined	NRas:MVP Combined
0.76195928	4.00000000												4.00000000
0.49715286	10.00000000												10.00000000
0.80433218	3.00000000												3.00000000
0.57849983	8.00000000												8.00000000
0.76119371	4.00000000												4.00000000
0.89232390	1.00000000												1.00000000
0.43577049	7.00000000												7.00000000
0.69605661	3.00000000												3.00000000
0.69673387	3.00000000												3.00000000
0.69950714	3.00000000												3.00000000
0.51328862	6.00000000												6.00000000
0.33306993	8.00000000												8.00000000
0.69371637	3.00000000												3.00000000
0.88256194	1.00000000												1.00000000
0.83416543		2.00000000											2.00000000
0.88214956		1.00000000											1.00000000
0.93690072		0.00000000											0.00000000
0.78747059		3.00000000											3.00000000
0.93995161		0.00000000											0.00000000
0.89107900		1.00000000											1.00000000
0.79178626		3.00000000											3.00000000
0.89393762		0.00000000											0.00000000
0.84326454		1.00000000											1.00000000
0.89373876		0.00000000											0.00000000
0.84236500		1.00000000											1.00000000
0.89448997		0.00000000											0.00000000
0.81659666		0.00000000											0.00000000
0.72577781		2.00000000											2.00000000
0.73204006			0.00000000											0.00000000
0.66333380			0.00000000											0.00000000
0.59417139			0.00000000											0.00000000
0.66461286			1.00000000											1.00000000
0.59336543			1.00000000											1.00000000
0.59289837			0.00000000											0.00000000
0.63404519			1.00000000											1.00000000
0.71720411			3.00000000											3.00000000
0.80009980			2.00000000											2.00000000
0.71622982			3.00000000											3.00000000
0.69229166			0.00000000											0.00000000
0.67447337			1.00000000											1.00000000
0.82827607			0.00000000											0.00000000
0.60916062			0.00000000											0.00000000
1.05630224				12.00000000										12.00000000
1.66010255				11.00000000										11.00000000
1.58152753				11.00000000										11.00000000
2.23814694				14.00000000										14.00000000
2.53549532				16.00000000										16.00000000
3.02168240				25.00000000										25.00000000
2.11239925				24.00000000										24.00000000
1.81555883				20.00000000										20.00000000
2.19789716				23.00000000										23.00000000
1.75539991				12.00000000										12.00000000
2.48213398				17.00000000										17.00000000
2.60236794				10.00000000										10.00000000
1.52903078				14.00000000										14.00000000
1.00086322				13.00000000										13.00000000
0.56180506					2.00000000										2.00000000
0.54253106					1.00000000										1.00000000
0.73152690					0.00000000										0.00000000
0.69918677					1.00000000										1.00000000
0.70004439					0.00000000										0.00000000
0.61309362					0.00000000										0.00000000
1.28937606					0.00000000										0.00000000
0.84555137					1.00000000										1.00000000
0.77144136					2.00000000										2.00000000
0.84503627					1.00000000										1.00000000
0.59667874					1.00000000										1.00000000
0.68301960					1.00000000										1.00000000
0.60060072					3.00000000										3.00000000
0.63220813					0.00000000										0.00000000
1.39340092						6.00000000									6.00000000
1.63126787						14.00000000									14.00000000
1.62599018						13.00000000									13.00000000
1.90476069						24.00000000									24.00000000
2.07178083						28.00000000									28.00000000
2.88895216						35.00000000									35.00000000
2.82122638						33.00000000									33.00000000
2.54727166						15.00000000									15.00000000
2.83720283						20.00000000									20.00000000
1.57158799						14.00000000									14.00000000
1.95572214						23.00000000									23.00000000
1.41714596						27.00000000									27.00000000
1.72559292						12.00000000									12.00000000
1.65551203						5.00000000									5.00000000
0.80075978							2.00000000						2.00000000
0.79993569							2.00000000						2.00000000
0.79790241							2.00000000						2.00000000
0.42554499							8.00000000						8.00000000
0.61067158							5.00000000						5.00000000
0.29609097							10.00000000						10.00000000
0.54864049							4.00000000						4.00000000
0.62883140							3.00000000						3.00000000
0.62549710							3.00000000						3.00000000
0.62736657							3.00000000						3.00000000
0.56665103							4.00000000						4.00000000
0.23435171							8.00000000						8.00000000
0.81278587							1.00000000						1.00000000
0.79442595							1.00000000						1.00000000
0.87917589								0.00000000					0.00000000
0.79550808								1.00000000					1.00000000
0.89068909								0.00000000					0.00000000
0.89178605								0.00000000					0.00000000
0.78362070								2.00000000					2.00000000
0.91856485								0.00000000					0.00000000
0.91861467								0.00000000					0.00000000
0.78631721								1.00000000					1.00000000
0.85383288								0.00000000					0.00000000
0.86445944								0.00000000					0.00000000
0.86250953								0.00000000					0.00000000
0.86413041								0.00000000					0.00000000
0.77810654								1.00000000					1.00000000
0.77450656								2.00000000					2.00000000
0.79332835									0.00000000					0.00000000
0.89339355									0.00000000					0.00000000
0.49389586									0.00000000					0.00000000
0.96374145									1.00000000					1.00000000
0.76424308									1.00000000					1.00000000
0.49343534									0.00000000					0.00000000
0.72822923									1.00000000					1.00000000
0.81549655									2.00000000					2.00000000
0.64026301									0.00000000					0.00000000
0.72851891									1.00000000					1.00000000
0.96625629									1.00000000					1.00000000
0.89309133									0.00000000					0.00000000
0.66765030									1.00000000					1.00000000
0.93648910									0.00000000					0.00000000
1.64231466										13.00000000				13.00000000
1.56024766										11.00000000				11.00000000
0.61874954										3.00000000				3.00000000
1.38317954										14.00000000				14.00000000
1.75439141										6.00000000				6.00000000
0.97884208										5.00000000				5.00000000
0.90010784										4.00000000				4.00000000
0.82048346										2.00000000				2.00000000
1.92839055										24.00000000				24.00000000
0.86414581										0.00000000				0.00000000
1.01463102										7.00000000				7.00000000
1.39097197										8.00000000				8.00000000
1.05661371										5.00000000				5.00000000
1.14041732										7.00000000				7.00000000
0.78269004											1.00000000				1.00000000
1.09117316											5.00000000				5.00000000
0.80559338											0.00000000				0.00000000
0.56142411											2.00000000				2.00000000
0.68350331											1.00000000				1.00000000
0.80433349											0.00000000				0.00000000
0.71618628											0.00000000				0.00000000
0.99034793											1.00000000				1.00000000
0.83858661											3.00000000				3.00000000
0.71433250											0.00000000				0.00000000
1.08767612											1.00000000				1.00000000
0.58770928											1.00000000				1.00000000
0.70378986											0.00000000				0.00000000
0.81288981											0.00000000				0.00000000
1.83289997												12.00000000			12.00000000
0.78967132												1.00000000			1.00000000
1.95442775												12.00000000			12.00000000
1.36118721												11.00000000			11.00000000
0.78946729												1.00000000			1.00000000
1.42803185												12.00000000			12.00000000
0.68980178												1.00000000			1.00000000
1.54165285												10.00000000			10.00000000
1.58674064												14.00000000			14.00000000
1.27217411												8.00000000			8.00000000
1.02592698												4.00000000			4.00000000
0.94132055												3.00000000			3.00000000
1.08465598												7.00000000			7.00000000
0.95062290												4.00000000			4.00000000
