# Supplementary material for: Single-cell sensor analyses reveal signaling programs enabling Ras-G12C drug resistance
Source: Nat Chem Biol. 2024 Aug 5;21(1):47–58. doi: 10.1038/s41589-024-01684-4 (PMC11666463; doi:10.1038/s41589-024-01684-4)
Supplement: Supplementary file 4 — Source data and unprocessed western blots. [file 41589_2024_1684_MOESM4_ESM.zip › Fig 2/MIA_358: +_- MVP KD, MVP_Vinc bar graph, G12Ci time course.txt]

	0 hr	0 hr	0 hr	4 hr	4 hr	4 hr	24 hr	24 hr	24 hr	48 hr	48 hr	48 hr	72 hr	72 hr	72 hr
H358, -MVP KD	1	1	1	1.50299222	1.30129085	0.69371287	10.19948000	35.00550000	50.50960000	18.92677000	23.80600000	88.29280000	16.47220000	16.36890000	58.93760000
H358, +MVP KD	1	1	1	1.07473585	1.07223960	1.06863437	1.30763500	1.06071400	0.47889900	1.30666100	1.51897300	0.88842700	0.79138800	1.34450500	0.58738200
MIA, -MVP KD	1	1	1	1.34112208	1.64418485	0.63756820	16.83023000	28.90360000	62.89570000	16.90132000	30.24330000	87.18200000	17.75340000	40.84620000	68.13640000
MIA, +MVP KD	1	1	1	1.03488909	0.83643032	0.83360913	0.66090800	1.29882800	1.24632500	1.23604400	0.89180500	1.06068900	1.11641100	0.75365900	0.65923000
