# Supplementary material for: Single-cell sensor analyses reveal signaling programs enabling Ras-G12C drug resistance
Source: Nat Chem Biol. 2024 Aug 5;21(1):47–58. doi: 10.1038/s41589-024-01684-4 (PMC11666463; doi:10.1038/s41589-024-01684-4)
Supplement: Supplementary file 4 — Source data and unprocessed western blots. [file 41589_2024_1684_MOESM4_ESM.zip › Fig 2/MIA_358: top Golgi analysis MS heat map.txt]

	H358, 4hr +/- AMG510	H358, 24hr +/- AMG510	Difference for H358
PAPOLG	-6.2505875	4.177392960	10.427980420
MVP	-1.1122348	4.098467509	5.210702260
VDAC1	-1.5497290	2.934459050	4.484188080
LAMA3	-0.9571412	3.202228228	4.159369469
ATP5C1	-1.8425357	2.257207553	4.099743207
VDAC2	-1.9220886	2.120440801	4.042529424
