# Supplementary material for: Single-cell sensor analyses reveal signaling programs enabling Ras-G12C drug resistance
Source: Nat Chem Biol. 2024 Aug 5;21(1):47–58. doi: 10.1038/s41589-024-01684-4 (PMC11666463; doi:10.1038/s41589-024-01684-4)
Supplement: Supplementary file 4 — Source data and unprocessed western blots. [file 41589_2024_1684_MOESM4_ESM.zip › Fig 2/MIA_358: +_- MVP KD, pShp2_Shp2 bar graph, G12Ci time course.txt]

	0 hr	0 hr	0 hr	4 hr	4 hr	4 hr	24 hr	24 hr	24 hr	48 hr	48 hr	48 hr	72 hr	72 hr	72 hr
H358, -MVP KD	1	1	1	1.04473808	0.93358085	0.72726045	1.03633078	0.83356139	0.73359305	1.06603967	0.84106922	1.13605166	0.72084466	0.92263252	1.00987981
H358, +MVP KD	1	1	1	0.90896629	0.79570935	0.89045632	0.69025583	0.88246852	0.87972735	0.71171464	0.68094141	0.78004923	0.57287092	0.66672261	0.65966118
MIA, -MVP KD	1	1	1	1.09225404	1.00379110	0.87621113	0.97749228	1.07217741	1.16849955	1.12584339	0.76790951	1.04771321	0.95239632	1.06114322	1.16139212
MIA, +MVP KD	1	1	1	1.00865651	0.76898576	0.85730320	0.76101631	0.65412872	0.85182146	0.89452329	1.05684401	1.04489590	0.53456076	0.83441008	0.62767692
