# Supplementary material for: Single-cell sensor analyses reveal signaling programs enabling Ras-G12C drug resistance
Source: Nat Chem Biol. 2024 Aug 5;21(1):47–58. doi: 10.1038/s41589-024-01684-4 (PMC11666463; doi:10.1038/s41589-024-01684-4)
Supplement: Supplementary file 4 — Source data and unprocessed western blots. [file 41589_2024_1684_MOESM4_ESM.zip › Fig 2/MIA_358: MVP:target PLA bar graph.txt]

	-AMG-510	-AMG-510	-AMG-510	-AMG-510	-AMG-510	-AMG-510	-AMG-510	-AMG-510	-AMG-510	-AMG-510	-AMG-510	-AMG-510	-AMG-510	-AMG-510	+AMG-510	+AMG-510	+AMG-510	+AMG-510	+AMG-510	+AMG-510	+AMG-510	+AMG-510	+AMG-510	+AMG-510	+AMG-510	+AMG-510	+AMG-510	+AMG-510
MVP:Shp2	0	2	3	1	2	0	3	1	2	1	3	0	2	5	24	20	23	18	5	16	17	32	33	35	15	8	12	19
MVP:Erk	2	1	1	0	0	0	1	2	3	2	1	0	0	1	9	8	7	11	10	6	11	3	2	3	2	1	5	6
MVP:EGFR	2	1	0	0	0	1	3	0	1	0	1	0	0	2	25	15	4	12	6	7	8	11	21	16	17	13	6	7
MVP:FGFR3	2	1	0	0	1	2	1	0	1	0	1	3	1	0	15	5	6	2	10	5	6	19	3	8	11	13	12	10
