# Supplementary material for: Single-cell sensor analyses reveal signaling programs enabling Ras-G12C drug resistance
Source: Nat Chem Biol. 2024 Aug 5;21(1):47–58. doi: 10.1038/s41589-024-01684-4 (PMC11666463; doi:10.1038/s41589-024-01684-4)
Supplement: Supplementary file 4 — Source data and unprocessed western blots. [file 41589_2024_1684_MOESM4_ESM.zip › Fig 2/MIA_358: Golgi-Ras FRET vs Biotin-MVP.txt]

	MIA, 24h, -AMG-510	MIA, 24h, +AMG-510	H358, 24h, -AMG-510	H358, 24h, +AMG-510	All
1.08928336	6				6
1.10179913	10				10
1.09614362	4				4
0.81607918	2				2
1.05804189	5				5
0.85096221	3				3
0.92967048	5				5
1.06837607	6				6
0.49044357	1				1
0.73075668	0				0
0.89659383	2				2
1.03606216	5				5
0.96523985	3				3
1.06348485	10				10
1.09138562	11				11
0.99072317	12				12
1.01317900		4			4
1.11839400		5			5
1.12038700		4			4
1.07643400		3			3
1.05066100		7			7
1.03790000		4			4
1.10805500		6			6
0.79405000		0			0
0.89382300		2			2
0.99590900		5			5
1.04929100		5			5
1.05093300		8			8
0.75359900		0			0
1.05729200		4			4
0.86638200		3			3
0.89144300		4			4
1.17907904			5		5
1.19761295			7		7
1.00131748			4		4
1.08709822			6		6
0.86175645			2		2
0.72226513			0		0
0.60287736			0		0
1.02354054			8		8
1.31941386			12		12
1.20360321			14		14
1.20826121			5		5
1.09627148			3		3
1.01537915			5		5
0.91665068			4		4
1.15140122			3		3
0.71794636			2		2
0.98241366				7	7
1.43441402				20	20
1.42232721				19	19
0.95260186				6	6
0.95065385				5	5
0.94343894				3	3
1.08810925				10	10
1.15920288				9	9
1.16928933				11	11
1.19629503				9	9
1.28469637				15	15
1.17897637				6	6
1.54604135				22	22
0.88309988				1	1
0.88596233				2	2
0.88735508				3	3
0.92848273				5	5
