# Supplementary material for: Single-cell sensor analyses reveal signaling programs enabling Ras-G12C drug resistance
Source: Nat Chem Biol. 2024 Aug 5;21(1):47–58. doi: 10.1038/s41589-024-01684-4 (PMC11666463; doi:10.1038/s41589-024-01684-4)
Supplement: Supplementary file 4 — Source data and unprocessed western blots. [file 41589_2024_1684_MOESM4_ESM.zip › Fig 2/MIA_358: bottom Golgi analysis MS heat map.txt]

	MIA, 4hr +/- AMG510	MIA, 24hr +/- AMG510	Difference for MIA	H358, 4hr +/- AMG510	H358, 24hr +/- AMG510	Difference for H358
TARDBP	0.38231468	0.24723053	-0.13508420	1.39036560	0.000000000	-1.390365601
FLNA	-1.22128740	0.00000000	1.22128741	0.31178220	-1.247592290	-1.559374491
STAT1	0.01282819	0.75893847	0.74611028	0.91559537	-1.024584770	-1.940180143
NONO	0.92119344	2.19411278	1.27291934	2.18253136	-0.407772700	-2.590304057
MYH10	-0.72067390	1.61979421	2.34046809	3.47560819	0.134129206	-3.341478984
STOML2	-1.14805790	1.09183566	2.23989360	0.21946907	-3.652022998	-3.871492068
EWSR1	11.19576900	-3.59926410	-14.79503300	2.51243591	-2.485366821	-4.997802734
RTTN	-2.41599210	4.45735168	6.87334379	0.96516927	-4.097508748	-5.062678019
CUX1	0.40499306	-0.73471960	-1.13971270	6.32006518	-0.260108312	-6.580173492
NSMCE1	0.00000000	0.00000000	0.00000000	7.60705694	-2.547138214	-10.154195150
