# Supplementary material for: Single-cell sensor analyses reveal signaling programs enabling Ras-G12C drug resistance
Source: Nat Chem Biol. 2024 Aug 5;21(1):47–58. doi: 10.1038/s41589-024-01684-4 (PMC11666463; doi:10.1038/s41589-024-01684-4)
Supplement: Supplementary file 4 — Source data and unprocessed western blots. [file 41589_2024_1684_MOESM4_ESM.zip › Fig 2/MIA_358: +_- MVP KD, pAkt_Akt bar graph, G12Ci time course.txt]

	0 hr	0 hr	0 hr	4 hr	4 hr	4 hr	24 hr	24 hr	24 hr	48 hr	48 hr	48 hr	72 hr	72 hr	72 hr
H358, -MVP KD	2.07122539	2.74042695	1.71758876	2.00550785	1.68108077	1.49235053	2.35557804	1.66309169	1.32702527	1.66731164	1.67710991	2.19109826	1.32220735	2.16546940	1.99282361
H358, +MVP KD	1.18438570	1.36635043	0.98326507	1.13587610	1.30869454	1.00447419	1.00577398	0.94299289	0.89604489	1.21967887	1.00269245	0.77052716	0.62656305	1.00422992	0.59529616
MIA, -MVP KD	1.84505368	2.62400425	1.63315772	1.59553818	2.27352548	1.59140366	1.58833921	1.41229793	2.09594382	1.58088301	2.26213229	1.58487325	1.92189536	1.91953596	2.42183278
MIA, +MVP KD	1.05263091	1.21642013	1.21654326	1.06981774	1.23226749	0.94785720	0.95094456	1.23640636	0.85244032	1.16104965	0.95676938	0.73574354	0.93772609	1.29506993	0.51185261
