# Supplementary material for: Single-cell sensor analyses reveal signaling programs enabling Ras-G12C drug resistance
Source: Nat Chem Biol. 2024 Aug 5;21(1):47–58. doi: 10.1038/s41589-024-01684-4 (PMC11666463; doi:10.1038/s41589-024-01684-4)
Supplement: Supplementary file 4 — Source data and unprocessed western blots. [file 41589_2024_1684_MOESM4_ESM.zip › Fig 2/MIA_358: +_- MVP KD, pErk_Erk bar graph, G12Ci time course.txt]

	0 hr	0 hr	0 hr	4 hr	4 hr	4 hr	24 hr	24 hr	24 hr	48 hr	48 hr	48 hr	72 hr	72 hr	72 hr
H358, -MVP KD	1	1	1	0.54472893	0.64203879	0.44657401	1.50016233	1.84665637	1.63847855	1.92331010	2.63481204	2.03993169	1.99664526	2.99719675	2.59593071
H358, +MVP KD	1	1	1	0.47509779	0.54607105	0.42207174	0.41378373	0.40255208	0.37234662	0.51313387	0.42239499	0.32470256	0.25724987	0.40922086	0.36377007
MIA, -MVP KD	1	1	1	0.44075054	0.31277431	0.80263407	0.97328574	1.30375361	1.58401541	1.10910370	1.58996230	1.68767068	2.15885714	1.95244925	1.75602233
MIA, +MVP KD	1	1	1	0.45907121	0.52288504	0.40232988	0.39147718	0.38451477	0.35868800	0.49113201	0.40223176	0.30736763	0.24316223	0.38723010	0.34338982
