# Supplementary material for: Single-cell sensor analyses reveal signaling programs enabling Ras-G12C drug resistance
Source: Nat Chem Biol. 2024 Aug 5;21(1):47–58. doi: 10.1038/s41589-024-01684-4 (PMC11666463; doi:10.1038/s41589-024-01684-4)
Supplement: Supplementary file 6 — Source data and unprocessed western blots. [file 41589_2024_1684_MOESM6_ESM.zip]

Archive with 8 entries (7 files):
- Fig 4/
- Fig 4/Gels for Fig 4.pdf
- Fig 4/358: MVP pTyr IP WB analysis.txt
- __MACOSX/Fig 4/._358: MVP pTyr IP WB analysis.txt
- Fig 4/MIA_358: MVP KD PLA bar graph.txt
- __MACOSX/Fig 4/._MIA_358: MVP KD PLA bar graph.txt
- Fig 4/MIA_358: MVP KD PLA Golgi-RasLOCKRs correlation.txt
- __MACOSX/Fig 4/._MIA_358: MVP KD PLA Golgi-RasLOCKRs correlation.txt
