# Supplementary material for: Single-cell sensor analyses reveal signaling programs enabling Ras-G12C drug resistance
Source: Nat Chem Biol. 2024 Aug 5;21(1):47–58. doi: 10.1038/s41589-024-01684-4 (PMC11666463; doi:10.1038/s41589-024-01684-4)
Supplement: Supplementary file 6 — Source data and unprocessed western blots. [file 41589_2024_1684_MOESM6_ESM.zip › Fig 4/358: MVP pTyr IP WB analysis.txt]

0	4	24	48	72
0.134980	0.25349	0.41234	0.51309	0.552370
0.190230	0.21039	0.29823	0.39298	0.493850
0.201047	0.23957	0.35541	0.47727	0.294820
0.183450	0.31207	0.40892	0.35940	0.419487
