# Supplementary material for: Single-cell sensor analyses reveal signaling programs enabling Ras-G12C drug resistance
Source: Nat Chem Biol. 2024 Aug 5;21(1):47–58. doi: 10.1038/s41589-024-01684-4 (PMC11666463; doi:10.1038/s41589-024-01684-4)
Supplement: Supplementary file 6 — Source data and unprocessed western blots. [file 41589_2024_1684_MOESM6_ESM.zip › Fig 4/MIA_358: MVP KD PLA bar graph.txt]

	-MVP KD	-MVP KD	-MVP KD	-MVP KD	-MVP KD	-MVP KD	-MVP KD	-MVP KD	-MVP KD	-MVP KD	-MVP KD	-MVP KD	+MVP KD	+MVP KD	+MVP KD	+MVP KD	+MVP KD	+MVP KD	+MVP KD	+MVP KD	+MVP KD	+MVP KD	+MVP KD	+MVP KD
H358	8	5	7	6	10	5	3	2	5	2	5	6	2	1	0	0	1	0	0	1	0	1	0	0
MIA	2	1	0	1	2	3	2	1	1	2	1	0	0	0	1	0	0	1	2	0	0	1	0	0
H358	10	13	10	12	5	6	3	7	8	3	9	11	1	0	1	0	0	1	2	0	0	0	0	0
MIA	2	3	1	0	3	4	1	0	2	0	1	2	0	0	1	0	0	0	1	0	0	0	2	0
