# Supplementary material for: Single-cell sensor analyses reveal signaling programs enabling Ras-G12C drug resistance
Source: Nat Chem Biol. 2024 Aug 5;21(1):47–58. doi: 10.1038/s41589-024-01684-4 (PMC11666463; doi:10.1038/s41589-024-01684-4)
Supplement: Supplementary file 6 — Source data and unprocessed western blots. [file 41589_2024_1684_MOESM6_ESM.zip › Fig 4/MIA_358: MVP KD PLA Golgi-RasLOCKRs correlation.txt]

Golgi Ras-LOCKRs Raw FRET Ratio (Y/C)	Shp2:Erk	Shp2:EGFR	Total
1.24846727	8		8
1.07549649	5		5
1.18235400	7		7
1.17600452	6		6
1.40386923	10		10
1.08388480	5		5
0.93438829	3		3
0.87682879	2		2
1.03658007	5		5
0.68820338	2		2
0.89848790	1		1
0.82287883	0		0
0.75953431	0		0
0.75134981	1		1
0.80869842	0		0
0.74636594	0		0
0.73451374	1		1
0.79938882	0		0
0.73045150	2		2
0.72577864	1		1
0.83635972	0		0
0.76853606	1		1
0.70714277	2		2
0.80656356	3		3
0.85207345	2		2
0.91068102	1		1
0.82800867	1		1
0.76730977	0		0
0.76156242	0		0
0.65951220	1		1
0.74335066	0		0
0.73539200	0		0
0.78861345	1		1
0.73120360	2		2
0.72881763	0		0
0.77777948	0		0
1.33114091		10	10
1.51602298		13	13
1.40595720		10	10
1.47026363		12	12
1.27947838		5	5
1.44040408		6	6
0.86473792		3	3
1.36179923		7	7
1.26937499		8	8
0.82356618		1	1
0.64132913		0	0
0.87687576		1	1
0.81621985		0	0
0.66350386		0	0
0.72912917		1	1
0.66654216		2	2
0.71501537		0	0
0.66479025		0	0
0.66069088		2	2
0.71111765		3	3
0.76319872		1	1
0.65160596		0	0
0.65027712		3	3
0.91867060		4	4
0.89129486		1	1
0.75556934		0	0
0.81198478		2	2
0.72978273		0	0
0.72546432		0	0
0.77944009		1	1
0.77869143		0	0
0.72499363		0	0
0.82473277		0	0
0.69236869		1	1
0.69930375		0	0
0.68942397		0	0
