# Supplementary material for: Single-cell sensor analyses reveal signaling programs enabling Ras-G12C drug resistance
Source: Nat Chem Biol. 2024 Aug 5;21(1):47–58. doi: 10.1038/s41589-024-01684-4 (PMC11666463; doi:10.1038/s41589-024-01684-4)
Supplement: Supplementary file 7 — Source data. [file 41589_2024_1684_MOESM7_ESM.zip]

Archive with 11 entries (10 files):
- Fig 5/
- Fig 5/358: VDAC1 pTyr IP WB analysis.txt
- __MACOSX/Fig 5/._358: VDAC1 pTyr IP WB analysis.txt
- Fig 5/VDAC1 pTyr MAPK sub IP WB analysis.txt
- __MACOSX/Fig 5/._VDAC1 pTyr MAPK sub IP WB analysis.txt
- Fig 5/MIA_358: -_+ AMG-510, MVP:VDAC PLA puncta bar graph.txt
- __MACOSX/Fig 5/._MIA_358: -_+ AMG-510, MVP:VDAC PLA puncta bar graph.txt
- Fig 5/358: Cyto-PercevalHR, -_+ KD, G12Ci time course.txt
- __MACOSX/Fig 5/._358: Cyto-PercevalHR, -_+ KD, G12Ci time course.txt
- Fig 5/MIA_358: -_+ AMG-510, MVP:VDAC PLA puncta, cytoPercevalHR correlation.txt
- __MACOSX/Fig 5/._MIA_358: -_+ AMG-510, MVP:VDAC PLA puncta, cytoPercevalHR correlation.txt
