# Supplementary material for: Single-cell sensor analyses reveal signaling programs enabling Ras-G12C drug resistance
Source: Nat Chem Biol. 2024 Aug 5;21(1):47–58. doi: 10.1038/s41589-024-01684-4 (PMC11666463; doi:10.1038/s41589-024-01684-4)
Supplement: Supplementary file 7 — Source data. [file 41589_2024_1684_MOESM7_ESM.zip › Fig 5/358: VDAC1 pTyr IP WB analysis.txt]

0	4	24	48	72
0.420310	0.82413	1.193400	0.534030	0.459841
0.430200	1.03491	1.292400	0.872342	0.523407
0.582430	0.86034	0.689440	0.673482	0.894231
0.304142	0.77542	0.934045	0.919970	0.475924
