# Supplementary material for: Single-cell sensor analyses reveal signaling programs enabling Ras-G12C drug resistance
Source: Nat Chem Biol. 2024 Aug 5;21(1):47–58. doi: 10.1038/s41589-024-01684-4 (PMC11666463; doi:10.1038/s41589-024-01684-4)
Supplement: Supplementary file 7 — Source data. [file 41589_2024_1684_MOESM7_ESM.zip › Fig 5/VDAC1 pTyr MAPK sub IP WB analysis.txt]

-AMG-510	-AMG-510	-AMG-510	-AMG-510	+AMG-510	+AMG-510	+AMG-510	+AMG-510	"+AMG-510 +MVP KD"	"+AMG-510 +MVP KD"	"+AMG-510 +MVP KD"	"+AMG-510 +MVP KD"
0.16823573	0.21822056	0.15034220	0.16823573	0.43536736	0.33496012	0.29863177	0.47808164	0.16210906	0.17134610	0.23933256	0.12968724
