# Supplementary material for: Single-cell sensor analyses reveal signaling programs enabling Ras-G12C drug resistance
Source: Nat Chem Biol. 2024 Aug 5;21(1):47–58. doi: 10.1038/s41589-024-01684-4 (PMC11666463; doi:10.1038/s41589-024-01684-4)
Supplement: Supplementary file 7 — Source data. [file 41589_2024_1684_MOESM7_ESM.zip › Fig 5/MIA_358: -_+ AMG-510, MVP:VDAC PLA puncta bar graph.txt]

	0 hr	0 hr	0 hr	0 hr	0 hr	0 hr	0 hr	0 hr	0 hr	0 hr	0 hr	0 hr	0 hr	0 hr	24 hr	24 hr	24 hr	24 hr	24 hr	24 hr	24 hr	24 hr	24 hr	24 hr	24 hr	24 hr	24 hr	24 hr
H358	1	2	2	2	0	0	1	2	1	0	1	4	4	3	6	8	9	9	2	1	3	2	4	4	10	11	12	9
MIA	0	1	2	1	2	0	1	0	2	0	0	1	4	3	9	10	13	15	11	9	8	2	7	2	3	17	5	8
