# Supplementary material for: Single-cell sensor analyses reveal signaling programs enabling Ras-G12C drug resistance
Source: Nat Chem Biol. 2024 Aug 5;21(1):47–58. doi: 10.1038/s41589-024-01684-4 (PMC11666463; doi:10.1038/s41589-024-01684-4)
Supplement: Supplementary file 7 — Source data. [file 41589_2024_1684_MOESM7_ESM.zip › Fig 5/358: Cyto-PercevalHR, -_+ KD, G12Ci time course.txt]

	0	0	0	0	0	0	0	0	0	0	0	0	0	0	4	4	4	4	4	4	4	4	4	4	4	4	4	4	24	24	24	24	24	24	24	24	24	24	24	24	24	24	48	48	48	48	48	48	48
- MVP KD	2.04277401	2.00354792	1.99272514	1.96981541	1.95802661	1.97590871	1.97037289	1.97338096	2.03602424	1.98561816	1.97100169	1.87719344	1.87867627	1.87105053	2.07495864	2.03204526	1.95298608	1.91954469	1.87551596	1.88890046	1.88481005	1.96153083	2.01974586	1.96120031	1.95362612	1.83056432	1.81920643	1.80046592	1.71408264	1.67228933	1.58959612	1.60361327	2.00341291	1.99207468	1.78300922	1.82077698	1.90770854	1.61320926	1.58209575	1.60341405	1.60253909	1.59597706	1.25316252	1.91651978	1.92722675	1.12813734	1.11322207	1.11770323	1.61803551
+ MVP KD	1.80029843	1.80677464	1.80391056	1.98852773	1.99316425	1.90478231	1.99701802	1.98016116	1.96956618	1.96925287	1.89165263	1.88032141	1.89173141	2.09223939	1.77864675	1.76492699	1.76309178	1.98523971	1.99531546	1.94542430	2.00754063	1.94973056	1.86918534	1.95345888	1.71447983	1.70779711	1.72646293	2.00983359	1.84039838	1.83167691	1.83114108	1.82453391	1.80225999	1.74961687	1.80550744	1.76378433	1.69940156	1.87968817	1.68358124	1.68312345	1.69732149	1.90174086	1.99936959	1.90508737	1.81671787	1.79034753	1.78984580	1.73231287	1.80670032
[truncated: 21 more columns]
