# Supplementary material for: Single-cell sensor analyses reveal signaling programs enabling Ras-G12C drug resistance
Source: Nat Chem Biol. 2024 Aug 5;21(1):47–58. doi: 10.1038/s41589-024-01684-4 (PMC11666463; doi:10.1038/s41589-024-01684-4)
Supplement: Supplementary file 7 — Source data. [file 41589_2024_1684_MOESM7_ESM.zip › Fig 5/MIA_358: -_+ AMG-510, MVP:VDAC PLA puncta, cytoPercevalHR correlation.txt]

MVP:VDAC PLA puncta per cell	H358, 0hr (-AMG+510)	H358, 24hr +AMG-510	MIA, 0hr (-AMG-510)	MIA, 24hr +AMG-510	All
1	2.04277401				2.04277401
2	2.00354792				2.00354792
2	1.99272514				1.99272514
2	1.96981541				1.96981541
0	1.95802661				1.95802661
0	1.97590871				1.97590871
1	1.97037289				1.97037289
2	1.97338096				1.97338096
1	2.03602424				2.03602424
0	1.98561816				1.98561816
1	1.97100169				1.97100169
4	1.87719344				1.87719344
4	1.87867627				1.87867627
3	1.87105053				1.87105053
6		1.71408264			1.71408264
8		1.67228933			1.67228933
9		1.58959612			1.58959612
9		1.60361327			1.60361327
2		2.00341291			2.00341291
1		1.99207468			1.99207468
3		1.78300922			1.78300922
2		1.82077698			1.82077698
4		1.90770854			1.90770854
4		1.61320926			1.61320926
10		1.58209575			1.58209575
11		1.60341405			1.60341405
12		1.60253909			1.60253909
9		1.59597706			1.59597706
0			2.19531633		2.19531633
1			2.14967628		2.14967628
2			2.10851120		2.10851120
1			2.09719894		2.09719894
2			2.07317349		2.07317349
0			2.06075266		2.06075266
1			2.07954179		2.07954179
0			2.07372903		2.07372903
2			2.07674026		2.07674026
0			2.14262821		2.14262821
0			2.08972508		2.08972508
1			2.07460685		2.07460685
4			1.97610381		1.97610381
3			1.97767250		1.97767250
9				1.62282166	1.62282166
10				1.60129416	1.60129416
13				1.56183242	1.56183242
15				1.48435649	1.48435649
11				1.49749894	1.49749894
9				1.49727370	1.49727370
8				1.48660555	1.48660555
2				1.87822182	1.87822182
7				1.51392703	1.51392703
2				1.99512420	1.99512420
3				1.90641831	1.90641831
17				1.47732443	1.47732443
5				1.79730807	1.79730807
8				1.49647392	1.49647392
