# Supplementary material for: Single-cell sensor analyses reveal signaling programs enabling Ras-G12C drug resistance
Source: Nat Chem Biol. 2024 Aug 5;21(1):47–58. doi: 10.1038/s41589-024-01684-4 (PMC11666463; doi:10.1038/s41589-024-01684-4)
Supplement: Supplementary file 8 — Source data and unprocessed western blots. [file 41589_2024_1684_MOESM8_ESM.zip]

Archive with 10 entries (9 files):
- Fig 6/
- Fig 6/Gels for Fig 6.pdf
- Fig 6/358: Localized Ras-LOCKR-S RasON inhibitor.txt
- __MACOSX/Fig 6/._358: Localized Ras-LOCKR-S RasON inhibitor.txt
- Fig 6/358_MIA: MVP_Vinc RasON.txt
- __MACOSX/Fig 6/._358_MIA: MVP_Vinc RasON.txt
- Fig 6/358_MIA: pErk_Erk RasON.txt
- __MACOSX/Fig 6/._358_MIA: pErk_Erk RasON.txt
- Fig 6/358: +_- MVP KD, Golgi-Ras-LOCKR-S, RasON.txt
- __MACOSX/Fig 6/._358: +_- MVP KD, Golgi-Ras-LOCKR-S, RasON.txt
