# Supplementary material for: Single-cell sensor analyses reveal signaling programs enabling Ras-G12C drug resistance
Source: Nat Chem Biol. 2024 Aug 5;21(1):47–58. doi: 10.1038/s41589-024-01684-4 (PMC11666463; doi:10.1038/s41589-024-01684-4)
Supplement: Supplementary file 8 — Source data and unprocessed western blots. [file 41589_2024_1684_MOESM8_ESM.zip › Fig 6/358: Localized Ras-LOCKR-S RasON inhibitor.txt]

	0	0	0	0	0	0	0	0	0	0	0	0	0	0	0	4	4	4	4	4	4	4	4	4	4	4	4	4	4	4	24	24	24	24	24	24	24	24	24	24	24	24	24	24	24	48	48	48	48
PM	1.31321509	1.25092512	1.22477940	1.22190090	1.51524818	1.44337514	1.41320700	1.40988566	1.22551169	1.17496106	1.17282665	1.38046841	1.47803091	1.53941099	1.52848399	0.77125195	0.95662339	0.98011566	0.97761806	0.57374371	0.92989676	0.97098156	0.52393677	0.96576529	0.88515367	0.94449667	0.85945123	0.75025443	0.66765759	0.72983601	0.84372105	0.90930074	0.93057864	0.90105178	0.79244010	0.91803309	0.62959378	0.79063592	0.75204549	0.82285491	0.92065334	0.76019384	0.95795891	0.81336360	0.92205394	0.80780203	1.09974588	0.97544787	0.86927033
ER	0.95117303	0.98010817	0.94290525	0.97372634	0.92966345	0.96890970	0.91780593	0.95460642	0.88205436	0.94103872	0.85557098	0.71173548	0.86273603	0.62821120	0.82940033	0.90788172	0.85892437	0.91548973	0.82120799	0.89129728	0.83597604	0.90228267	0.80516421	0.88119849	0.83186135	0.87276201	0.79538689	0.87678800	0.81732097	0.79582303	0.77426542	0.77233017	0.99467815	0.99013376	0.98610662	0.97980380	0.97773888	0.97516245	0.97077590	0.95371478	0.94539170	0.94103078	0.93785377	0.93760368	0.92688937	0.92183589	0.91933037	0.91633501	0.91591771
Golgi	0.93447859	0.97563277	0.94218466	0.77308653	0.91186909	0.85042283	0.87701521	0.75283863	0.87488007	0.83131902	0.84936113	0.90931380	0.86032316	0.91696053	0.82935316	0.90114481	0.85442996	0.90431061	0.80778133	1.09067963	1.03521477	0.98905624	0.79973075	0.87982675	0.62384336	0.91516128	1.12921323	0.89263186	0.58726535	1.06049396	1.10457683	1.09916247	1.04916213	1.04811517	1.04397718	1.02359334	1.01597468	1.01065900	1.29339961	0.99162009	1.07094500	0.97070089	1.15954654	0.95452226	0.94551974	1.08675239	1.05047675	1.04781562	1.04427901
Mito	1.28070605	1.02851561	1.10164085	1.00102238	1.00087961	0.80112944	0.80285387	0.99927031	0.99374371	0.99872634	1.30308653	1.06076529	1.29460642	0.99783863	1.00025443	0.80561290	0.80776150	0.81191729	0.81490143	0.81345401	0.88299753	0.88698148	0.88290772	0.88620613	0.88798909	0.88946419	0.97081990	0.97259804	0.95384198	0.94710070	0.95173905	0.94067362	0.93710064	0.79311588	0.78389469	0.78091720	0.78177899	0.78182100	0.85583718	0.85937596	0.83706808	0.83917967	0.84066909	0.84357188	0.92101612	0.91577875	0.91729637	0.91968607	0.91796315
[truncated: 26 more columns]
