# Supplementary material for: Single-cell sensor analyses reveal signaling programs enabling Ras-G12C drug resistance
Source: Nat Chem Biol. 2024 Aug 5;21(1):47–58. doi: 10.1038/s41589-024-01684-4 (PMC11666463; doi:10.1038/s41589-024-01684-4)
Supplement: Supplementary file 8 — Source data and unprocessed western blots. [file 41589_2024_1684_MOESM8_ESM.zip › Fig 6/358_MIA: MVP_Vinc RasON.txt]

	0	0	0	4	4	4	24	24	24	48	48	48	72	72	72
H358	1.41507888	0.79371235	1.57181101	1.21298297	0.99775740	1.49171483	2.91985723	1.98218438	3.20549866	3.50259398	1.77738847	3.44910192	3.54291838	2.07986337	3.92892456
MIA	0.80873912	1.07749228	0.89630235	0.91810601	1.57859448	1.07749228	2.18291434	2.63335145	3.31370731	1.75409566	2.50612024	3.71528320	2.08979180	4.22956800	3.79790368
