# Supplementary material for: Single-cell sensor analyses reveal signaling programs enabling Ras-G12C drug resistance
Source: Nat Chem Biol. 2024 Aug 5;21(1):47–58. doi: 10.1038/s41589-024-01684-4 (PMC11666463; doi:10.1038/s41589-024-01684-4)
Supplement: Supplementary file 8 — Source data and unprocessed western blots. [file 41589_2024_1684_MOESM8_ESM.zip › Fig 6/358_MIA: pErk_Erk RasON.txt]

	0	0	0	4	4	4	24	24	24	48	48	48	72	72	72
H358	1.00000000	1.00000000	1.00000000	0.20894579	0.31640737	0.16221635	0.26269573	0.36900578	0.20244750	0.54047071	0.80093214	0.42273760	0.58624274	0.83553881	0.44908084
MIA	1.00000000	1.00000000	1.00000000	0.21446050	0.30079022	0.16354351	0.26957792	0.37640761	0.20599907	0.55917193	0.82842683	0.43815929	0.61144305	0.92882080	0.48159025
