# Supplementary material for: Single-cell sensor analyses reveal signaling programs enabling Ras-G12C drug resistance
Source: Nat Chem Biol. 2024 Aug 5;21(1):47–58. doi: 10.1038/s41589-024-01684-4 (PMC11666463; doi:10.1038/s41589-024-01684-4)
Supplement: Supplementary file 9 — Source data and unprocessed western blots. [file 41589_2024_1684_MOESM9_ESM.zip]

Archive with 8 entries (7 files):
- ED Fig 1/
- ED Fig 1/Percentage untargeted sensor localization of response.txt
- __MACOSX/ED Fig 1/._Percentage untargeted sensor localization of response.txt
- ED Fig 1/H358: AMG-510 time course pErk.txt
- __MACOSX/ED Fig 1/._H358: AMG-510 time course pErk.txt
- ED Fig 1/Gels for EDFig 1.pdf
- ED Fig 1/MIA: AMG-510 time course pErk.txt
- __MACOSX/ED Fig 1/._MIA: AMG-510 time course pErk.txt
