# Supplementary material for: Single-cell sensor analyses reveal signaling programs enabling Ras-G12C drug resistance
Source: Nat Chem Biol. 2024 Aug 5;21(1):47–58. doi: 10.1038/s41589-024-01684-4 (PMC11666463; doi:10.1038/s41589-024-01684-4)
Supplement: Supplementary file 9 — Source data and unprocessed western blots. [file 41589_2024_1684_MOESM9_ESM.zip › ED Fig 1/Percentage untargeted sensor localization of response.txt]

	H358 Cells	MIA PaCa-2 Cells	SW1573 Cells
PM	15	10	12
Endomembrane	60	58	48
PM and Endomembrane	25	32	40
