# Supplementary material for: Single-cell sensor analyses reveal signaling programs enabling Ras-G12C drug resistance
Source: Nat Chem Biol. 2024 Aug 5;21(1):47–58. doi: 10.1038/s41589-024-01684-4 (PMC11666463; doi:10.1038/s41589-024-01684-4)
Supplement: Supplementary file 9 — Source data and unprocessed western blots. [file 41589_2024_1684_MOESM9_ESM.zip › ED Fig 1/H358: AMG-510 time course pErk.txt]

0 hr	4 hr	24 hr	48 hr	72 hr
935.971321	570.230352	392.083153	410.849026	1175.623300
939.348016	272.679223	492.104559	414.495857	791.693360
962.448438	513.429213	515.560255	539.444313	872.201729
1071.878470	419.096842	691.067131	657.628749	897.729112
982.504821	418.921402	556.327980	761.105207	1200.874360
1059.320880	420.847838	481.517892	844.066548	1105.394040
1085.159560	534.011910	613.301234	971.972327	937.664195
1123.870760	454.272161	638.319372	1213.780420	983.276196
1041.676080	421.246464	993.963114	1025.010170	427.445915
1094.751240	451.415605	518.423668	482.331339	564.794749
1069.301040	523.680291	491.679813	654.845129	782.549835
996.057315	325.456755	930.587913	575.741900	465.255502
1128.613780	356.954583	738.912856	618.902878	1329.294400
1033.676240	435.157658	771.560777	616.370335	1245.259170
1074.333160	439.980896	620.554021	660.279812	969.573424
1024.839340	338.420288	467.614331	706.826484	1166.222320
1033.861540	444.262395	374.123315	1116.570460	1362.445340
1209.943040	490.012756	411.759274	1306.738480	1094.806820
1232.261820	486.719027	526.454924	1030.842760	581.512118
1263.657240	510.509423	256.342469	1364.749820	1045.359770
