# Supplementary material for: Single-cell sensor analyses reveal signaling programs enabling Ras-G12C drug resistance
Source: Nat Chem Biol. 2024 Aug 5;21(1):47–58. doi: 10.1038/s41589-024-01684-4 (PMC11666463; doi:10.1038/s41589-024-01684-4)
Supplement: Supplementary file 9 — Source data and unprocessed western blots. [file 41589_2024_1684_MOESM9_ESM.zip › ED Fig 1/MIA: AMG-510 time course pErk.txt]

0 hr	4 hr	24 hr	48 hr	72 hr
876.042313	527.791459	414.473098	517.604101	461.451487
882.374695	254.054703	569.798524	649.663774	467.227033
926.306995	530.666588	691.578051	786.710798	623.024803
1148.923460	439.105407	366.326163	1141.489860	845.877717
965.315724	438.737853	491.744051	793.998691	897.347443
1122.160720	442.782257	909.833789	787.697377	1072.964780
1177.571280	579.418824	799.285584	1035.764830	1265.694080
1263.085490	515.907991	878.938252	1104.632280	1636.958800
1085.089060	443.621458	360.393608	1646.604450	1281.274300
1198.480280	509.440120	546.718621	879.958222	633.639398
1143.404720	554.682545	698.994737	812.648241	840.271896
992.130175	346.169437	408.264030	1443.323110	688.166318
1273.769060	407.780082	621.925132	1279.443440	838.202777
1068.486560	473.405468	1070.084220	1249.363650	764.552841
1154.191740	483.957973	854.611476	1055.514840	851.232597
1050.295670	370.925801	1024.390950	754.117212	869.260302
1068.869670	493.422689	596.035989	607.403739	1385.255100
1463.962150	600.281252	1089.638150	762.961985	1897.294950
1518.469190	592.238527	571.738547	988.379570	1524.321820
1596.829630	651.549677	993.433674	494.032807	2069.491200
