# Supplementary material for: Single-cell sensor analyses reveal signaling programs enabling Ras-G12C drug resistance
Source: Nat Chem Biol. 2024 Aug 5;21(1):47–58. doi: 10.1038/s41589-024-01684-4 (PMC11666463; doi:10.1038/s41589-024-01684-4)
Supplement: Supplementary file 10 — Source data. [file 41589_2024_1684_MOESM10_ESM.zip]

Archive with 20 entries (19 files):
- ED Fig 2/
- ED Fig 2/H358: PM-Ras-LOCKR-S AMG-510 time course follow.txt
- __MACOSX/ED Fig 2/._H358: PM-Ras-LOCKR-S AMG-510 time course follow.txt
- ED Fig 2/MIA_358: golgi-Ras-LOCKR-S colocalization.txt
- __MACOSX/ED Fig 2/._MIA_358: golgi-Ras-LOCKR-S colocalization.txt
- ED Fig 2/H358: golgi-Ras-LOCKR-S AMG-510 time course follow.txt
- __MACOSX/ED Fig 2/._H358: golgi-Ras-LOCKR-S AMG-510 time course follow.txt
- ED Fig 2/SW1573: Localized Ras-LOCKR-S vs pErk.txt
- __MACOSX/ED Fig 2/._SW1573: Localized Ras-LOCKR-S vs pErk.txt
- ED Fig 2/MIAPACA: localized Ras-LOCKRs, AMG510-1.txt
- ED Fig 2/MIAPACA: localized Ras-LOCKRs.txt
- __MACOSX/ED Fig 2/._MIAPACA: localized Ras-LOCKRs.txt
- ED Fig 2/SW1573: localized Ras-LOCKRs AMG510.txt
- __MACOSX/ED Fig 2/._SW1573: localized Ras-LOCKRs AMG510.txt
- ED Fig 2/H358: localized Ras-LOCKRs AMG510.txt
- __MACOSX/ED Fig 2/._H358: localized Ras-LOCKRs AMG510.txt
- ED Fig 2/MEF: localized Ras-LOCKRs AMG510.txt
- __MACOSX/ED Fig 2/._MEF: localized Ras-LOCKRs AMG510.txt
- ED Fig 2/MIAPACA: localized Ras-LOCKRs, AMG510.txt
- __MACOSX/ED Fig 2/._MIAPACA: localized Ras-LOCKRs, AMG510.txt
