# Supplementary material for: Single-cell sensor analyses reveal signaling programs enabling Ras-G12C drug resistance
Source: Nat Chem Biol. 2024 Aug 5;21(1):47–58. doi: 10.1038/s41589-024-01684-4 (PMC11666463; doi:10.1038/s41589-024-01684-4)
Supplement: Supplementary file 10 — Source data. [file 41589_2024_1684_MOESM10_ESM.zip › ED Fig 2/H358: PM-Ras-LOCKR-S AMG-510 time course follow.txt]

0 hr	4 hr
1.31322	0.77125
1.25093	0.95662
1.22478	0.98012
1.22190	0.97762
1.51525	0.57374
1.44338	0.92990
1.41321	0.97098
1.40989	0.52394
1.22551	0.96577
1.17496	0.88515
1.17283	0.94450
1.38047	0.85945
1.47803	0.75025
1.53941	0.66766
1.52848	0.72984
