# Supplementary material for: Single-cell sensor analyses reveal signaling programs enabling Ras-G12C drug resistance
Source: Nat Chem Biol. 2024 Aug 5;21(1):47–58. doi: 10.1038/s41589-024-01684-4 (PMC11666463; doi:10.1038/s41589-024-01684-4)
Supplement: Supplementary file 10 — Source data. [file 41589_2024_1684_MOESM10_ESM.zip › ED Fig 2/MIA_358: golgi-Ras-LOCKR-S colocalization.txt]

	Mander's coefficient (channel 1)	Mander's coefficient (channel 1)	Mander's coefficient (channel 1)	Manders coefficient (channel 2)	Manders coefficient (channel 2)	Manders coefficient (channel 2)	Pearson's coefficient	Pearson's coefficient	Pearson's coefficient
H358	0.91700000	0.92400000	0.87900000	0.77200000	0.91740000	0.81880000	0.58300000	0.67100000	0.58100000
MIA	0.91480000	0.88670000	0.91840000	0.89400000	0.91470000	0.81900000	0.58200000	0.71740000	0.67180000
