# Supplementary material for: Single-cell sensor analyses reveal signaling programs enabling Ras-G12C drug resistance
Source: Nat Chem Biol. 2024 Aug 5;21(1):47–58. doi: 10.1038/s41589-024-01684-4 (PMC11666463; doi:10.1038/s41589-024-01684-4)
Supplement: Supplementary file 10 — Source data. [file 41589_2024_1684_MOESM10_ESM.zip › ED Fig 2/H358: golgi-Ras-LOCKR-S AMG-510 time course follow.txt]

0 hr	4 hr
0.93448	0.90114
0.97563	0.85443
0.94218	0.90431
0.77309	0.80778
0.91187	1.09068
0.85042	1.03521
0.87702	0.98906
0.75284	0.79973
0.87488	0.87983
0.83132	0.62384
0.84936	0.91516
0.90931	1.12921
0.86032	0.89263
0.91696	0.58727
0.82935	1.06049
