# Supplementary material for: Single-cell sensor analyses reveal signaling programs enabling Ras-G12C drug resistance
Source: Nat Chem Biol. 2024 Aug 5;21(1):47–58. doi: 10.1038/s41589-024-01684-4 (PMC11666463; doi:10.1038/s41589-024-01684-4)
Supplement: Supplementary file 10 — Source data. [file 41589_2024_1684_MOESM10_ESM.zip › ED Fig 2/SW1573: Localized Ras-LOCKR-S vs pErk.txt]

Localized Ras-LOCKR-S Raw Emission Ratio (Y/C)	PM-Ras-LOCKR-S	ER-Ras-LOCKR-S	Golgi-Ras-LOCKR-S
1.302160000	547.075000000
1.054970000	378.909000000
0.935760000	401.946000000
0.738080000	630.045000000
1.337400000	673.887000000
1.463570000	501.413000000
1.548090000	591.020000000
1.936470000	546.314000000
2.146520000	457.420000000
1.289820000	615.175000000
0.908630000	522.668000000
0.881610000	686.618000000
0.576620000	711.634000000
0.348950000	538.140000000
1.031450000	665.267000000
1.825230000	703.090000000
1.059970000	407.917000000
1.007920000		309.034000000
1.178560000		578.377000000
1.701610000		757.963000000
1.583270000		356.029000000
0.706860000		724.658000000
1.146480000		467.665000000
0.759940000		823.196000000
1.277550000		254.020000000
0.711180000		536.714000000
1.914630000		661.634000000
1.442810000		421.135000000
1.084450000		632.179000000
0.787180000		443.436000000
0.737430000		399.777000000
1.466470000		556.693000000
1.357150000		387.871000000
1.394860000		453.646000000
0.996170000			274.775000000
1.059370000			491.486000000
1.088340000			518.718000000
1.101270000			436.534000000
1.127490000			423.430000000
1.259160000			590.407000000
1.267970000			518.805000000
1.335610000			519.830000000
1.356840000			524.467000000
1.424560000			579.290000000
1.534720000			585.652000000
1.551960000			417.210000000
1.608880000			702.003000000
1.643010000			657.747000000
1.651540000			671.839000000
1.739380000			608.289000000
1.826680000			877.172000000
