# Supplementary material for: Single-cell sensor analyses reveal signaling programs enabling Ras-G12C drug resistance
Source: Nat Chem Biol. 2024 Aug 5;21(1):47–58. doi: 10.1038/s41589-024-01684-4 (PMC11666463; doi:10.1038/s41589-024-01684-4)
Supplement: Supplementary file 10 — Source data. [file 41589_2024_1684_MOESM10_ESM.zip › ED Fig 2/MEF: localized Ras-LOCKRs AMG510.txt]

	0	0	0	0	0	0	0	0	0	0	0	0	0	0	0	0	0	4	4	4	4	4	4	4	4	4	4	4	4	4	4	4	4	4	24	24	24	24	24	24	24	24	24	24	24	24	24	24	24
PM	1.092572717170	0.911091730062	1.046014042630	0.945592118302	0.8116090132780	0.898639855422	0.799866309581	0.948878070074	0.760311520750	0.970020688232	0.960647693425	0.877672900647	0.869722344569	0.714742904357	1.0174111353000	0.906457069924	0.953201577436	0.890432405222	1.028275364000	0.930434666372	0.963430138465	0.894172688553	0.806757138589	0.885648367321	0.999107335037	1.035147902660	0.812015411387	0.849381995730	0.957148453060	0.951740502383	0.880574826209	1.002458944070	1.050424102900	0.770435718953	0.911043371374	0.880790781138	0.865874604285	0.8478359457570	0.848325689872	0.877991411352	0.920140697012	0.942665272426	0.801738665068	0.973298352050	1.076053218450	0.891134362517	0.9514683987360	0.839953481691	0.926846517388
ER	0.818148180570	0.994458305955	0.755747313104	0.950251705581	0.8227470074270	0.873624543458	0.809189915300	0.815997192221	0.752401136708	1.034300848040	0.943339844192	0.852393512414	1.133062687810	0.785110214986	0.9203818435980	1.083860305620	0.854788844693	0.779057775019	0.809111656391	0.994473728601	0.758065069038	0.883926132542	0.868462692249	0.924750918143	0.919174416028	0.754367152482	0.822421676701	0.917889193651	0.934620367453	0.768043668007	0.821453734413	0.763230091849	1.048274553300	0.772837733056	0.839585288429	0.869295386799	0.758573651567	0.9495394906180	1.020515866190	0.869239241555	0.947711122574	0.842575219501	1.040944124730	0.926287807437	0.731119642216	0.958902983685	0.9418860968550	0.811854020790	1.059572286740
Golgi	0.953736313490	0.923898746034	0.999411484834	0.980950206305	0.9900489879150	0.777573210668	1.005024749020	0.918797371082	0.765167237418	0.918392861933	0.886578752385	0.848287035959	0.844447001003	0.902570122949	1.0499342408800	0.927133760466	0.873388948149	0.868391337145	1.138967667970	0.830725287564	0.913786271248	0.923454943357	0.901278157426	0.968216907708	0.731920323109	0.800844278897	1.229991260490	0.897397795859	0.915302404203	0.964065582689	0.870272921326	0.867767135582	0.930702615817	0.955394076905	0.882716177173	0.979810528198	0.877373955358	0.8083403190810	0.993127877348	0.954177611164	0.892002280733	0.831071286378	0.855545948056	0.785272017899	0.805605193782	0.960226249859	0.7834121704920	0.799061740568	1.011689241010
[truncated: 36 more columns]
