# Supplementary material for: Single-cell sensor analyses reveal signaling programs enabling Ras-G12C drug resistance
Source: Nat Chem Biol. 2024 Aug 5;21(1):47–58. doi: 10.1038/s41589-024-01684-4 (PMC11666463; doi:10.1038/s41589-024-01684-4)
Supplement: Supplementary file 11 — Source data and unprocessed western blots. [file 41589_2024_1684_MOESM11_ESM.zip]

Archive with 38 entries (37 files):
- ED Fig 3/
- ED Fig 3/358: Localized Ras-LOCKR-S, EGFRi pre AMG-510.txt
- __MACOSX/ED Fig 3/._358: Localized Ras-LOCKR-S, EGFRi pre AMG-510.txt
- ED Fig 3/358: Localized Ras S17N, +_- AMG, growth curve.txt
- __MACOSX/ED Fig 3/._358: Localized Ras S17N, +_- AMG, growth curve.txt
- ED Fig 3/trfx Ras_Vinculin localized Ras, WB.txt
- __MACOSX/ED Fig 3/._trfx Ras_Vinculin localized Ras, WB.txt
- ED Fig 3/MIA: Localized Ras S17N, Localized Ras-LOCKRs.txt
- __MACOSX/ED Fig 3/._MIA: Localized Ras S17N, Localized Ras-LOCKRs.txt
- ED Fig 3/358: Golgi-Ras-S17N, localized Ras-LOCKR-S.txt
- __MACOSX/ED Fig 3/._358: Golgi-Ras-S17N, localized Ras-LOCKR-S.txt
- ED Fig 3/358: Localized Ras-LOCKRs, G12Ci and Ras ON time course.txt
- __MACOSX/ED Fig 3/._358: Localized Ras-LOCKRs, G12Ci and Ras ON time course.txt
- ED Fig 3/MIA_358: HRas G12V vs S17N P2A GFP, MVP:Ras PLA vs GFP correlation.txt
- __MACOSX/ED Fig 3/._MIA_358: HRas G12V vs S17N P2A GFP, MVP:Ras PLA vs GFP correlation.txt
- ED Fig 3/358: Localized Ras-LOCKR-S, AMG510 refresh.txt
- __MACOSX/ED Fig 3/._358: Localized Ras-LOCKR-S, AMG510 refresh.txt
- ED Fig 3/358: Localized Ras-LOCKR-S, EGFRi post AMG-510.txt
- __MACOSX/ED Fig 3/._358: Localized Ras-LOCKR-S, EGFRi post AMG-510.txt
- ED Fig 3/358: Localized Ras-LOCKRs, G12Ci and SOSi time course.txt
- __MACOSX/ED Fig 3/._358: Localized Ras-LOCKRs, G12Ci and SOSi time course.txt
- ED Fig 3/358: Localized Ras-LOCKRs, SOSi alone.txt
- __MACOSX/ED Fig 3/._358: Localized Ras-LOCKRs, SOSi alone.txt
- ED Fig 3/MIA_358: HRas G12V vs S17N P2A GFP, MVP:Ras PLA bar graph.txt
- __MACOSX/ED Fig 3/._MIA_358: HRas G12V vs S17N P2A GFP, MVP:Ras PLA bar graph.txt
- ED Fig 3/358: golgi-Ras-LOCKR-S, RasONi refresh.txt
- __MACOSX/ED Fig 3/._358: golgi-Ras-LOCKR-S, RasONi refresh.txt
- ED Fig 3/MIA: Golgi-Ras-S17N, localized Ras-LOCKR-S.txt
- __MACOSX/ED Fig 3/._MIA: Golgi-Ras-S17N, localized Ras-LOCKR-S.txt
- ED Fig 3/358_MIA: Golgi-Ras-S17N, pErk WB.txt
- __MACOSX/ED Fig 3/._358_MIA: Golgi-Ras-S17N, pErk WB.txt
- ED Fig 3/Gels for EDFig 3.pdf
- ED Fig 3/MIA: Localized Ras S17N, +_- AMG, growth curve.txt
- __MACOSX/ED Fig 3/._MIA: Localized Ras S17N, +_- AMG, growth curve.txt
- ED Fig 3/358: Localized Ras-LOCKR-S vs pErk.txt
- __MACOSX/ED Fig 3/._358: Localized Ras-LOCKR-S vs pErk.txt
- ED Fig 3/358: Localized Ras S17N, Localized Ras-LOCKRs.txt
- __MACOSX/ED Fig 3/._358: Localized Ras S17N, Localized Ras-LOCKRs.txt
