# Supplementary material for: Single-cell sensor analyses reveal signaling programs enabling Ras-G12C drug resistance
Source: Nat Chem Biol. 2024 Aug 5;21(1):47–58. doi: 10.1038/s41589-024-01684-4 (PMC11666463; doi:10.1038/s41589-024-01684-4)
Supplement: Supplementary file 11 — Source data and unprocessed western blots. [file 41589_2024_1684_MOESM11_ESM.zip › ED Fig 3/358: Localized Ras S17N, +_- AMG, growth curve.txt]

Time (days)	+DSMO	+DSMO	PM-RasS17N, +DMSO	PM-RasS17N, +DMSO	ER-RasS17N, +DMSO	ER-RasS17N, +DMSO	Gol-RasS17N, +DMSO	Gol-RasS17N, +DMSO	+AMG-510	+AMG-510	PM-RasS17N, +AMG-510	PM-RasS17N, +AMG-510	ER-RasS17N, +AMG-510	ER-RasS17N, +AMG-510	Gol-RasS17N, +AMG-510	Gol-RasS17N, +AMG-510
0	1.00000000	0.00000000	1.00000000	0.00000000	1.00000000	0.00000000	1.00000000	0.00000000	1.00000000	0.00000000	1.000000	0.000000	1.000000	0.000000	1.000000	0.000000
1	1.72740379	0.03838675	1.40363900	0.11319700	1.43879800	0.11990000	1.37587400	0.10191700	0.86743781	0.02891459	1.230126	0.094625	0.980888	0.098089	0.996028	0.099603
2	2.12441443	0.01416276	2.53224500	0.14881600	2.16469800	0.16034800	2.29895900	0.09579000	1.55652922	0.03458954	1.548344	0.154834	1.306733	0.130673	1.297158	0.075416
3	3.94555704	0.04587857	3.22810500	0.27828500	2.97553300	0.25651100	3.07690100	0.17482400	2.18700805	0.08411569	1.938370	0.190036	2.025497	0.163347	1.366561	0.158903
4	4.88317371	0.10615595	5.57845500	0.46023200	5.01755600	0.42521700	3.78304100	0.27816500	2.61209384	0.09328907	2.227767	0.272777	3.042330	0.178961	1.088744	0.148175
5	6.66538149	0.33326907	7.11164300	0.45271400	5.78731600	0.50765900	5.61945700	0.51086000	3.77134072	0.15713920	2.440788	0.567344	3.102450	0.248196	1.173723	0.267070
6	9.84275459	0.98427546	8.88321300	0.79314400	9.65186000	0.86518600	8.51524600	0.85152500	4.48171898	0.44817190	2.688832	0.592059	4.001833	0.322728	1.277299	0.308246
