# Supplementary material for: Single-cell sensor analyses reveal signaling programs enabling Ras-G12C drug resistance
Source: Nat Chem Biol. 2024 Aug 5;21(1):47–58. doi: 10.1038/s41589-024-01684-4 (PMC11666463; doi:10.1038/s41589-024-01684-4)
Supplement: Supplementary file 11 — Source data and unprocessed western blots. [file 41589_2024_1684_MOESM11_ESM.zip › ED Fig 3/trfx Ras_Vinculin localized Ras, WB.txt]

PM-RasS17N	PM-RasS17N	PM-RasS17N	ER-RasS17N	ER-RasS17N	ER-RasS17N	Golgi-RasS17N	Golgi-RasS17N	Golgi-RasS17N
0.4013	0.4310	0.4100	0.4231	0.4277	0.3810	0.3912	0.4312	0.3750
