# Supplementary material for: Single-cell sensor analyses reveal signaling programs enabling Ras-G12C drug resistance
Source: Nat Chem Biol. 2024 Aug 5;21(1):47–58. doi: 10.1038/s41589-024-01684-4 (PMC11666463; doi:10.1038/s41589-024-01684-4)
Supplement: Supplementary file 11 — Source data and unprocessed western blots. [file 41589_2024_1684_MOESM11_ESM.zip › ED Fig 3/358: Golgi-Ras-S17N, localized Ras-LOCKR-S.txt]

	-Golgi-RasS17N	-Golgi-RasS17N	-Golgi-RasS17N	-Golgi-RasS17N	-Golgi-RasS17N	-Golgi-RasS17N	-Golgi-RasS17N	-Golgi-RasS17N	-Golgi-RasS17N	-Golgi-RasS17N	-Golgi-RasS17N	-Golgi-RasS17N	-Golgi-RasS17N	-Golgi-RasS17N	-Golgi-RasS17N	+Golgi-RasS17N	+Golgi-RasS17N	+Golgi-RasS17N	+Golgi-RasS17N	+Golgi-RasS17N	+Golgi-RasS17N	+Golgi-RasS17N	+Golgi-RasS17N	+Golgi-RasS17N	+Golgi-RasS17N	+Golgi-RasS17N	+Golgi-RasS17N	+Golgi-RasS17N	+Golgi-RasS17N	+Golgi-RasS17N
PM	1.16855764828	1.331941100250	1.142268062000	1.203436371460	1.35572320200	1.157261568390	1.13017380751	1.217619409760	1.381090212200	1.243429501470	1.326514760270	1.311160057430	1.09728426524	1.10201527168	1.18236443184	1.286137829280	0.925074702961	1.283856806270	1.2725646469100	1.296588372570	1.135666362190	1.190557530980	1.176452304420	1.404370071920	1.364991722290	1.478392078090	1.062578093300	1.268060307270	1.273556561510	1.064285395130
ER	1.15873352392	0.810439375454	0.826806506156	0.763777771664	1.65780292817	0.952818490927	1.09374251636	0.752926186554	0.509073732253	0.767409371586	0.869083945905	0.906518864377	1.13486266057	1.06393259172	1.31039651824	1.103996830310	0.618087987672	0.938785875699	1.0504096845000	1.084525351700	0.986726237365	0.948719692246	0.704188610951	0.689795486359	0.919304880773	0.641021841686	0.802453675452	0.733892611438	0.820814876034	1.135183983270
Golgi	1.41182789878	1.207511917000	1.198021376430	0.907760383833	1.22616026823	0.756576293389	1.36002927195	0.688196866209	0.866031275073	0.982183994481	1.060361811910	1.389106667860	1.25534288956	1.35569919918	1.02664097455	0.734809809316	0.353036964441	0.663900903299	0.4963134184420	0.573963329439	0.666617934120	0.551223021802	0.343005341912	0.697955267410	0.787850873485	0.660988666362	0.961717969857	0.781626826725	0.410296094470	0.759878731373
