# Supplementary material for: Single-cell sensor analyses reveal signaling programs enabling Ras-G12C drug resistance
Source: Nat Chem Biol. 2024 Aug 5;21(1):47–58. doi: 10.1038/s41589-024-01684-4 (PMC11666463; doi:10.1038/s41589-024-01684-4)
Supplement: Supplementary file 11 — Source data and unprocessed western blots. [file 41589_2024_1684_MOESM11_ESM.zip › ED Fig 3/MIA_358: HRas G12V vs S17N P2A GFP, MVP:Ras PLA vs GFP correlation.txt]

GFP Intensity (A.U.)	H358, +G12V	H358, +S17N	MIA, +G12V	MIA, +S17N	G12V	S17N
1141.3150200	10				10
1345.5024100	11				11
2130.8725500	14				14
2058.5413100	15				15
5283.8592500	24				24
1923.4013700	22				22
1098.3050300	15				15
5988.8519300	24				24
2208.0406200	20				20
171.3085930	5				5
411.5094630	7				7
1123.3653900	10				10
3225.8556034		0				0
1003.7723600		1				1
501.2801900		2				2
1603.0662100		1				1
241.7177190		3				3
3490.4253600		0				0
3625.3889300		0				0
3205.5726500		0				0
3170.8698800		0				0
81.1039300		5				5
1060.1189400		1				1
18.1318600		7				7
1145.2418800			11		11
8539.0367300			23		23
5832.2385500			21		21
3505.6648300			18		18
1144.6466900			16		16
1849.0798300			17		17
1519.9261800			12		12
3290.4306100			19		19
1727.6378900			15		15
619.7248390			13		13
676.6922610			8		8
803.3112290			12		12
3221.3103549				0		0
3972.9100939				0		0
1236.7495860				1		1
789.0530400				2		2
1243.5532300				1		1
4120.5217200				0		0
3448.3043600				1		1
79.0745100				5		5
19.7346600				8		8
46.1604220				7		7
2006.8117700				1		1
1342.8091800				2		2
