# Supplementary material for: Single-cell sensor analyses reveal signaling programs enabling Ras-G12C drug resistance
Source: Nat Chem Biol. 2024 Aug 5;21(1):47–58. doi: 10.1038/s41589-024-01684-4 (PMC11666463; doi:10.1038/s41589-024-01684-4)
Supplement: Supplementary file 11 — Source data and unprocessed western blots. [file 41589_2024_1684_MOESM11_ESM.zip › ED Fig 3/358: Localized Ras-LOCKR-S, AMG510 refresh.txt]

	72 hr	72 hr	72 hr	72 hr	72 hr	72 hr	72 hr	72 hr	72 hr	72 hr	72 hr	72 hr	72 hr	72 hr	72 hr	refresh	refresh	refresh	refresh	refresh	refresh	refresh	refresh	refresh	refresh	refresh	refresh	refresh	refresh	refresh
PM	1.01322000	0.95093000	0.92478000	0.92190000	1.21525000	1.14338000	1.11321000	1.10989000	0.92551000	0.87496000	0.87283000	1.08047000	1.17803000	1.23941000	1.22848000	0.97125000	1.15662000	1.18012000	1.17762000	0.77374000	1.12990000	1.17098000	0.72394000	1.16577000	1.08515000	1.14450000	1.05945000	0.95025000	0.86766000	0.92984000
ER	1.25117000	1.28011000	1.24291000	1.27373000	1.22966000	1.26891000	1.21781000	1.25461000	1.18205000	1.24104000	1.15557000	1.01174000	1.16274000	0.92821000	1.12940000	1.20788000	1.15892000	1.21549000	1.12121000	1.19130000	1.13598000	1.20228000	1.10516000	1.18120000	1.13186000	1.17276000	1.09539000	1.17679000	1.11732000	1.09582000
Golgi	1.23448000	1.27563000	1.24218000	1.07309000	1.21187000	1.15042000	1.17702000	1.05284000	1.17488000	1.13132000	1.14936000	1.20931000	1.16032000	1.21696000	1.12935000	1.20114000	1.15443000	1.20431000	1.10778000	1.39068000	1.33521000	1.28906000	1.09973000	1.17983000	0.92384000	1.21516000	1.42921000	1.19263000	0.88727000	1.36049000
