# Supplementary material for: Single-cell sensor analyses reveal signaling programs enabling Ras-G12C drug resistance
Source: Nat Chem Biol. 2024 Aug 5;21(1):47–58. doi: 10.1038/s41589-024-01684-4 (PMC11666463; doi:10.1038/s41589-024-01684-4)
Supplement: Supplementary file 11 — Source data and unprocessed western blots. [file 41589_2024_1684_MOESM11_ESM.zip › ED Fig 3/358: Localized Ras-LOCKR-S, EGFRi post AMG-510.txt]

	DMSO	DMSO	DMSO	DMSO	DMSO	DMSO	DMSO	DMSO	DMSO	DMSO	DMSO	DMSO	DMSO	DMSO	DMSO	AMG-510 (72 hr)	AMG-510 (72 hr)	AMG-510 (72 hr)	AMG-510 (72 hr)	AMG-510 (72 hr)	AMG-510 (72 hr)	AMG-510 (72 hr)	AMG-510 (72 hr)	AMG-510 (72 hr)	AMG-510 (72 hr)	AMG-510 (72 hr)	AMG-510 (72 hr)	AMG-510 (72 hr)	AMG-510 (72 hr)	AMG-510 (72 hr)	Subsequent EGFRi (4 hr)	Subsequent EGFRi (4 hr)	Subsequent EGFRi (4 hr)	Subsequent EGFRi (4 hr)	Subsequent EGFRi (4 hr)	Subsequent EGFRi (4 hr)	Subsequent EGFRi (4 hr)	Subsequent EGFRi (4 hr)	Subsequent EGFRi (4 hr)	Subsequent EGFRi (4 hr)	Subsequent EGFRi (4 hr)	Subsequent EGFRi (4 hr)	Subsequent EGFRi (4 hr)	Subsequent EGFRi (4 hr)	Subsequent EGFRi (4 hr)
PM	1.105527952330	1.136341038590	1.091914870140	1.202340137320	1.165955213900	1.106608307420	1.105045373200	1.114142075720	1.103369349410	1.306060770270	1.098156673960	1.268525488880	1.159843454210	1.122376411550	1.184223485630	0.912686216459	1.465378756420	1.101712824710	0.935333770616	1.196651464170	1.103501012620	1.189575053940	1.128393503200	1.191979391440	1.125784273360	1.183663084260	1.042491156840	0.897708728905	1.202571131250	1.371510007030	1.193641226220	1.044507276160	1.035363394290	0.975478231401	1.081457933230	1.055050832580	1.133250420070	1.197037284260	1.311227468070	1.037614495080	0.906211461802	1.140833630180	1.065719408740	0.978245319980	1.119984973210
ER	0.831825501504	0.736742084159	0.920550172595	0.863444197903	0.724079245823	0.939958032239	0.872433336906	0.853750825675	0.772678724872	0.875960024271	0.885888509197	0.895254569842	0.828227129100	0.671206302519	0.887587986490	1.271114355580	0.990058496292	1.273506364570	1.177805949360	1.129632353810	1.171473297690	1.441125381080	0.807620864504	0.798751543304	1.034095269390	1.117115330190	0.961146559308	0.797207087826	0.783866768095	0.823783445780	0.858282213198	0.928326743793	0.988531637703	0.949169948609	0.881482460361	0.964947696006	0.933693623137	1.018861611140	0.844009707957	0.967916211913	0.886180576040	0.975662249831	0.833416469464	0.916327051432	1.139800247900
Golgi	0.904293823017	0.881760693459	0.924832537098	0.832646370471	0.938626139175	0.936201443104	1.134595173850	0.859939840367	0.937060073651	0.861097896627	0.952745415450	0.771087328585	0.879499857975	0.910884300718	0.872168311705	1.159825593440	0.952643004476	0.924070998224	1.100402317590	0.959952622205	1.144895426290	1.075308899950	1.296153320000	1.175278169640	1.260385223860	1.114167854000	1.113287408740	1.287433616700	1.069505015870	1.265202728790	0.870166951813	0.820447479787	0.972089046477	0.947217694994	0.914786714704	0.964794734306	0.945836754387	0.909358957860	0.844180343454	0.949005365955	1.023184463850	0.981076370755	1.069543243070	0.906590755777	0.821227415268
