# Supplementary material for: Single-cell sensor analyses reveal signaling programs enabling Ras-G12C drug resistance
Source: Nat Chem Biol. 2024 Aug 5;21(1):47–58. doi: 10.1038/s41589-024-01684-4 (PMC11666463; doi:10.1038/s41589-024-01684-4)
Supplement: Supplementary file 11 — Source data and unprocessed western blots. [file 41589_2024_1684_MOESM11_ESM.zip › ED Fig 3/358: Localized Ras-LOCKRs, G12Ci and SOSi time course.txt]

	0	0	0	0	0	0	0	0	0	0	0	0	0	0	4	4	4	4	4	4	4	4	4	4	4	4	4	4	24	24	24	24	24	24	24	24	24	24	24	24	24	24	48	48	48	48	48	48	48
PM	1.31640460	1.27309044	1.24034209	1.22073664	1.33567857	1.34324739	1.24330376	1.21708739	1.22149386	1.31067409	1.34933446	1.31627301	1.31282411	1.11056901	0.68830040	0.61494973	0.63183772	0.61972770	0.67272466	0.72031413	0.64584466	0.60697313	0.59064540	0.57860381	0.54639908	0.50718830	0.49253965	0.55913846	0.56236282	0.47915207	0.49771230	0.49953565	0.48962240	0.55011518	0.69854346	0.74982690	0.72328714	0.67846764	0.63494770	0.60671556	0.60121987	0.73159724	0.83493762	0.70881551	0.64650215	0.86498094	1.11595660	0.99104900	0.85579168
ER	1.04306464	1.02134649	0.99447326	0.98160605	0.96660863	0.99583896	1.03036776	1.01846294	1.00618779	0.99623784	0.99047629	0.98046053	0.95915122	0.85797800	0.80540503	0.93575809	1.05901939	1.03849975	1.03804106	1.03697463	1.03145755	1.01562100	0.99336515	0.96628848	0.94920930	0.94508940	0.94028914	0.98569145	1.12980388	1.04359062	1.00468826	0.99204681	0.96615940	0.93772055	0.88870423	0.83842904	0.81310685	0.80339867	0.79968998	0.78045513	0.75196722	0.84446266	0.98649774	0.93619521	0.90589889	0.85058538	0.80033561	0.75733221	0.85223327
Golgi	0.97099893	0.95116006	0.93222660	0.94719395	0.96719947	0.96190456	0.95887528	0.95043496	0.93960821	0.92540818	0.89870207	0.87901478	0.93579998	0.93412971	0.90638788	0.89950471	0.89182415	0.94677825	1.00352387	0.97097148	0.95059061	0.92606372	0.88776996	0.87164817	0.87025525	0.94480483	1.02977056	1.06781495	1.01129683	0.98506641	0.94551494	0.92140321	0.91113050	1.10199960	0.86640353	1.21419205	1.18939298	1.26451133	1.17419518	0.80379028	0.95058306	1.02979357	1.11746927	1.04417761	0.98665510	0.94498616	0.87697760	0.78756018	0.94658600
[truncated: 35 more columns]
