# Supplementary material for: Single-cell sensor analyses reveal signaling programs enabling Ras-G12C drug resistance
Source: Nat Chem Biol. 2024 Aug 5;21(1):47–58. doi: 10.1038/s41589-024-01684-4 (PMC11666463; doi:10.1038/s41589-024-01684-4)
Supplement: Supplementary file 11 — Source data and unprocessed western blots. [file 41589_2024_1684_MOESM11_ESM.zip › ED Fig 3/MIA_358: HRas G12V vs S17N P2A GFP, MVP:Ras PLA bar graph.txt]

	+GFP-HRas G12V	+GFP-HRas G12V	+GFP-HRas G12V	+GFP-HRas G12V	+GFP-HRas G12V	+GFP-HRas G12V	+GFP-HRas G12V	+GFP-HRas G12V	+GFP-HRas G12V	+GFP-HRas G12V	+GFP-HRas G12V	+GFP-HRas G12V	+GFP-HRas S17N	+GFP-HRas S17N	+GFP-HRas S17N	+GFP-HRas S17N	+GFP-HRas S17N	+GFP-HRas S17N	+GFP-HRas S17N	+GFP-HRas S17N	+GFP-HRas S17N	+GFP-HRas S17N	+GFP-HRas S17N	+GFP-HRas S17N
H358	10	11	14	15	24	22	15	24	20	5	7	10	0	1	2	1	3	0	0	0	0	5	1	7
MIA	11	23	21	18	16	17	12	19	15	13	8	12	0	0	1	2	1	0	1	5	8	7	1	2
