# Supplementary material for: Single-cell sensor analyses reveal signaling programs enabling Ras-G12C drug resistance
Source: Nat Chem Biol. 2024 Aug 5;21(1):47–58. doi: 10.1038/s41589-024-01684-4 (PMC11666463; doi:10.1038/s41589-024-01684-4)
Supplement: Supplementary file 11 — Source data and unprocessed western blots. [file 41589_2024_1684_MOESM11_ESM.zip › ED Fig 3/358_MIA: Golgi-Ras-S17N, pErk WB.txt]

	0	0	0	4	4	4	24	24	24	72	72	72
H358	1	1	1	0.233414	0.223490	0.241900	0.259341	0.302930	0.314800	0.22398	0.26123	0.20014
MIA	1	1	1	0.314090	0.259320	0.318420	0.213940	0.173280	0.242300	0.31432	0.27213	0.34148
