# Supplementary material for: Single-cell sensor analyses reveal signaling programs enabling Ras-G12C drug resistance
Source: Nat Chem Biol. 2024 Aug 5;21(1):47–58. doi: 10.1038/s41589-024-01684-4 (PMC11666463; doi:10.1038/s41589-024-01684-4)
Supplement: Supplementary file 11 — Source data and unprocessed western blots. [file 41589_2024_1684_MOESM11_ESM.zip › ED Fig 3/MIA: Localized Ras S17N, +_- AMG, growth curve.txt]

Time (days)	-AMG-510	-AMG-510	PM-RasS17N, -AMG-510	PM-RasS17N, -AMG-510	ER-RasS17N, -AMG-510	ER-RasS17N, -AMG-510	Gol-RasS17N, -AMG-510	Gol-RasS17N, -AMG-510	+AMG-510	+AMG-510	PM-RasS17N, +AMG-510	PM-RasS17N, +AMG-510	ER-RasS17N, +AMG-510	ER-RasS17N, +AMG-510	Gol-RasS17N, +AMG-510	Gol-RasS17N, +AMG-510
0	1.000000000	0.000000000	1.00000000	0.00000000	1.00000000	0.00000000	1.00000000	0.00000000	1.00000000	0.00000000	1.00000000	0.00000000	1.00000000	0.00000000	1.00000000	0.00000000
1	2.302070105	0.047579660	2.55156128	0.42520333	1.94822134	0.15995682	1.86164496	0.13582237	1.77272811	0.12812809	1.35882788	0.12272188	1.30858816	0.17728529	1.27715608	0.12345607
2	3.029141386	0.019870110	3.21127675	0.55899943	2.68310291	0.21391789	3.11063764	0.11872992	2.86760392	0.19191386	1.52928902	0.14680801	1.61967125	0.16196675	2.03313434	0.13046863
3	5.993562039	0.064366850	6.46773260	0.87022638	4.02905542	0.34220753	4.16324260	0.23298380	4.06148629	0.25732048	1.88954540	0.18851032	2.70218557	0.22101887	1.45796610	0.19695731
4	6.052602987	0.131578330	6.43876020	1.43919373	6.21916734	0.52704856	5.54838085	0.39662747	5.53001350	0.53810202	1.97826381	0.20906864	4.34654340	0.22181883	1.45827032	0.19577358
5	8.261616382	0.440325820	10.93778910	0.84598177	7.17327054	0.72528683	6.96521243	0.77603012	7.49541886	1.39263265	2.29112673	0.82433522	4.13893263	0.33582496	1.22050288	0.39652784
6	13.117205850	1.300456410	15.90802620	2.48024447	14.17512790	1.39978149	13.45602900	1.29352278	9.93165671	1.06200170	2.55500732	0.55328098	5.71737478	0.54663992	1.19741493	0.43246388
