# Supplementary material for: Single-cell sensor analyses reveal signaling programs enabling Ras-G12C drug resistance
Source: Nat Chem Biol. 2024 Aug 5;21(1):47–58. doi: 10.1038/s41589-024-01684-4 (PMC11666463; doi:10.1038/s41589-024-01684-4)
Supplement: Supplementary file 11 — Source data and unprocessed western blots. [file 41589_2024_1684_MOESM11_ESM.zip › ED Fig 3/358: Localized Ras-LOCKR-S vs pErk.txt]

Localized Ras-LOCKR-S Raw Emission Ratio (Y/C)	PM-Ras-LOCKR-S	ER-Ras-LOCKR-S	Golgi-Ras-LOCKR-S
0.861117	1011.759274
0.943199	526.454924
1.045787	1256.342469
0.634753	1070.230400
0.629784	472.679200
0.617727	613.429200
0.613840	519.096800
0.616926	1218.921400
0.612673	520.847800
0.905096	434.011900
1.113964	354.272200
0.620002	921.246500
0.619595	451.415600
0.740280	823.680300
0.549982	625.456800
1.004747	956.954600
0.804058	435.157700
1.294802		439.980896
1.113966		438.420288
0.808326		444.262395
0.801655		490.012756
0.745218		486.719027
0.785019		510.509423
0.769959		853.799900
0.987204		970.781600
1.160297		396.025100
0.939678		572.555300
0.950627		789.494500
1.144319		441.195000
0.937192		678.320100
1.205333		1212.680000
1.251999		940.556500
0.800399		1169.501000
1.040822		677.297000
0.854273			515.560255
1.247317			930.587913
1.236806			993.963114
0.828349			491.679813
0.826656			556.327980
0.820382			481.517892
0.946182			613.301234
1.008003			638.319372
1.016773			691.067131
1.040257			518.423668
1.117127			771.560777
1.025197			620.554021
1.344384			738.912856
0.767913			374.123315
0.770402			392.083153
0.771613			467.614331
0.807376			492.104559
