# Supplementary material for: Single-cell sensor analyses reveal signaling programs enabling Ras-G12C drug resistance
Source: Nat Chem Biol. 2024 Aug 5;21(1):47–58. doi: 10.1038/s41589-024-01684-4 (PMC11666463; doi:10.1038/s41589-024-01684-4)
Supplement: Supplementary file 12 — Source data and unprocessed western blots. [file 41589_2024_1684_MOESM12_ESM.zip]

Archive with 10 entries (9 files):
- ED Fig 4/
- ED Fig 4/Gels for EDFig 4.pdf
- ED Fig 4/358: H_NRas KD, Ras colocalization.txt
- __MACOSX/ED Fig 4/._358: H_NRas KD, Ras colocalization.txt
- ED Fig 4/358: HRas, NRas KD WB.txt
- __MACOSX/ED Fig 4/._358: HRas, NRas KD WB.txt
- ED Fig 4/358: Ras-LOCKR-S, Ras colocalization .txt
- __MACOSX/ED Fig 4/._358: Ras-LOCKR-S, Ras colocalization .txt
- ED Fig 4/H358: golgi-Ras-LOCKR-S H_NRas siRNA.txt
- __MACOSX/ED Fig 4/._H358: golgi-Ras-LOCKR-S H_NRas siRNA.txt
