# Supplementary material for: Single-cell sensor analyses reveal signaling programs enabling Ras-G12C drug resistance
Source: Nat Chem Biol. 2024 Aug 5;21(1):47–58. doi: 10.1038/s41589-024-01684-4 (PMC11666463; doi:10.1038/s41589-024-01684-4)
Supplement: Supplementary file 12 — Source data and unprocessed western blots. [file 41589_2024_1684_MOESM12_ESM.zip › ED Fig 4/358: H_NRas KD, Ras colocalization.txt]

	Mander's coefficient (channel 1)	Mander's coefficient (channel 1)	Mander's coefficient (channel 1)	Manders coefficient (channel 2)	Manders coefficient (channel 2)	Manders coefficient (channel 2)	Pearson's coefficient	Pearson's coefficient	Pearson's coefficient
no KD, NaK ATPase	0.673879080605	0.6989789499080	0.633555496897	0.61500056990500	0.902878899770	0.520820719764	0.4768550607240	0.5425690402240	0.2782691896860
no KD, Giantin	0.859691072630	0.5460687170030	0.570866785799	0.71455141424800	0.711754807321	0.545332482879	0.2608453569100	0.4759562646260	0.5110544192460
HRas + NRas KD, NaK ATPase	0.257530584575	0.1009752197620	0.136099522003	0.31264870730800	0.262838255165	0.203949829959	-0.1477022070610	-0.1296488875110	-0.0864530300328
HRas + NRas KD, Giantin	0.344274689071	0.0589174448434	0.191318006358	0.00125090170192	0.192644979726	0.277186969161	-0.0669958694576	0.1280535983060	0.0387899974570
