# Supplementary material for: Single-cell sensor analyses reveal signaling programs enabling Ras-G12C drug resistance
Source: Nat Chem Biol. 2024 Aug 5;21(1):47–58. doi: 10.1038/s41589-024-01684-4 (PMC11666463; doi:10.1038/s41589-024-01684-4)
Supplement: Supplementary file 12 — Source data and unprocessed western blots. [file 41589_2024_1684_MOESM12_ESM.zip › ED Fig 4/358: HRas, NRas KD WB.txt]

	HRas	HRas	HRas	NRas	NRas	NRas
Scrambled	1.0000	1.000	1.000	1.000	1.0000	1.000
HRas KD	-0.0140	0.055	0.031	0.978	1.0154	1.107
NRas KD	0.8910	1.047	1.077	0.054	-0.0150	0.015
HRas+NRas KD	0.0140	-0.142	0.051	0.067	0.0420	0.014
