# Supplementary material for: Single-cell sensor analyses reveal signaling programs enabling Ras-G12C drug resistance
Source: Nat Chem Biol. 2024 Aug 5;21(1):47–58. doi: 10.1038/s41589-024-01684-4 (PMC11666463; doi:10.1038/s41589-024-01684-4)
Supplement: Supplementary file 12 — Source data and unprocessed western blots. [file 41589_2024_1684_MOESM12_ESM.zip › ED Fig 4/358: Ras-LOCKR-S, Ras colocalization .txt]

	Mander's coefficient (channel 1)	Mander's coefficient (channel 1)	Mander's coefficient (channel 1)	Manders coefficient (channel 2)	Manders coefficient (channel 2)	Manders coefficient (channel 2)	Pearson's coefficient	Pearson's coefficient	Pearson's coefficient
no Ras-LOCKR-S, NaK ATPase	0.968122124660	0.580111721091	0.684420226209	0.745034326339	0.712303588822	0.767703403988	0.313295378889	0.558853099073	0.552962976147
no Ras-LOCKR-S, Giantin	0.580941049953	0.576351966216	0.759614263461	0.660887039652	0.468864658598	0.692936881390	0.606918577764	0.356019190085	0.227272007742
PM-Ras-LOCKR-S, NaK ATPase	0.642757696647	0.405462740534	0.427909603999	0.835980250667	0.738200916045	0.703095569450	0.285223474922	0.406485480218	0.404292022473
PM-Ras-LOCKR-S, Giantin	0.957109870841	0.685024843374	0.622217478513	0.668808732416	0.454599359251	0.702586976419	0.539649702898	0.520452054017	0.195780240302
Golgi-Ras-LOCKR-S, NaK ATPase	0.778541663320	0.629507942979	0.652034330630	0.566222908019	0.375310261390	0.795402520756	0.232735035856	0.432798436604	0.453479394886
Golgi-Ras-LOCKR-S, Giantin	0.671759219071	0.454673542816	0.675942516352	0.618663962358	0.529915788962	0.613676599719	0.300064129194	0.282209735985	0.537589889149
