# Supplementary material for: Single-cell sensor analyses reveal signaling programs enabling Ras-G12C drug resistance
Source: Nat Chem Biol. 2024 Aug 5;21(1):47–58. doi: 10.1038/s41589-024-01684-4 (PMC11666463; doi:10.1038/s41589-024-01684-4)
Supplement: Supplementary file 12 — Source data and unprocessed western blots. [file 41589_2024_1684_MOESM12_ESM.zip › ED Fig 4/H358: golgi-Ras-LOCKR-S H_NRas siRNA.txt]

	0	0	0	0	0	0	0	0	0	0	0	0	0	0	0	0	0	4	4	4	4	4	4	4	4	4	4	4	4	4	4	4	4	4	24	24	24	24	24	24	24	24	24	24	24	24	24	24	24
WT	0.944722180000	0.952199610000	0.955158080000	0.955627480000	0.957427320000	0.949594590000	0.944391810000	0.948054630000	0.948959770000	0.947244570000	0.945919790000	0.947333400000	1.001901440000	1.004841990000	0.859239020000	0.855211060000	1.034728260000	1.037029000000	0.855455050000	0.861859840000	0.861784810000	0.772892830000	0.765939620000	0.765008850000	0.762831170000	0.814827080000	0.812727300000	0.810854210000	1.026015370000	1.022226860000	1.028174230000	1.136317100000	1.111170470000	1.171187930000	0.854272750000	1.247316540000	1.236806270000	0.828349440000	0.826655520000	0.820381690000	0.946181960000	1.008002500000	1.016773330000	1.040256550000	1.117127280000	1.025196840000	1.344383780000	0.767912940000	0.770402030000
HRas KD	1.048056093540	0.863029851472	0.997406448185	0.934902846969	0.961909561074	0.970857716567	0.969869980722	0.912102954697	0.963558816623	0.903568888699	0.975366084031	0.929574747016	0.920624413961	0.867336523004	0.953984116444	1.005220986920	0.973177583325	0.987317511776	1.003246117260	1.017530297330	1.000436494600	0.944960773753	0.988041389874	0.864625397613	0.936585916568	0.906488958583	1.011835563250	0.870063121922	0.797785909612	0.982446289732	0.877519837490	0.970847870042	0.823515738601	0.980754030116	1.066879754850	0.842959464495	0.947910883798	0.851549911625	0.673627065807	0.907340765937	1.033716124050	1.116824385860	0.952955948415	1.078142362990	1.025276648510	1.010329935370	0.996084263023	0.875573524346	0.887086052903
NRas KD	0.878753566827	0.864740093000	0.889420279264	0.963864242252	0.886629876347	0.991694386478	1.034679730350	0.893342771098	1.050969703300	0.980779956354	0.985903016379	1.033950362380	0.914103024066	1.048582033330	0.856567478094	0.912874089440	0.887450428086	1.045857998880	0.922073620604	0.994698417355	0.825351086054	1.011175674890	0.848973831035	1.000659966100	1.117439159210	0.840871717199	0.886115027838	0.915623898941	0.934509472952	0.692656350581	1.035291036140	0.952653017969	0.955732557042	0.894054313484	1.160844468990	1.009670543440	0.867730226961	1.082762035610	1.086448824630	1.090281903950	1.117658804470	0.926521108423	0.816504764039	1.142993832140	0.913810516906	1.165974025540	1.063533395520	1.073268725640	1.018536614020
HRas + NRas KD	0.761174309451	0.876972820287	0.855933112298	0.969508203608	1.078648886840	0.993848380348	0.856437974419	0.752167385670	0.966940981145	0.855187806909	0.895940902947	0.839895239959	0.779056306811	0.955220251650	0.864568361050	0.951231331152	0.940359875168	1.112679031190	0.864234633412	0.899774436983	0.902070805861	0.868699325045	0.853318408134	0.958391236160	0.862091337313	0.771990163179	0.918202490399	0.847826336606	0.871202796069	0.811991011371	0.880246606701	0.889456006334	0.926327377742	1.032606564210	0.836578811789	0.905046834126	0.940908041469	0.850417720273	0.979911645765	0.746049146459	0.983013619461	0.835716045480	1.024824084200	0.998190458581	0.956790415003	0.892206890022	1.033383590070	0.945022601728	0.909349304179
[truncated: 36 more columns]
