# Supplementary material for: Single-cell sensor analyses reveal signaling programs enabling Ras-G12C drug resistance
Source: Nat Chem Biol. 2024 Aug 5;21(1):47–58. doi: 10.1038/s41589-024-01684-4 (PMC11666463; doi:10.1038/s41589-024-01684-4)
Supplement: Supplementary file 13 — Source data and unprocessed western blots. [file 41589_2024_1684_MOESM13_ESM.zip]

Archive with 62 entries (61 files):
- ED Fig 5/
- ED Fig 5/358: PAPOLG KD,Golgi-Ras-LOCKRs AMG 0 24h.txt
- __MACOSX/ED Fig 5/._358: PAPOLG KD,Golgi-Ras-LOCKRs AMG 0 24h.txt
- ED Fig 5/MIA_358: Golgi MS heat map.txt
- __MACOSX/ED Fig 5/._MIA_358: Golgi MS heat map.txt
- ED Fig 5/358_l_24.txt
- __MACOSX/ED Fig 5/._358_l_24.txt
- ED Fig 5/Colony assay quantification.txt
- __MACOSX/ED Fig 5/._Colony assay quantification.txt
- ED Fig 5/358: G12Ci, MVP KD, Erastin growth curve.txt
- __MACOSX/ED Fig 5/._358: G12Ci, MVP KD, Erastin growth curve.txt
- ED Fig 5/358: STAT1 KD, Golgi-Ras-LOCKRs AMG 0 24h.txt
- __MACOSX/ED Fig 5/._358: STAT1 KD, Golgi-Ras-LOCKRs AMG 0 24h.txt
- ED Fig 5/358_l_4.txt
- __MACOSX/ED Fig 5/._358_l_4.txt
- ED Fig 5/MIA: G12Ci, MVP KD, Erastin growth curve.txt
- __MACOSX/ED Fig 5/._MIA: G12Ci, MVP KD, Erastin growth curve.txt
- ED Fig 5/mia_l_24.txt
- __MACOSX/ED Fig 5/._mia_l_24.txt
- ED Fig 5/MIA_358: Biotin-STAT1 bar graph.txt
- __MACOSX/ED Fig 5/._MIA_358: Biotin-STAT1 bar graph.txt
- ED Fig 5/mia_l_4.txt
- __MACOSX/ED Fig 5/._mia_l_4.txt
- ED Fig 5/MIA_358: Biotin-PAPOLG bar graph.txt
- __MACOSX/ED Fig 5/._MIA_358: Biotin-PAPOLG bar graph.txt
- ED Fig 5/lba3 vs cba3.txt
- __MACOSX/ED Fig 5/._lba3 vs cba3.txt
- ED Fig 5/358_c_24.txt
- __MACOSX/ED Fig 5/._358_c_24.txt
- ED Fig 5/Gels for EDFig 5.pdf
- ED Fig 5/MIA_358: MVP-Giantin colocalization, G12Ci .txt
- __MACOSX/ED Fig 5/._MIA_358: MVP-Giantin colocalization, G12Ci .txt
- ED Fig 5/mia_e_24.txt
- __MACOSX/ED Fig 5/._mia_e_24.txt
- ED Fig 5/MIA_358: Golgi-Ras FRET vs MVP expression.txt
- __MACOSX/ED Fig 5/._MIA_358: Golgi-Ras FRET vs MVP expression.txt
- ED Fig 5/eba3 vs cba3.txt
- __MACOSX/ED Fig 5/._eba3 vs cba3.txt
- ED Fig 5/mia_c_4.txt
- __MACOSX/ED Fig 5/._mia_c_4.txt
- ED Fig 5/358_e_24.txt
- __MACOSX/ED Fig 5/._358_e_24.txt
- ED Fig 5/lba3 vs eba3.txt
- __MACOSX/ED Fig 5/._lba3 vs eba3.txt
- ED Fig 5/358_e_4.txt
- __MACOSX/ED Fig 5/._358_e_4.txt
- ED Fig 5/MIA_358: MVP:target PLA pErk correlation.txt
- __MACOSX/ED Fig 5/._MIA_358: MVP:target PLA pErk correlation.txt
- ED Fig 5/mia_e_4.txt
- __MACOSX/ED Fig 5/._mia_e_4.txt
- ED Fig 5/MIA_358: Biotin-MVP bar graph.txt
- __MACOSX/ED Fig 5/._MIA_358: Biotin-MVP bar graph.txt
- ED Fig 5/MIA_358: MVP vs Sc KD, MVP_GAPDH WB Bar graph.txt
- __MACOSX/ED Fig 5/._MIA_358: MVP vs Sc KD, MVP_GAPDH WB Bar graph.txt
- ED Fig 5/358: VDAC1 KD, Golgi-Ras-LOCKRs AMG 0 24h.txt
- __MACOSX/ED Fig 5/._358: VDAC1 KD, Golgi-Ras-LOCKRs AMG 0 24h.txt
- ED Fig 5/MIA_358: Biotin-VDAC1 bar graph.txt
- __MACOSX/ED Fig 5/._MIA_358: Biotin-VDAC1 bar graph.txt
- ED Fig 5/mia_c_24.txt
- __MACOSX/ED Fig 5/._mia_c_24.txt
- ED Fig 5/358_c_4.txt
- __MACOSX/ED Fig 5/._358_c_4.txt
