# Supplementary material for: Single-cell sensor analyses reveal signaling programs enabling Ras-G12C drug resistance
Source: Nat Chem Biol. 2024 Aug 5;21(1):47–58. doi: 10.1038/s41589-024-01684-4 (PMC11666463; doi:10.1038/s41589-024-01684-4)
Supplement: Supplementary file 13 — Source data and unprocessed western blots. [file 41589_2024_1684_MOESM13_ESM.zip › ED Fig 5/MIA_358: Golgi MS heat map.txt]

	MIA Gol-RLpl +/- AMG-510 4h	MIA Gol-RLpl +/- AMG-510 24h	H358 Gol-RLpl +/- AMG-510 4h	H358 Gol-RLpl +/- AMG-510 24h
EWSR1	8.00000000	-3.59926410	2.51243591	-2.485366821
TRIM25	-0.31107840	2.48455238	2.29255358	2.437023799
ATAD3A/B	-0.41379230	2.30338097	2.68086370	2.303305308
CSE1L	0.78439395	1.28668976	1.84151077	2.069015185
CUX1	0.40499306	-0.73471960	6.32006518	-0.260108312
NSMCE1	0.00000000	0.00000000	7.60705694	-2.547138214
PRKDC	0.59333356	1.50712458	1.70802307	1.174963633
NONO	0.92119344	2.19411278	2.18253136	-0.407772700
TMSB4X	-0.06431390	1.26155790	1.78539912	1.694080989
DDX3X/Y	-0.10318760	0.50826136	1.96357791	2.305395444
HGSNAT	-1.90038050	3.51128387	1.08299891	1.871583303
MYH10	-0.72067390	1.61979421	3.47560819	0.134129206
FN1	0.08923912	1.53258324	0.45278549	2.428056717
UBA1	-3.13355380	2.55920982	0.93724569	3.970294952
NPM1	0.11269760	1.72672462	1.69640668	0.795003255
YBX1/3	-0.38919510	0.64485677	1.97597758	1.960605621
WARS	-0.50237530	3.39898300	-0.92412250	2.195596377
DNM1L	0.24851036	1.29643059	0.87809817	1.680215200
RGS11	2.52588971	-0.12893100	0.09156418	1.603324254
MVP	-0.17633820	1.13197390	-1.11223480	4.098467509
RPN1	-0.12319560	1.54893748	1.71563276	0.556877136
TECR	-0.62380600	2.38822047	0.35032908	1.574765523
ATP5L	-0.20866390	1.84445763	-0.24435930	2.290452639
TCP1	-0.27559280	1.35421181	1.26563962	1.239599228
DHX9	-0.02043410	1.49827639	0.55764580	1.526140213
PDCD6	-2.09124570	3.95391210	0.07351176	1.407415708
ATP5A1	0.18284607	1.26246198	-0.61633110	2.501792908
NUP98	1.13933818	1.62571907	0.12993304	0.246337255
IGF2BP2	1.37349701	0.41793950	0.75310389	0.523646673
UQCRC2	0.68634224	1.10465177	-0.06129960	1.188425064
SFXN1	0.20340029	2.85819626	-0.24749950	0.103152593
ATP5C1	0.87061628	1.56389999	-1.84253570	2.257207553
ATP5B	-0.22287430	0.98559443	-0.89435450	2.949565252
PDCD6IP	-0.33020020	1.71056239	-0.13418390	1.517489115
LAMA3	-1.09813120	1.60175959	-0.95714120	3.202228228
VDAC1	-0.66155240	2.00428200	-1.54972900	2.934459050
ALDH1A1	-0.20704020	2.10397212	-0.70611190	1.516794205
SURF6	0.41682879	0.57513173	-0.57205960	2.269091288
MCM4	0.07462756	0.06849543	0.49137370	1.940352122
HNRNPM	0.14564006	0.96007919	0.21849442	1.058818181
MTHFD1	-0.07351490	1.52460607	-0.28720030	1.206185023
HP1BP3	-1.21213850	1.66584396	0.77548027	1.066798210
CCT5	-0.10833490	0.29459508	1.12601662	0.949153900
HNRNPH1/2	0.36163966	1.15862592	-0.19740040	0.912167231
ACOT7	0.76072216	1.23371887	-0.30855560	0.532895406
YARS	-0.50366270	1.68663534	-0.15170730	1.166829427
IMMT	0.46199608	1.73545011	-0.36697010	0.287384351
TARDBP	0.38231468	0.24723053	1.39036560	0.000000000
KRT18	0.04538027	0.50874265	0.01556524	1.438557943
DDX39A/B	0.55338287	0.95947901	-1.09412380	1.584664663
FDXR	-1.30394300	2.03087298	1.12474887	-0.035574595
HADHB	-0.06662810	1.30254173	-1.51779170	1.993100484
VIM	-0.13349660	0.19764455	0.71107483	0.929878235
OPA1	0.03356489	1.54927444	-0.84053290	0.837989807
MCCC1	-1.72384580	0.77790769	0.59391848	1.908870697
LMNA	-0.77388950	1.28119087	1.01314481	0.000000000
ERLIN1	0.17969322	1.34572220	-0.02483370	0.000000000
CCT6A	-0.14441740	1.13074811	-1.57532630	2.032925924
HNRNPA0	-0.24927270	0.56533686	0.47815895	0.632070541
CAND1	-0.88636780	2.53744189	-0.57344440	0.300090154
DYNLT1	0.14616203	0.85846710	-0.63134000	1.003424327
RAN	-1.63971840	1.74947675	0.23346583	0.994883855
PRDX1	0.50172234	1.12390836	-0.65947020	0.368033727
AK4	-0.45804470	1.59641457	0.20022074	-0.019943237
TRAP1	-0.26496510	0.90837733	-0.65562180	1.312931379
PCNA	-0.52792930	1.94438934	-1.26839130	1.126796087
XPO1	0.09771156	0.91230647	0.25468000	0.000000000
PTMA	-0.52889570	0.28256162	-0.33335110	1.816427231
PKM	-0.01086300	0.81018511	-1.65286830	2.079835256
DDX5	0.89929962	0.77618345	-1.21312140	0.763669332
GART	-0.76864750	2.18787384	-1.75581930	1.553600311
VDAC3	0.60536385	1.44899050	-1.02050150	0.174214045
UBA2	-0.69330600	0.00000000	1.52729670	0.338715871
TUFM	-0.50221060	1.61395137	-0.73636560	0.795855204
ALYREF	0.84038862	-3.98912050	1.69608625	2.606927236
PCMT1	-1.53535530	0.92790349	0.89376577	0.826725642
ACTA1-3	-1.39981840	1.68866221	-0.40244550	1.172065099
PRDX5	1.63848305	1.23532613	-1.62532870	-0.257870674
MIF	0.16778755	1.96474584	-0.32977680	-0.846186956
HNRNPA2B1	-0.43137800	0.90990766	-0.54787760	1.011496862
ANXA2	-0.20492240	1.24248123	-0.63243550	0.483887990
TUBA1A-C	-0.32533710	1.20418294	-0.83529660	0.841363907
TTN	-0.67282100	1.07627996	0.74264463	-0.268507640
HNRNPU	-0.01932020	0.43920644	-0.28376960	0.720237096
HINT1	-0.16402690	0.69781049	-0.47568260	0.733019511
PPIA	-0.15851970	0.95177015	-0.57810470	0.568455378
YWHAZ	0.12535477	3.39556249	-2.77284880	0.000000000
ASNS	-0.60715290	0.70316315	-1.72483630	2.311793009
STAT1	0.01282819	0.75893847	0.91559537	-1.024584770
CBS	0.12359301	1.16885122	-1.26997950	0.628899256
ELAVL1	-0.60989700	0.80587133	-1.22055240	1.663596789
SSBP1	0.00000000	0.00000000	-0.34474880	0.940542221
MYL6	0.65193939	0.69488843	-1.16250740	0.390608470
TMEM263	-1.03016730	0.81415876	0.74290212	0.000000000
DARS	-0.26667210	1.97857730	-1.37080450	0.176821391
NAMPT	-0.42238740	0.65110270	-0.10358870	0.377144496
PHB2	-0.32244940	1.74025091	-0.88386030	-0.044493993
MYH9	-1.15188730	1.19312731	0.47923787	-0.084189733
RARS	-0.18286710	0.54048411	-0.44930010	0.526075999
PEAK1	1.21414884	-1.80179720	0.04791387	0.970035553
FAU	-0.05172160	-0.09981850	0.05273501	0.506509145
NSF	-0.43423910	1.11111323	-0.84010820	0.564666112
SFPQ	0.07741928	0.42953046	0.55476634	-0.679211934
TPI1	-1.23855460	3.09832255	-1.40489510	-0.080738386
PFN1	-0.23683740	0.80424118	-0.76326120	0.549850464
ALDH1A3	-0.01702120	0.64087105	-0.26403110	-0.016284307
LGALS1	-0.42383190	0.78266780	-0.95625880	0.917034785
FAF2	-1.72025040	0.78969828	-0.20730460	1.428187688
PYGB	0.01914787	0.83739471	-0.98797670	0.420042674
SERPINB3/4	0.00071081	0.49903425	-0.27456220	0.000000000
EPRS	-0.37263870	0.76454926	-0.58075840	0.346867879
DYNC1H1	-0.09677570	1.02881495	-1.05939360	0.278753281
ANXA11	-2.83072540	3.85265477	-0.94617340	0.000000000
LONP1	-0.35742570	0.59906514	-0.71722220	0.457301458
CCT3	-0.22438810	1.57246272	-2.31505390	0.908686956
IQGAP1	-0.06295270	0.95835749	-1.16568690	0.197439194
WDR1	0.15613937	0.68863360	-0.97666170	0.000000000
CSTB	0.38568433	0.49043147	-0.59785400	-0.420078913
COTL1	-0.00007120	0.42892583	-1.32318240	0.740377108
ANXA1	-0.79255550	0.89133898	-0.81393880	0.543656667
DLAT	-0.32562260	1.06427002	-0.09886420	-0.817022959
TXN	1.50417646	0.92448171	-3.07465490	0.461390495
GARS	-0.23943390	0.40017446	-1.02954290	0.681720734
LARS	-0.86998050	1.25568708	-1.61948010	1.042555491
CFL1	-0.77596160	1.18095080	-0.88040030	0.275426865
CCT4	-0.03758430	0.22255135	-1.50728480	1.091513952
DLST	-0.52913980	1.02302488	-0.73303600	0.000000000
CAD	-0.57578720	0.72632726	-0.34280460	-0.061857224
HNRNPA1	-0.30429840	1.04601733	-0.62145490	-0.429374695
AHCY	-2.07789170	1.65677134	-0.56112350	0.653997103
HNRNPK	0.22361310	1.77158038	-2.32431410	0.000000000
ACTB	-0.40366810	1.19922638	-1.82240610	0.682366689
FUS	-2.21457230	0.79399808	1.00047747	0.054197311
HDLBP	-0.88448140	0.70322863	-1.24765840	1.049994787
PHB	-0.48142430	1.48712540	-1.60492640	0.171670278
LGALS3	-0.46437260	1.00222969	-1.24227780	0.276496251
ABHD14B	-0.58682570	1.17901421	-1.02563480	0.000000000
PFKP	-0.24611600	0.28310013	-0.59020420	0.112382889
ENO1	-0.46046770	1.16676331	-1.25863840	0.086264928
MDH2	0.26618258	0.90814082	-2.01957700	0.374490102
NCL	-0.58527310	-0.19604050	-0.12715850	0.435393651
PTBP1	-0.56095000	1.40597026	-1.51623730	0.184465726
PRDX6	0.84143575	-0.07814470	-2.10585660	0.846832911
UBB	-0.78499790	1.09916242	-1.25706550	0.377679189
KHDRBS1	-0.98281670	-1.63866170	0.27471034	1.737962405
SOD1	-1.39331180	1.53061803	-0.75734460	0.000000000
SERPINB9	-0.15936220	0.92491023	-1.38956390	0.000000000
PARK7	-0.19498250	0.76315626	-1.29981610	0.000000000
VDAC2	-0.95789910	0.00000000	-1.92208860	2.120440801
BCLAF1	0.48902003	-1.86633810	0.99291738	-0.375233332
NSUN2	-1.84368200	1.59826914	-1.54033090	1.007584254
MAP2K1/2	-0.37024430	1.64468892	-2.05502070	0.000000000
YWHAE	-0.65191710	0.91235415	-0.92987630	-0.117666245
NME1/2	0.00669352	0.78891182	-2.64128810	1.050266266
HNRNPD	-1.07370820	0.86074829	-1.36704190	0.765263875
SERPINH1	-0.59117760	0.41542880	-1.74578730	1.059291840
PHGDH	-1.37917580	0.78756078	-0.79420660	0.502490362
SNRPD1	0.65820313	-0.48934170	-1.16661330	0.000000000
TMSB10	-0.03419690	0.84957250	-1.95344860	0.140134811
IARS	0.02247683	0.64524460	-0.94438170	-0.752323786
RTTN	-2.41599210	4.45735168	0.96516927	-4.097508748
ARCN1	0.00000000	0.00000000	-1.12721510	0.000000000
FLNB	-1.75204470	0.90566635	-1.79544960	1.457543691
ACAD9	0.00000000	0.00000000	-1.35834570	0.172750791
MAP4	-2.07193820	0.81841278	-1.26786230	1.307255745
HYOU1	-1.02298860	0.76938566	-1.94540980	0.982855479
YWHAB	-0.54343860	1.27142715	-2.01528740	0.000000000
ATP5O	-1.44396020	1.14089394	-1.28456240	0.289489428
AIMP1	-0.48177460	-0.55045510	-1.13708050	0.809536298
S100A4	-0.06375190	0.58102417	-1.47240000	-0.416194280
U2AF2	-0.05709970	-0.40344300	-0.83478160	-0.191066742
AHNAK	-0.72176230	0.28710175	-0.31927740	-0.770686467
IGF2BP3	1.35967636	0.17884509	-2.10124460	-1.002846400
PGAM1	-0.33851110	0.47652880	-1.71935650	0.000000000
PAPOLG	2.89001465	-2.40140530	-6.25058750	4.177392960
GAPDH	-0.34030790	1.19779078	-1.70290690	-0.911569595
ALDOA	-0.56237920	0.54919942	-1.71046450	-0.385471344
HNRNPA3	0.01755015	1.24131902	-1.22555610	-2.143981934
PGK1	-0.35097440	1.05827395	-2.48602230	-0.345641454
CALM1-3	0.00000000	0.00000000	-2.15470890	0.000000000
FLNA	-1.22128740	0.00000000	0.31178220	-1.247592290
ARL6IP4	1.56858126	-3.65819040	-0.11963400	0.000000000
HNRNPF	0.88558578	-2.08370020	-2.31622890	1.284381549
CCT2	-0.24828970	0.08402443	-2.87476600	0.711946487
PCK2	-0.41300580	0.00000000	-1.77670100	-0.500515620
PEBP1	-1.08852450	0.54716555	-2.32154180	0.000000000
XRCC6	0.68575859	0.99176598	-3.75734010	-0.786582629
C1QBP	-1.16614910	-0.36938600	-1.28069880	-0.203613917
NQO1	-0.83727580	0.45473989	-2.68992930	0.048549652
CHTOP	0.53104464	-3.01586720	0.24424362	-0.792978287
DCD	-0.57957140	-1.61438370	-0.22542830	-0.673782984
AHSA1	0.00000000	-0.23147070	-3.04269150	0.000000000
PYGL	-0.28092960	0.01654371	-3.10068640	0.000000000
BMS1	-2.11226590	4.48928706	-3.70471190	-2.154933929
STOML2	-1.14805790	1.09183566	0.21946907	-3.652022998
PDIA6	0.00000000	0.00000000	-3.57736520	0.000000000
YWHAQ	-1.87247910	0.74365743	-2.02217550	-0.700385412
ERH	0.93872007	-3.40674460	-2.12626970	0.000000000
SYNCRIP	0.16954486	-1.89765490	-2.99144430	0.000000000
FBN2	1.61999766	-4.16071760	-2.09984270	-0.378065427
SUB1	-0.61686830	-4.70973520	-0.90972200	-0.080566406
GARS	0.88558578	-2.08370020	-2.31622890	1.284381549
LARS	0.32788086	-2.59700460	0.00000000	0.000000000
CFL1	-0.24828970	0.08402443	-2.87476600	0.711946487
CCT4	-0.41300580	0.00000000	-1.77670100	-0.500515620
DLST	-1.08852450	0.54716555	-2.32154180	0.000000000
CAD	0.68575859	0.99176598	-3.75734010	-0.786582629
TKT	-1.16614910	-0.36938600	-1.28069880	-0.203613917
HNRNPA1	-0.83727580	0.45473989	-2.68992930	0.048549652
RPS3A	0.53104464	-3.01586720	0.24424362	-0.792978287
AHCY	-0.57957140	-1.61438370	-0.22542830	-0.673782984
HNRNPK	0.00000000	-0.23147070	-3.04269150	0.000000000
ACTB	-0.28092960	0.01654371	-3.10068640	0.000000000
RPL14	-2.11226590	4.48928706	-3.70471190	-2.154933929
HSPH1	-1.14805790	1.09183566	0.21946907	-3.652022998
FUS	0.00000000	0.00000000	-3.57736520	0.000000000
HDLBP	-1.87247910	0.74365743	-2.02217550	-0.700385412
RPL21	0.93872007	-3.40674460	-2.12626970	0.000000000
RPS20	0.16954486	-1.89765490	-2.99144430	0.000000000
PHB	1.61999766	-4.16071760	-2.09984270	-0.378065427
LGALS3	-0.61686830	-4.70973520	-0.90972200	-0.080566406
ABHD14B
PFKP
ENO1
MDH2
NCL
RPS25
PTBP1
PRDX6
RPL23
UBB
RPL8
KHDRBS1
SOD1
SERPINB9
ANXA6
RPL10
EIF3D
RPS14
PARK7
RPL23A
CBS
BCLAF1
RPL11
NSUN2
MAP2K1/2
YWHAE
NME1/2
EIF2S2
HNRNPD
SERPINH1
EIF5A
PHGDH
TUBB2A/B
EEF1G
RPLP2
SNRPD1
TMSB10
RPL26
IARS
RTTN
ARCN1
FLNB
ACAD9
NKAP
MAP4
HYOU1
YWHAB
ATP5O
C21orf33
AIMP1
S100A4
U2AF2
AHNAK
RPS23
IGF2BP3
RPL31
PGAM1
PAPOLG
EEF1B2
HIST1H1C-E
EEF1D
GAPDH
RPS9
RPL7A
ALDOA
HNRNPA3
PGK1
CALM1-3
FLNA
EEF2
ARL6IP4
HNRNPF
SRRM1
RPLP0
CCT2
RPS4X
RPL17
PCK2
PEBP1
XRCC6
C1QBP
NQO1
CHTOP
DCD
AHSA1
PYGL
BMS1
STOML2
PDIA6
YWHAQ
ERH
SYNCRIP
FBN2
SUB1
S100A7A
