# Supplementary material for: Single-cell sensor analyses reveal signaling programs enabling Ras-G12C drug resistance
Source: Nat Chem Biol. 2024 Aug 5;21(1):47–58. doi: 10.1038/s41589-024-01684-4 (PMC11666463; doi:10.1038/s41589-024-01684-4)
Supplement: Supplementary file 13 — Source data and unprocessed western blots. [file 41589_2024_1684_MOESM13_ESM.zip › ED Fig 5/358_l_24.txt]

358_l_24	358_l_24
-1.371517181	1.150514581
0.000000000	-4.340000000e-008
0.000000000	-4.340000000e-008
0.000000000	-4.340000000e-008
0.000000000	-4.340000000e-008
0.000000000	-4.340000000e-008
0.000000000	-4.340000000e-008
-0.636332194	0.535428693
0.545146306	0.680306234
0.000000000	-4.340000000e-008
0.004617055	0.001290386
1.125406901	0.384781300
-0.641550064	0.760757848
0.000000000	-4.340000000e-008
2.147845586	3.573175362
-0.011519750	0.020382872
-0.417656581	0.822993329
0.289603551	0.322842597
-1.222696304	0.887089565
-0.654425303	0.652935961
0.092997869	0.039959296
1.282220840	0.848871385
-0.105394363	0.229596777
-0.451744715	1.026903007
0.552241643	0.075645537
1.073180517	0.780667193
-0.006060918	0.005724098
0.000000000	-4.340000000e-008
-2.430121740	0.201670464
0.000000000	-4.340000000e-008
-0.408090591	0.155016420
-0.046401342	0.033222046
-0.833156586	1.489052738
0.000000000	-4.340000000e-008
-1.120957057	1.370779523
-0.155205409	0.023295494
-0.504879634	0.806111751
0.484130859	0.559052787
0.000000000	-4.340000000e-008
-0.466568629	1.389499624
-0.613453547	0.452447994
0.652426402	1.247615417
1.193842570	0.614354486
-0.671219508	0.595233715
2.082571665	1.484112664
3.087923050	3.969278183
-0.485322316	1.045710254
-0.249739329	0.584174162
0.000000000	-4.340000000e-008
0.026749293	0.021785235
-0.675221761	1.837565263
-0.186499278	0.223455643
-0.897335688	1.682175661
-1.581527074	1.165897331
-0.805754979	0.165317772
-0.218072255	0.333863406
-2.386965434	0.964756551
0.184163411	0.139460150
-1.945047379	1.503496043
-0.474348068	0.513645041
-0.943630219	0.305591864
0.127724330	0.048774443
0.392333984	0.341109883
0.059980392	0.038798961
-0.341201146	0.419112115
-1.459119161	2.568622843
-0.938566844	0.536857278
-1.273127874	1.467517628
0.254705429	0.110596466
0.919322332	0.775646100
0.269237518	0.513754395
-1.423102061	1.069849437
1.573223114	2.947978389
0.511374156	0.904429067
2.767031988	0.656258504
1.245801926	0.872555535
0.000000000	-4.340000000e-008
1.437683105	0.446864416
-0.397788366	0.708144876
0.278182348	0.186810301
0.240180969	0.120705068
0.102931341	0.027149441
-0.009845098	0.003152817
-1.155808767	1.344865410
-2.094261169	2.999564522
-2.182720184	2.181977679
0.000000000	-4.340000000e-008
-1.119424820	0.159954850
0.000000000	-4.340000000e-008
0.291006088	0.098091933
-1.242058436	1.117703077
0.000000000	-4.340000000e-008
0.996774038	1.680996381
0.110911687	0.206457900
-0.506720861	0.836102643
1.625848134	1.246557783
-1.684558233	0.941239475
-0.378008525	0.828215335
-0.049327215	0.023625589
-0.865888596	0.372352354
-0.053215663	0.034742495
2.355256399	3.123710636
-0.456971486	0.799171698
2.962792714	2.985962047
1.833935420	1.390798125
0.353040059	0.232811561
-0.078769684	0.118588996
-0.854070028	1.036458328
-0.669826508	1.958629061
-1.042250315	0.741248285
-1.064547857	1.137910834
0.000000000	-4.340000000e-008
-0.288700740	0.060115163
0.973081589	0.842478875
-0.992259979	1.228987631
-0.465879440	0.760884329
-0.304891586	0.101183389
0.139619191	0.364949059
0.062549591	0.072278205
-0.341333389	0.591409412
2.192221324	1.148302168
-0.566889445	1.034115725
0.310066223	0.214760407
-1.011273702	1.493172600
0.696491241	1.262039718
-0.171772639	0.107086844
-0.282121658	0.476955055
1.397975922	1.153547994
-0.398135503	0.708604747
0.212350845	0.441558423
0.445625941	0.392010288
-0.655133565	1.623156648
-0.185482025	0.079847255
1.487238566	0.656849156
-0.143005371	0.217787383
-0.088540395	0.049664280
0.178648631	0.362343397
-0.102881749	0.219474815
-0.705355326	0.195847187
1.063475927	0.873901264
1.339365005	0.656634161
-0.200328827	0.201679902
0.500531514	0.629898965
-0.253089269	0.426000563
-0.719102859	1.455741956
0.211936315	0.187283105
2.784833908	3.532018475
-0.397929509	0.416133265
-0.204921087	0.405025758
1.737282435	1.733010630
0.725613276	0.841356426
0.014091492	0.015858178
-1.056134542	1.335107964
-0.436851501	0.942317083
2.317559560	1.370922824
-0.571696599	0.486669038
-0.972085317	0.508253778
0.580828349	0.299687401
1.361455282	2.247378649
0.078409831	0.144297865
-0.529467901	0.766594366
-0.476016998	0.546083757
-1.174472173	1.388558314
-0.632135391	0.942670025
-0.094959895	0.065157794
-1.587891261	1.113111618
-0.321660360	1.194744421
0.160490036	0.064239378
-0.158394496	0.072433282
0.964382172	1.010290149
0.183058421	0.300376370
-0.532431285	0.613364529
-0.257936478	0.077851926
-1.551305771	0.820404822
-0.824824651	2.548804268
-0.810590744	1.349281472
0.083592097	0.095849686
0.098628362	0.230528337
0.326341629	0.834375284
-1.181128820	1.415099582
-0.601107915	0.173786442
-0.667548498	0.691121868
-1.333037694	1.183016917
0.202235540	0.400335946
-0.299072266	0.605109260
-0.399379730	0.906822366
-0.182064056	0.356798779
-0.611340205	2.077824811
-0.035274506	0.018427327
-0.141264598	0.086564130
0.387404124	0.346007110
-0.739911397	1.843677409
-0.710115433	2.154353521
0.086041133	0.119136028
-0.264314651	0.706113571
-0.198068619	0.167956434
-0.560579936	1.090367095
-0.677279154	1.065723513
2.154579163	3.366262955
-0.275354385	0.584833609
-0.409838994	0.445757977
-1.008129120	0.305197504
0.390253067	0.706843926
0.419077555	0.549671027
0.402639389	0.257150061
0.389651616	0.283190116
-1.004829407	1.273340685
-0.684586843	0.727168778
-0.760641098	1.040215784
-1.116349538	3.863734290
0.037397385	0.035169383
-0.190456390	0.189373577
-0.804382324	2.006853567
0.001924515	0.002113337
0.127277374	0.410936014
-0.003407796	0.000482603
-0.524501165	0.810970401
0.823924383	0.589722784
-1.114046097	0.701730128
0.014138540	0.018809276
-0.572622935	1.148705767
0.220211665	0.219821337
0.123135885	0.162275209
-1.300209045	0.285092116
1.265919367	1.196798921
-0.203413010	0.287682070
1.362033208	2.079811246
1.086105347	1.226817943
0.125611623	0.053214052
-0.551214854	1.879008387
0.780763626	0.879972967
0.127931595	0.126238739
0.853212992	0.645651542
1.326777140	0.942507642
1.521013260	1.045630908
2.408107758	2.330363619
-0.401660283	0.548788931
-0.235855738	0.208793041
0.307888031	0.154784145
0.396188736	1.522619168
-0.058792114	0.094652745
-0.493335088	0.595984884
2.677600225	2.487979291
-0.616758982	0.761412112
2.125343323	1.459069223
0.589783351	0.564016675
-0.225212097	0.114761409
0.197947820	0.130405943
0.194725037	0.452719218
-0.882015228	0.954032176
-1.006371816	0.931890374
0.388550440	0.497706874
0.788069407	0.593059538
-0.789089203	1.336962262
-1.076856613	0.983297561
-0.549283346	0.367204340
0.000000000	-4.340000000e-008
-0.711699168	2.133444173
1.310209274	0.443246633
0.300378799	0.159403877
1.280960083	0.726691164
0.411279043	0.319709122
-0.451004664	0.776904954
0.470401764	0.318339412
0.411984762	0.881093801
-1.605667750	1.639204521
2.612010320	2.798262979
-0.529527664	0.704222168
-0.036724726	0.053755464
-2.330190659	0.494021873
-0.242169062	0.423008443
0.271752040	0.442324964
-0.912617366	0.857766010
-0.842692057	1.341825051
-0.432435989	0.786700384
-0.284645081	0.725929527
0.358037949	0.232549381
-0.270888646	0.077041544
-0.648971558	0.988096667
-0.107236226	0.043260352
0.390802383	0.229508963
-0.295092265	0.204296364
-0.436758041	0.974788016
-0.196432114	0.147148125
-0.357084274	0.114871058
0.280944188	0.072688120
0.451000849	0.213653220
-0.275894165	0.394841722
1.140715281	2.045481752
-0.928190867	0.233112551
1.154237747	1.307952062
0.583260218	1.401489650
-0.385969798	0.233142112
-4.435219447	0.721082976
0.557531993	0.758049786
-0.019368490	0.029737868
-0.825795492	2.156385765
-0.615883509	1.005051767
1.253700892	0.638345364
0.071943283	0.051117044
1.029354095	1.607482405
-0.665503184	0.424593158
0.386021932	0.257953792
0.220018387	0.382115005
1.238687515	0.587858657
0.000000000	-4.340000000e-008
-0.869855881	0.365758331
-1.569484711	2.221701452
-0.006476720	0.001720671
0.041137060	0.017399458
-0.310571671	0.222075597
0.295971553	0.169091320
-0.247769038	0.084893974
-0.751963933	1.645342712
-2.220287959	0.460027388
5.621419907	3.787432892
