# Supplementary material for: Single-cell sensor analyses reveal signaling programs enabling Ras-G12C drug resistance
Source: Nat Chem Biol. 2024 Aug 5;21(1):47–58. doi: 10.1038/s41589-024-01684-4 (PMC11666463; doi:10.1038/s41589-024-01684-4)
Supplement: Supplementary file 13 — Source data and unprocessed western blots. [file 41589_2024_1684_MOESM13_ESM.zip › ED Fig 5/Colony assay quantification.txt]

	H358	H358	H358	H358	MIA	MIA	MIA	MIA	MEF	MEF	MEF	MEF
DMSO	123.000000000	142.0000000000	153.0000000000	141.000000000	144.000000000	158.0000000000	183.000000000	122.0000000000	208.000000000	154.0000000000	157.000000000	121.000000000
AMG-510	56.000000000	57.0000000000	81.0000000000	103.000000000	57.000000000	89.0000000000	106.000000000	70.0000000000	175.000000000	145.0000000000	150.000000000	177.000000000
AMG-510 + MVP KD	20.000000000	15.0000000000	4.0000000000	13.000000000	14.000000000	15.0000000000	23.000000000	20.0000000000	154.000000000	142.0000000000	177.000000000	104.000000000
