# Supplementary material for: Single-cell sensor analyses reveal signaling programs enabling Ras-G12C drug resistance
Source: Nat Chem Biol. 2024 Aug 5;21(1):47–58. doi: 10.1038/s41589-024-01684-4 (PMC11666463; doi:10.1038/s41589-024-01684-4)
Supplement: Supplementary file 13 — Source data and unprocessed western blots. [file 41589_2024_1684_MOESM13_ESM.zip › ED Fig 5/358: G12Ci, MVP KD, Erastin growth curve.txt]

Time (days)	no drug	no drug	+AMG-510	+AMG-510	+MVP KD	+MVP KD	+Erastin	+Erastin	+MVP KD, +AMG-510	+MVP KD, +AMG-510	+Erastin, +AMG-510	+Erastin, +AMG-510
0	1.00000	0.00000	1.00000000	0.00000000	1.00000000	0.00000000	1.00000000	0.00000000	1.00000	0.00000	1.00000000	0.00000000
1	1.72740	0.03839	0.86743781	0.02891459	1.59891874	0.07896098	1.50075932	0.03611980	1.01384	0.09103	0.94435173	0.04547677
2	2.12441	0.01416	1.55652922	0.03458954	2.38949781	0.10071306	1.97217741	0.04406052	0.99618	0.04051	0.95709350	0.12993118
3	3.94556	0.04588	2.18700805	0.08411569	3.38214115	0.30065717	2.45412872	0.08756322	0.99318	0.07043	0.90456320	0.14149885
4	4.88317	0.10616	2.61209384	0.09328907	4.87303058	0.53678662	3.93125052	0.12359687	0.99249	0.06054	0.75025583	0.14952434
5	6.66538	0.33327	3.77134072	0.15713920	6.36910752	0.87272753	5.22386782	0.24453638	1.05021	0.17512	0.60896629	0.08904147
6	9.84275	0.98428	4.48171898	0.44817190	8.65879207	1.97239300	6.58737377	0.53066605	1.07316	0.17756	0.42152300	0.10906963
