# Supplementary material for: Single-cell sensor analyses reveal signaling programs enabling Ras-G12C drug resistance
Source: Nat Chem Biol. 2024 Aug 5;21(1):47–58. doi: 10.1038/s41589-024-01684-4 (PMC11666463; doi:10.1038/s41589-024-01684-4)
Supplement: Supplementary file 13 — Source data and unprocessed western blots. [file 41589_2024_1684_MOESM13_ESM.zip › ED Fig 5/358: STAT1 KD, Golgi-Ras-LOCKRs AMG 0 24h.txt]

	0hr	0hr	0hr	0hr	0hr	0hr	0hr	0hr	0hr	0hr	0hr	0hr	0hr	0hr	0hr	0hr	0hr	0hr	0hr	0hr	0hr	0hr	24hr	24hr	24hr	24hr	24hr	24hr	24hr	24hr	24hr	24hr	24hr	24hr	24hr	24hr	24hr	24hr	24hr	24hr	24hr	24hr	24hr	24hr
-KD	1.09353561	1.08365701	1.07492298	1.06505742	1.06486128	1.04974341	1.04743558	1.04045845	1.02995247	1.02553657	1.02118800	1.01999731	1.01648905	1.00326226	0.99971043	0.99783493	0.99577316	0.99534531	0.99340897	0.99424733	0.98952824	0.98761095	1.36077479	1.25644958	1.33908601	1.22879607	1.31609423	1.40790619	1.19821930	1.29676278	1.18688717	1.08355062	1.07383660	1.06395241	1.05675142	1.05648230	1.04786472	1.04813142	1.03903478	1.13763497	1.13885609	1.03503685	1.04000810	1.13436964
+KD	1.18626953	1.18206828	1.17420025	1.16284801	1.15403007	1.14583525	1.13415843	1.13173422	1.12666155	1.11978311	1.10150389	1.10805115	1.10982882	1.08430142	1.08489411	1.07916922	1.07828450	1.07308366	1.07045510	1.07451561	1.06713806	1.06938894	1.35750602	1.25282038	1.23400985	1.22286241	1.20910208	1.40023171	1.28973758	1.18815968	1.17746110	1.17384651	1.16332298	1.15261511	1.14481404	1.14452249	1.23518678	1.33547570	1.12562101	1.32410455	1.12542743	1.12128992	1.22667544	1.12056711
