# Supplementary material for: Single-cell sensor analyses reveal signaling programs enabling Ras-G12C drug resistance
Source: Nat Chem Biol. 2024 Aug 5;21(1):47–58. doi: 10.1038/s41589-024-01684-4 (PMC11666463; doi:10.1038/s41589-024-01684-4)
Supplement: Supplementary file 13 — Source data and unprocessed western blots. [file 41589_2024_1684_MOESM13_ESM.zip › ED Fig 5/358_l_4.txt]

358_l_4	358_l_4
-1.405300140	1.526757895
0.000000000	-4.340000000e-008
0.000000000	-4.340000000e-008
0.000000000	-4.340000000e-008
0.000000000	-4.340000000e-008
0.000000000	-4.340000000e-008
0.000000000	-4.340000000e-008
-1.311845144	1.040552331
-0.808674494	1.318377456
-1.650474548	2.177530833
-0.944750468	0.433608513
-1.078855515	1.497253971
-1.223361333	1.419512753
0.000000000	-4.340000000e-008
0.142326355	0.137411347
-2.324062983	2.568088020
-1.105743408	3.032751667
0.000000000	-4.340000000e-008
-1.431385676	0.601532282
-0.752251307	1.336933181
-1.354635239	1.410606951
-0.781389872	0.903060850
-1.279296239	1.856756062
-0.617784500	1.061270394
0.000000000	-4.340000000e-008
-0.930136998	1.994866237
-0.404434840	0.131213143
0.000000000	-4.340000000e-008
-0.721780141	0.057915701
0.613244375	0.212695217
-1.505527496	0.983512714
-0.597490311	1.380287519
-0.768045425	1.060265073
7.061414719	4.283195359
-0.891214371	1.783830108
-2.685848236	0.875864804
-1.514004389	2.237510585
-1.188608805	0.863458464
0.991495768	0.419412887
-0.883928935	3.686413552
-0.307028453	0.154255317
-0.931030909	2.352844858
-1.486011505	0.658438500
-0.583999634	0.715925324
-0.828041077	1.163556605
-0.795188904	0.724085080
-0.867703756	2.686381996
-2.430755615	1.966715849
-1.996302287	1.481551609
-0.359699249	0.513173730
-1.072549820	2.031188417
-0.922129313	2.364907529
-0.588387807	0.597919352
-1.656779607	1.915309343
-1.122842153	0.208845683
-0.950046539	1.692075501
-1.272551219	1.335301254
-0.993053436	1.082992059
-1.437704086	1.314863256
-1.319815318	0.963835065
-0.756138484	0.728682121
-0.593636831	0.159388142
-0.704389572	0.506788368
-2.338254929	2.435309093
-1.786354701	2.375183869
-0.440290451	0.968609702
-0.108909607	0.112002614
0.201311747	0.164237972
0.000000000	-4.340000000e-008
-0.662649790	0.628607354
-0.750116348	0.979341650
-0.743311564	1.339202753
-2.995459874	2.555517237
0.000000000	-4.340000000e-008
0.000000000	-4.340000000e-008
-0.525949478	0.245252715
5.288033803	4.566616251
0.000000000	-4.340000000e-008
-0.830391566	2.139102541
0.012938182	0.010929069
-0.006751378	0.003533063
-0.913295746	0.881418019
-0.567353566	0.263191313
-0.284630458	0.214558939
-1.008874257	0.414248103
-1.168795904	0.781310198
2.319414139	1.309400721
0.291997274	0.129547086
7.428755442	6.100662618
-0.493593852	0.250858437
-1.947387060	1.679570540
0.000000000	-4.340000000e-008
0.089642843	0.195942574
-1.038885752	2.754383877
0.229178747	0.216522288
-0.998937607	2.457075673
-0.011676788	0.007286304
-0.766731898	1.012796598
0.476610819	0.310585398
-0.537231445	0.957899240
-0.577249527	1.355247199
-0.440919240	0.588592386
-1.002080282	2.349652416
-1.744340261	1.981402137
-1.116007487	2.591020568
-1.337018967	2.148538119
-0.289934794	0.182677587
0.442324956	0.206354750
-0.705588659	1.131106691
-2.137202581	2.728258852
0.187901179	0.247261266
-0.515117645	1.117968656
-0.661469142	1.286944673
-0.523914973	2.176849279
-0.956223170	2.690568588
-0.591408412	0.557804689
-0.532020569	1.480913727
-1.026133219	2.209428245
-0.655076981	1.892643097
-1.019407908	1.725932980
-2.174576441	0.973647380
-0.656782786	1.757362998
-0.242867152	0.201221976
-1.161537170	2.620981943
-0.725163142	1.405652316
-2.932001114	1.298542803
-0.337111155	1.055601425
-1.439628601	1.391248844
-0.503407796	0.853392039
-1.014138540	1.987382730
-0.792833964	1.980830259
-1.447393417	1.145830953
-1.513676961	1.321401742
-0.237931569	0.325371367
-1.268385569	1.943372251
-0.716005325	0.906279451
-0.779855728	2.637305172
-0.700794220	2.460337833
-1.035837173	1.962730334
-2.238306046	1.444723507
-0.607974370	0.251631746
-0.702040354	0.961586814
-0.092660268	0.093538802
-1.754711787	3.900818001
-0.697830836	2.108756761
0.122918447	0.110310942
-1.251408259	1.027930798
-0.976551692	1.683974544
-0.986492157	2.187503110
-2.640176137	3.225019545
-1.346947988	1.706659709
-0.744035085	3.814038843
-1.102223078	1.684038279
-0.540231705	0.819155541
-1.142673492	1.667519218
-1.494438807	1.286450373
-1.634642919	1.059925151
-0.298667908	0.657065205
-1.119812012	2.563379668
-0.430732091	0.798951957
-0.386893590	0.385883505
-0.912922541	1.696970702
-1.000024796	1.144007512
-1.450244268	2.564940068
-1.340156555	1.571171737
1.287508011	1.673563143
-0.643561045	1.809710685
-1.570899328	1.308268266
-0.042722702	0.016679713
-1.027667363	1.762505648
-1.005919774	3.056009944
-1.069917043	1.477546018
2.035669327	1.141466297
-1.615446726	1.133890628
-0.231862386	1.133653208
-1.492645899	2.311116676
-0.828438441	1.823113722
-0.318698247	0.821845669
-0.892611821	1.599477735
0.034564972	0.017943250
-0.735024134	0.139967895
-0.594485601	0.650400492
-0.386477153	0.204917665
-1.013650258	2.571056488
-1.490733465	3.878449675
-0.759963989	2.514902914
0.274234136	0.362940746
-0.523159663	1.524452041
0.000000000	-4.340000000e-008
-2.274856567	1.996889524
0.168781916	0.079648812
-1.035103480	0.949553734
-0.383335749	0.635202289
-1.191607793	2.287104064
-1.305653890	2.953333010
-0.262059530	0.493767252
-0.788372676	2.414599864
0.085032145	0.186268500
-0.568571091	0.954420519
-0.400182088	0.863684854
-0.993914922	1.486551920
-0.985548655	0.297843200
-1.648428599	2.535362337
0.032011668	0.052676218
-0.778054555	1.612178709
-0.705749512	1.991343940
-1.071076711	2.403647178
-1.629674911	2.019083670
-0.720542272	1.985862974
-1.035701116	2.144165130
-0.816476186	0.809744045
-1.025152842	2.245154964
-1.789070765	1.473635025
-1.127114614	2.017918911
-2.661724726	2.495813358
-0.340848287	2.152114437
-0.115867615	0.131584743
-0.886348724	2.208089202
-1.296185811	3.289289732
-0.878723145	3.236979237
-0.520897547	1.103169669
0.000000000	-4.340000000e-008
-0.737085978	1.197235334
-0.879139582	3.537015039
-1.177776337	1.659516925
-0.726242701	0.679794942
-1.111297607	2.266277325
-1.467019399	1.820749183
-0.954936345	0.533723069
-0.913522720	1.313495297
-0.944660187	2.068519929
-0.991562525	0.686961463
-0.890009562	1.612640277
-2.313327154	2.117165077
-0.458459218	1.182402653
-0.310237885	0.835427717
-1.594250361	2.328708135
-1.199022293	2.630494339
-1.141468048	0.933679503
-1.595100403	3.421157385
-0.713686625	1.109516402
-0.928266525	2.480103659
-0.643520991	2.734475029
-1.166748683	2.550728689
-1.911827087	2.207516192
0.021522522	0.007459892
-1.167237600	1.071361647
-0.180803935	0.119504414
-0.616914113	1.542878484
-0.275352478	0.640596067
-0.900690715	0.749952533
-0.865898768	1.375923598
-0.960213979	1.020248258
-0.852593104	1.526358177
0.243137360	0.144485898
-0.820991516	2.104138363
0.000000000	-4.340000000e-008
-1.169588089	3.182177903
-0.157564799	0.134600465
0.560519536	0.345438422
-1.320503235	0.732520215
-0.627446493	1.430307575
-1.331107457	2.669997240
-2.135726293	1.079861543
-0.568321864	1.020669443
-0.312313716	0.990497037
-0.659318924	1.733002647
-2.196097056	1.439575500
-1.090417226	1.932471065
-3.215450923	0.822542760
1.538648605	3.868213538
-1.333933512	2.442597491
-0.351934433	0.195761134
-1.081359227	0.972378389
-0.882898966	2.804805628
-1.491315842	2.538858839
-1.099194209	0.724714052
-1.619321187	0.524201734
-0.770364761	0.721119317
-2.279470444	1.803819478
-1.477554957	0.805513669
-2.305181503	1.068037953
-0.921026866	1.235522948
-0.966066360	0.999329590
1.341986974	0.698978908
-1.342846553	0.719603278
-1.393424352	1.289586704
-0.683772405	1.237257364
-1.406614939	0.896916492
-0.572818756	0.728455669
-3.457644145	2.168341734
-1.012283961	3.292814378
-0.648831685	4.794425120
-0.201452255	0.018626631
0.262082418	0.313548463
-0.318438848	0.348731765
-2.161008835	2.818759838
-0.767333349	2.089384328
-0.633195241	0.740010915
-1.190253576	2.770069955
-1.193301519	0.794070711
-1.028121312	4.272912195
-1.374475479	0.993407128
1.413717906	1.873332471
-0.559561412	1.567296793
0.000000000	-4.340000000e-008
-1.286502838	0.326052019
0.696134567	0.756601120
-1.572758357	1.424564452
-1.119024277	0.505095095
0.000000000	-4.340000000e-008
-0.213788350	0.245690402
-1.045799891	0.622117676
-0.442204793	0.435033392
1.427158991	0.247384248
0.104357402	0.011675827
