# Supplementary material for: Single-cell sensor analyses reveal signaling programs enabling Ras-G12C drug resistance
Source: Nat Chem Biol. 2024 Aug 5;21(1):47–58. doi: 10.1038/s41589-024-01684-4 (PMC11666463; doi:10.1038/s41589-024-01684-4)
Supplement: Supplementary file 13 — Source data and unprocessed western blots. [file 41589_2024_1684_MOESM13_ESM.zip › ED Fig 5/MIA: G12Ci, MVP KD, Erastin growth curve.txt]

Time (days)	no drug	no drug	+AMG-510	+AMG-510	+MVP KD	+MVP KD	+Erastin	+Erastin	+MVP KD, +AMG-510	+MVP KD, +AMG-510	+Erastin, +AMG-510	+Erastin, +AMG-510
0	1.00000	0.00000	1.00000000	0.00000000	1.00000000	0.00000000	1.00000000	0.00000000	1.00000	0.00000	1.00000000	0.00000000
1	2.30207	0.04758	1.27272811	0.12812809	2.04822783	0.07816676	1.82726045	0.03749188	1.06674	0.10745	1.01092390	0.05629495
2	3.02914	0.01987	1.86760392	0.19191386	3.33926703	0.10025939	2.53633078	0.14472893	0.96613	0.08037	1.05182146	0.12940545
3	5.99356	0.06437	3.06148629	0.25732048	4.73357301	0.29892310	4.05356139	0.14075054	1.02974	0.17533	0.94523290	0.06997402
4	6.05260	0.13158	4.53001350	0.53810202	6.33327032	0.44358320	5.07359305	0.27972735	1.05310	0.07741	0.85684401	0.13409171
5	8.26162	0.44033	5.49541886	1.39263265	8.32375940	0.75168570	6.92603967	0.41171464	1.14979	0.05525	0.64489590	0.12269412
6	13.11720	1.30046	6.93165671	1.06200170	12.32994805	1.32643986	9.14106922	0.68094141	1.14753	0.18511	0.53456076	0.21946013
