# Supplementary material for: Single-cell sensor analyses reveal signaling programs enabling Ras-G12C drug resistance
Source: Nat Chem Biol. 2024 Aug 5;21(1):47–58. doi: 10.1038/s41589-024-01684-4 (PMC11666463; doi:10.1038/s41589-024-01684-4)
Supplement: Supplementary file 13 — Source data and unprocessed western blots. [file 41589_2024_1684_MOESM13_ESM.zip › ED Fig 5/mia_l_24.txt]

-log2(fold change)	-log10(p-value)
0.000000000	-4.340000000e-008
0.000000000	-4.340000000e-008
1.290644964	1.017877665
0.912002246	0.769967741
-0.902018865	0.807687702
0.000000000	-4.340000000e-008
0.000000000	-4.340000000e-008
0.000000000	-4.340000000e-008
-0.137747447	0.184837447
-0.369759242	0.761507593
-1.973091761	1.426867514
-0.375127157	0.549271482
0.074240367	0.055415012
1.292786280	2.947915095
0.000000000	-4.340000000e-008
0.574184418	0.741373670
-0.863360723	2.101154105
-0.529808680	1.900071102
-0.510925929	0.188360429
-0.960071564	0.584986341
-0.101403554	0.113682914
-1.241767883	0.581630370
-0.330675125	0.849294546
0.074743907	0.057714778
0.941199303	0.202861256
-1.521050135	1.166046040
2.574827830	2.260289879
0.409332911	0.161612503
5.013045629	3.359579568
0.838855743	0.211835480
0.706569672	0.509150288
0.889741262	0.780617414
0.441378911	0.659521613
-2.067108790	1.278094454
-0.366726557	1.069642551
4.011262894	1.456373951
0.126217524	0.145631510
-0.882263819	1.705509506
0.802904129	0.592301705
0.050517400	0.131878878
0.046396255	0.035835691
-3.111205419	4.016966606
-1.379050573	1.063163779
1.746449788	0.762895731
-0.243072510	0.209610120
-1.490601858	1.462101802
-2.080366135	2.507805750
-1.762662252	1.710010135
-0.374560674	0.453493345
-2.229631424	3.048853674
-0.043354670	0.043851870
-0.450375239	1.468490040
-0.786146800	0.236639433
0.388369242	0.587538584
-1.441087723	2.487689022
-0.739157359	1.136180660
-0.716447830	0.574132175
-0.940860748	1.961279536
0.020910899	0.014842496
-0.321946462	0.794774309
0.768241247	0.912369356
0.000000000	-4.340000000e-008
0.000000000	-4.340000000e-008
0.000000000	-4.340000000e-008
0.057821910	0.032711972
0.000000000	-4.340000000e-008
0.000000000	-4.340000000e-008
0.000000000	-4.340000000e-008
0.000000000	-4.340000000e-008
0.000000000	-4.340000000e-008
0.000000000	-4.340000000e-008
-0.642071406	0.756068015
0.000000000	-4.340000000e-008
-0.202475866	0.118563843
0.000000000	-4.340000000e-008
-1.049767176	2.068799774
0.603474617	0.149059384
0.000000000	-4.340000000e-008
-0.083605131	0.050690262
0.301270803	0.449596424
0.010074615	0.006009858
-0.664039612	0.349029583
-0.429700851	0.161497884
-2.016665141	3.612501655
-0.030114492	0.055833023
0.000000000	-4.340000000e-008
0.000000000	-4.340000000e-008
0.000000000	-4.340000000e-008
0.000000000	-4.340000000e-008
0.000000000	-4.340000000e-008
0.000000000	-4.340000000e-008
4.054384867	3.522849108
-2.086992900	1.088385559
0.006371180	0.007946856
-0.775684992	0.517925734
-2.062281291	1.687909691
-0.939110120	0.437064606
0.590530396	0.247714797
-1.990956624	2.394053409
0.000000000	-4.340000000e-008
-0.366579056	0.464522062
-3.314270020	2.259772738
-0.505431493	2.157347819
-2.577795029	2.002609764
-3.283009211	1.221461060
-1.409761429	1.959351162
-1.539082845	2.213915937
-3.101165771	3.790963337
0.203079859	0.641546851
-1.088266373	0.438027143
0.000000000	-4.340000000e-008
-0.203831991	0.101773416
-1.754972458	2.594103143
-3.446135839	4.048116616
0.200139364	0.288867731
-1.161750793	0.621988313
-0.166774750	0.148035255
-0.022548676	0.034054226
-2.978387833	2.204183501
-2.432665507	3.551832916
-1.328399022	1.191257309
0.280909856	0.765263940
-1.567434947	1.388358707
0.192260106	0.564844440
-3.144610087	3.112552164
1.254351934	1.960014025
-1.063081741	1.733800704
-1.310478846	0.742282970
0.067249298	0.101633808
-1.531544367	3.170476198
-2.935455004	1.929641618
-0.250022888	0.310885208
1.350723902	2.277719858
-3.447450002	3.506631446
-1.321898142	2.804562102
0.248865128	0.311026136
-0.989614487	2.619981567
-1.331986745	2.558495262
-2.896052996	3.714313852
-1.415059408	1.361345118
-0.731845856	0.482528571
-0.699906667	0.428724162
-1.384692510	1.818302847
-0.200489044	0.641764573
-0.559453328	2.176908337
-1.299222946	2.416485829
-1.711571376	2.865732498
-0.102879206	0.293850679
-0.682203929	5.362648977
-0.900365829	3.473787760
-1.671227137	2.631632842
-0.125091553	0.256054856
0.447757721	0.861134359
-0.801564535	1.445042217
-1.398115794	0.721466442
-1.132492701	1.472189147
0.559904734	0.361626210
-1.916911443	3.684022786
-2.852431615	3.790493986
-1.082394918	2.441068998
-1.835061391	2.718580135
0.613401413	0.631155220
0.942329407	1.127727954
-0.419279099	1.507250683
0.000000000	-4.340000000e-008
-2.128627777	0.856258801
-1.097360611	4.525404293
-1.008995056	0.476666588
0.067408880	0.052136906
-0.158480962	0.135758430
-1.704617182	2.235298839
-0.027363459	0.032508543
1.440149307	0.491039747
-0.202021281	0.838852599
-0.490191778	2.988235353
-0.430215200	1.547705100
-0.946388880	2.666320019
-0.268668493	2.523872793
-2.700353622	3.117214217
-0.273130417	0.314555321
-0.638334274	0.256052674
-1.406136831	3.858589269
-1.231273015	0.470179700
-0.425813039	1.148585859
-1.292881648	4.315024424
0.092339834	0.310230511
-0.044415156	0.051146871
-0.216423035	1.068341707
-2.148794810	3.165893011
-0.900927226	0.899323649
-0.529612859	1.075159470
-0.813290278	1.742710658
-2.447210948	3.691467639
-2.445494334	2.727896351
-1.954652150	1.207392828
-1.435293198	1.661983108
0.248534520	0.311597203
-0.543814977	0.310874595
-3.023643176	2.870872021
-1.949755351	1.801327464
-1.582650503	0.826084121
-0.762168884	1.231308091
-0.116960526	0.059094423
-1.323759079	3.594676826
-1.048983892	1.932933890
-0.493007660	0.682879228
0.362401326	0.951522222
-0.497301737	1.417498384
-1.327280045	2.162668033
-2.003187815	1.903445814
-0.744953791	0.786067338
-2.255266190	3.115661727
0.247938156	0.264442072
-0.068669001	0.086756856
-0.384611130	0.639505696
-3.563894272	4.498906741
-0.219540914	0.298881901
-0.808650335	0.662730133
-2.322072983	2.553453125
-0.032197952	0.027227212
-0.908358892	2.224555962
-1.461223602	0.988132069
-1.869442622	3.118074892
-0.269412994	0.524823215
0.414773941	0.213097264
0.592510859	1.041504303
-3.936431885	3.354624641
0.162741979	0.073641602
0.319329580	0.148826890
0.060318629	0.096507884
-3.111332575	2.722440856
0.120550156	0.199963166
-2.170563380	1.232281242
-2.771047592	4.027811529
-4.992999395	1.406736306
-1.275559743	1.613251453
-3.654633204	2.649374537
-0.097866694	0.112946146
-1.290348689	1.112289303
0.737365087	2.256445611
0.196655909	0.466386879
-0.720406214	0.817019384
-4.610202789	2.517494782
-2.390630722	2.542509469
-3.266898473	5.553923223
-1.664361318	0.689489241
0.560849508	0.157608768
-3.965171814	3.261070826
-0.832442602	0.921591533
-3.026531855	2.157971485
-0.038846970	0.092747644
-2.719490687	3.028199338
-3.654966990	4.724662056
-0.055426915	0.051721830
-0.317612966	0.508244398
-2.230887731	1.655927987
3.916147868	2.348713719
0.632286708	1.560769544
-3.579464595	3.504644694
-0.655925115	2.718066255
-2.653720856	2.859917632
-1.656637192	3.134253376
-0.105528514	0.077585423
-1.729978561	1.381203877
-0.829260508	3.884750247
-1.807891846	1.823324521
-5.284204483	3.645489066
-4.896923701	2.161110492
-1.901561737	1.255792445
-1.622974396	0.401039742
-0.632615407	1.613032739
-2.236882528	3.239666626
0.289082209	0.269704763
0.573146820	0.381919630
0.107730865	0.942685786
0.257188797	0.781544414
-0.900825500	1.843686800
1.869607290	0.824271453
-0.001938502	0.001434744
-2.525454839	3.703616798
-1.248750687	1.286208942
0.320276896	0.213853775
-1.582811356	1.594498874
-0.469558716	0.450444924
0.000000000	-4.340000000e-008
-0.457419078	0.139293864
0.365645091	0.284995365
-0.517472585	0.167257483
-3.331799825	4.405584205
-0.572118123	0.823802631
0.680121104	2.565677610
-1.569646835	2.452623206
-0.340094884	0.710216462
-2.837101618	0.315650642
1.143035253	1.115191459
-1.302959442	2.559883234
-0.480276108	0.537372152
-3.435398738	3.198805064
-3.622652054	3.267155233
-2.155231476	2.566460076
-0.597148895	1.168455678
-2.038740158	2.798753138
-2.406183243	1.541835635
-3.652023315	3.674315707
-0.108535767	0.077552822
3.966619492	4.651380395
0.312896729	0.088713692
-0.359764735	1.290519359
0.566377640	0.312295127
-6.112164179	3.260709424
5.318704605	4.866782639
-2.312702815	1.521393577
4.124715805	2.907492233
-0.507687251	0.463500232
2.676802317	0.300305173
-1.021303177	0.133790707
