# Supplementary material for: Single-cell sensor analyses reveal signaling programs enabling Ras-G12C drug resistance
Source: Nat Chem Biol. 2024 Aug 5;21(1):47–58. doi: 10.1038/s41589-024-01684-4 (PMC11666463; doi:10.1038/s41589-024-01684-4)
Supplement: Supplementary file 13 — Source data and unprocessed western blots. [file 41589_2024_1684_MOESM13_ESM.zip › ED Fig 5/MIA_358: Biotin-STAT1 bar graph.txt]

	24 hr, -AMG-510	24 hr, -AMG-510	24 hr, -AMG-510	24 hr, -AMG-510	24 hr, -AMG-510	24 hr, -AMG-510	24 hr, -AMG-510	24 hr, -AMG-510	24 hr, -AMG-510	24 hr, -AMG-510	24 hr, -AMG-510	24 hr, -AMG-510	24 hr, -AMG-510	24 hr, -AMG-510	24 hr, -AMG-510	24 hr, -AMG-510	24 hr, -AMG-510	24 hr, +AMG-510	24 hr, +AMG-510	24 hr, +AMG-510	24 hr, +AMG-510	24 hr, +AMG-510	24 hr, +AMG-510	24 hr, +AMG-510	24 hr, +AMG-510	24 hr, +AMG-510	24 hr, +AMG-510	24 hr, +AMG-510	24 hr, +AMG-510	24 hr, +AMG-510	24 hr, +AMG-510	24 hr, +AMG-510	24 hr, +AMG-510	24 hr, +AMG-510
MIA	6	5	3	4	5	3	5	7	1	5	2	5	3	3	1	2		4	5	4	3	7	3	5	2	2	5	4	7	2	4	0	0
H358	5	17	14	6	20	21	10	8	13	4	5	3	15	14	13	7		7	2	0	6	4	3	1	9	1	9	15	6	2	1	0	3	0
