# Supplementary material for: Single-cell sensor analyses reveal signaling programs enabling Ras-G12C drug resistance
Source: Nat Chem Biol. 2024 Aug 5;21(1):47–58. doi: 10.1038/s41589-024-01684-4 (PMC11666463; doi:10.1038/s41589-024-01684-4)
Supplement: Supplementary file 13 — Source data and unprocessed western blots. [file 41589_2024_1684_MOESM13_ESM.zip › ED Fig 5/mia_l_4.txt]

-log2(fold change)	-log10(p-value)
3.987688382	2.062790870
3.929629644	1.200452019
2.952099164	1.280742123
2.912106196	1.204184159
2.534721375	1.151158746
2.468236287	1.997457434
2.347474098	1.236281372
2.145626068	1.496756445
1.908674558	1.339738695
1.791130384	0.971890462
1.772162437	0.822537335
1.761366844	1.690047328
1.652938207	1.494767051
1.651962916	0.935614802
1.501374245	0.622475275
1.464849154	1.077636158
1.448170662	1.057966411
1.382302284	1.269736350
1.371844292	0.344919797
1.301618258	1.098856795
1.272617817	0.504768041
1.245816867	0.828270096
1.238526980	0.958827814
1.204971313	0.535707503
1.100956599	0.474827120
1.079130491	0.661273969
1.041927338	1.177604787
0.857056618	0.309022560
0.824282646	0.044025725
0.688962619	0.828753907
0.620034536	0.239051143
0.609214465	0.163509228
0.460810343	0.260656981
0.397446632	0.372698821
0.373589834	0.276478374
0.371651332	0.054951245
0.370066643	0.190592569
0.360066414	0.231171058
0.346576055	0.725278675
0.309430758	0.256272302
0.295839945	0.058005770
0.287090302	0.175532241
0.263468107	0.124286316
0.255263964	0.278411535
0.223127683	0.313179859
0.218098958	0.078764105
0.216636658	0.135829786
0.214795113	0.087719489
0.193596840	0.174549057
0.181667646	0.216152070
0.180891355	0.107230340
0.159604390	0.099883829
0.146249771	0.056629092
0.128075600	0.057786877
0.118074417	0.051472181
0.112209002	0.059682821
0.105219841	0.077192207
0.056917191	0.026152530
0.027992884	0.012061154
0.025979360	0.011437565
0.000000000	-4.340000000e-008
0.000000000	-4.340000000e-008
0.000000000	-4.340000000e-008
0.000000000	-4.340000000e-008
0.000000000	-4.340000000e-008
0.000000000	-4.340000000e-008
0.000000000	-4.340000000e-008
0.000000000	-4.340000000e-008
0.000000000	-4.340000000e-008
0.000000000	-4.340000000e-008
0.000000000	-4.340000000e-008
0.000000000	-4.340000000e-008
0.000000000	-4.340000000e-008
0.000000000	-4.340000000e-008
0.000000000	-4.340000000e-008
0.000000000	-4.340000000e-008
0.000000000	-4.340000000e-008
0.000000000	-4.340000000e-008
0.000000000	-4.340000000e-008
0.000000000	-4.340000000e-008
0.000000000	-4.340000000e-008
0.000000000	-4.340000000e-008
0.000000000	-4.340000000e-008
0.000000000	-4.340000000e-008
0.000000000	-4.340000000e-008
0.000000000	-4.340000000e-008
0.000000000	-4.340000000e-008
0.000000000	-4.340000000e-008
0.000000000	-4.340000000e-008
0.000000000	-4.340000000e-008
0.000000000	-4.340000000e-008
-0.021175385	0.015743222
-0.021562894	0.012374432
-0.024057070	0.015867232
-0.038693110	0.008995471
-0.066997528	0.037423337
-0.067544937	0.009561658
-0.087966919	0.033501480
-0.090648015	0.043307025
-0.098759333	0.029707873
-0.101371447	0.037735288
-0.114720662	0.067647422
-0.118316015	0.135701388
-0.148206393	0.097902086
-0.160285314	0.109897267
-0.195761045	0.061921728
-0.196892420	0.073634991
-0.198068301	0.258098284
-0.226739566	0.128656192
-0.234548251	0.113281831
-0.241728783	0.087042465
-0.247206052	0.104473040
-0.267399788	0.235607636
-0.268348058	0.207321172
-0.275897662	0.115722436
-0.290345510	0.220398702
-0.295030912	0.101917229
-0.296779633	0.241922139
-0.302077929	0.157155947
-0.305661201	0.471308039
-0.314873695	0.082473355
-0.331791560	0.221074861
-0.352122625	0.182732511
-0.359839122	0.235148464
-0.361280123	0.304524687
-0.374932607	0.074497386
-0.376427333	0.329106748
-0.376582464	0.123914887
-0.378675461	0.155980080
-0.385054906	0.339836566
-0.404701233	0.387255243
-0.414856593	0.106367292
-0.424756686	0.219693614
-0.435262044	0.289540139
-0.435978572	0.397604340
-0.460195541	0.212608373
-0.471197128	0.905009508
-0.472459475	0.360405095
-0.484172503	0.504959844
-0.488444646	0.565309477
-0.495544116	0.246094732
-0.510548910	0.235751979
-0.513174057	0.346947688
-0.521653811	0.286785568
-0.524911245	0.556039516
-0.526504517	0.154988021
-0.531025887	0.301100990
-0.533220609	0.641924614
-0.533853213	0.219947926
-0.546095212	0.707998960
-0.562643687	0.247229465
-0.571665128	0.482301738
-0.573935509	0.129662001
-0.575194995	0.479719975
-0.578882853	0.378148545
-0.590041161	0.431578087
-0.592019081	0.171407768
-0.594077428	0.485301212
-0.596119563	0.594191247
-0.606314341	0.608391353
-0.606897672	0.709273592
-0.609538078	0.333117737
-0.617036819	0.496430744
-0.622749647	0.265886137
-0.666718165	0.646145233
-0.675187429	0.266945864
-0.682978948	0.744116195
-0.687421481	0.668719016
-0.689308167	0.282399177
-0.694879850	0.254820936
-0.701188087	0.595738342
-0.703254700	0.947859668
-0.709496816	0.224808070
-0.720163663	0.565096009
-0.722196579	0.663173860
-0.722589493	0.860730204
-0.722769101	0.609856510
-0.737518946	0.672075869
-0.738770485	0.510501904
-0.761419932	0.692868123
-0.764760653	0.965526682
-0.766452789	0.479896687
-0.777702332	0.463195622
-0.785967827	0.969385404
-0.791989644	0.688029932
-0.793134371	0.838649662
-0.795024236	0.370631932
-0.812191010	0.730928636
-0.823129336	0.859332707
-0.839877129	0.838307589
-0.846911112	1.035825009
-0.847969373	0.374813440
-0.862884839	0.879139037
-0.866595904	0.357071397
-0.882094383	0.191490929
-0.882214546	0.761524458
-0.903514544	1.141507933
-0.911938985	0.240774309
-0.912340164	0.941278300
-0.928254128	0.818969929
-0.949945132	0.755880229
-0.950687408	0.810231865
-0.951066017	0.498737477
-0.951087634	0.454205476
-0.953366280	1.049594549
-0.963175138	0.957685663
-0.968523661	1.532404446
-0.969698588	0.802248034
-0.988236109	0.838992656
-1.001761754	1.255935167
-1.006847382	0.546407245
-1.013883273	0.828188157
-1.015335719	0.964203063
-1.026127497	0.814937478
-1.028102875	0.938825020
-1.052981059	0.803327459
-1.064030329	0.737327083
-1.067977269	0.944264061
-1.070205688	0.532561537
-1.071343740	1.257519709
-1.078409513	1.090362905
-1.081907590	0.458846705
-1.094186147	0.463919486
-1.100470543	1.247436273
-1.100574811	0.237730672
-1.133856773	0.521836577
-1.145505587	1.004848958
-1.147192319	1.015218278
-1.148294767	0.281001109
-1.165154775	0.957314360
-1.200892448	1.781948776
-1.201497714	1.239667189
-1.212075551	3.653205630
-1.215635618	0.494305107
-1.231790543	0.752702441
-1.246112188	0.394060801
-1.255608559	1.562548179
-1.258920352	0.667413157
-1.261070887	0.668511283
-1.267626444	1.078129340
-1.299023628	0.573552398
-1.306145986	0.717071200
-1.313922882	2.222771910
-1.327342351	2.069530318
-1.344573339	0.624087885
-1.381835938	0.794636454
-1.384461085	1.329076299
-1.393913587	0.776750259
-1.402427038	0.311959892
-1.418318431	0.718458215
-1.422561646	1.115945939
-1.427501996	1.290892760
-1.434170723	1.467934225
-1.443702062	0.522610425
-1.454559326	0.660065464
-1.470138550	0.692086862
-1.482897758	2.021206949
-1.487927755	0.403037895
-1.491236687	1.341523389
-1.527437210	1.421799768
-1.537185987	0.501930350
-1.545128187	0.856244609
-1.562042554	1.369337823
-1.583435694	2.161246573
-1.596906026	1.618999023
-1.633153280	0.516834704
-1.635083199	2.434397321
-1.653038343	1.218408168
-1.670682589	0.793865752
-1.679454486	0.297276921
-1.680737813	1.243062804
-1.699821790	1.207192519
-1.748893738	0.443454665
-1.761045774	0.898034302
-1.775696754	0.987308739
-1.788495382	1.010778904
-1.799714088	1.332264674
-1.815427462	0.363883580
-1.816447894	0.853743796
-1.825507482	2.119434747
-1.838892619	0.746978981
-1.868368467	1.235177638
-1.872593562	1.131269239
-1.881385167	0.977718924
-1.901742935	0.520751650
-1.978500684	0.676153363
-2.026144663	1.105305616
-2.033108393	2.292359263
-2.035129547	1.236068036
-2.042726199	0.899483445
-2.055586815	1.205550846
-2.108503660	0.473875404
-2.111418088	2.004539745
-2.135640780	0.199888088
-2.195782344	1.922783764
-2.214731534	1.536695830
-2.220555305	0.871385315
-2.267175357	1.023645163
-2.320402781	1.938164495
-2.380272547	0.756944018
-2.388481140	0.538040992
-2.410653432	1.632024515
-2.504695257	0.746312035
-2.566919009	0.809471063
-2.768128395	2.909043108
-2.870010376	1.277801371
-3.094347954	1.968347199
-3.127748171	1.756052272
-3.307287216	0.885911796
-3.500681877	2.305230086
-3.625396729	1.859921634
-3.667769432	1.576388751
-3.797142347	1.283957862
-3.946237882	1.317840581
-4.559832573	0.569026033
-5.002779643	1.315137878
