# Supplementary material for: Single-cell sensor analyses reveal signaling programs enabling Ras-G12C drug resistance
Source: Nat Chem Biol. 2024 Aug 5;21(1):47–58. doi: 10.1038/s41589-024-01684-4 (PMC11666463; doi:10.1038/s41589-024-01684-4)
Supplement: Supplementary file 13 — Source data and unprocessed western blots. [file 41589_2024_1684_MOESM13_ESM.zip › ED Fig 5/MIA_358: Biotin-PAPOLG bar graph.txt]

	24 hr, -AMG-510	24 hr, -AMG-510	24 hr, -AMG-510	24 hr, -AMG-510	24 hr, -AMG-510	24 hr, -AMG-510	24 hr, -AMG-510	24 hr, -AMG-510	24 hr, -AMG-510	24 hr, -AMG-510	24 hr, -AMG-510	24 hr, -AMG-510	24 hr, -AMG-510	24 hr, -AMG-510	24 hr, -AMG-510	24 hr, -AMG-510	24 hr, -AMG-510	24 hr, +AMG-510	24 hr, +AMG-510	24 hr, +AMG-510	24 hr, +AMG-510	24 hr, +AMG-510	24 hr, +AMG-510	24 hr, +AMG-510	24 hr, +AMG-510	24 hr, +AMG-510	24 hr, +AMG-510	24 hr, +AMG-510	24 hr, +AMG-510	24 hr, +AMG-510	24 hr, +AMG-510	24 hr, +AMG-510	24 hr, +AMG-510	24 hr, +AMG-510
MIA	4	5	0	3	0	4	6	0	2	5	0	1	10	4	3	0		11	12	14	12	15	3	15	16	21	10	20	15	8	10	11	12
H358	0	2	4	0	2	0	0	8	1	1	0	3	0	4	0	2		7	10	0	6	5	3	10	9	11	9	3	6	2	1	2	3
