# Supplementary material for: Single-cell sensor analyses reveal signaling programs enabling Ras-G12C drug resistance
Source: Nat Chem Biol. 2024 Aug 5;21(1):47–58. doi: 10.1038/s41589-024-01684-4 (PMC11666463; doi:10.1038/s41589-024-01684-4)
Supplement: Supplementary file 13 — Source data and unprocessed western blots. [file 41589_2024_1684_MOESM13_ESM.zip › ED Fig 5/lba3 vs cba3.txt]

-log2(fold change)	-log10(p-value)
5.619443258	0.000000000
5.193727493	0.000000000
4.637446086	0.000000000
4.594362577	1.880783900
4.343533834	0.000000000
3.969080607	0.000000000
3.351138433	0.420453538
3.344375610	0.962709729
3.216451645	2.360558790
2.704258601	1.607120689
2.703593572	0.000000000
2.569566091	2.164926969
2.467080434	0.411907911
2.441036224	0.000000000
2.372953415	1.371506627
2.268243154	1.163880843
2.251216888	1.659439065
1.996230443	1.318353021
1.991078377	0.747577051
1.957197189	0.000000000
1.885200500	0.800716801
1.819873810	0.000000000
1.810894012	0.000000000
1.716105779	0.586145616
1.711413383	0.788479037
1.532533646	0.000000000
1.492656072	1.144531021
1.467028936	0.595017240
1.452447255	0.461976167
1.413724264	0.688747590
1.385790507	0.000000000
1.384096464	0.530361802
1.369078318	0.690857137
1.185584386	1.143393661
1.185560226	0.836967087
1.077427228	0.554542856
1.064840317	0.000000000
1.028906504	0.000000000
1.009719849	0.000000000
1.008169810	0.529232163
0.988300959	0.888801761
0.985781988	1.387287291
0.963151932	0.000000000
0.887176514	0.000000000
0.867837270	0.000000000
0.845216115	0.624356891
0.807194392	0.246202273
0.804815928	0.139206308
0.775854747	0.880818800
0.754402796	0.393570023
0.738164902	0.927069240
0.717893600	0.000000000
0.701756159	0.166393271
0.692741394	0.218801041
0.649023056	0.654228089
0.600779215	0.597413254
0.505501429	0.087948433
0.498266220	0.324899483
0.475004196	0.000000000
0.471322378	0.418779107
0.450218201	0.000000000
0.448395729	0.000000000
0.441445669	0.263139187
0.432177862	0.264563001
0.422156652	0.408527047
0.402391434	0.000000000
0.393584569	0.241649207
0.383318583	0.287105791
0.362396240	0.000000000
0.343289693	0.530689498
0.335755030	0.864321063
0.328993479	0.000000000
0.316202799	0.227598388
0.308537801	0.388944471
0.279659271	0.106816836
0.277349472	0.000000000
0.262894948	0.590049348
0.250627518	0.000000000
0.249730428	0.073953099
0.217998505	0.000000000
0.203221639	0.000000000
0.197179159	0.062074826
0.169887543	0.127556912
0.163935979	0.000000000
0.142216682	0.194330027
0.101675669	0.091471464
0.101562500	0.054852243
0.092587789	0.106506503
0.092393239	0.051457041
0.086888631	0.000000000
0.075018565	0.085836341
0.074722290	0.012869716
0.074204127	0.093080281
0.061593374	0.044433103
0.046665827	0.055997711
0.036075592	0.039214986
0.026049296	0.009347033
0.018473625	0.000000000
0.015415827	0.016894898
0.000000000	-4.340000000e-008
0.000000000	-4.340000000e-008
0.000000000	-4.340000000e-008
0.000000000	-4.340000000e-008
0.000000000	-4.340000000e-008
0.000000000	-4.340000000e-008
0.000000000	-4.340000000e-008
0.000000000	-4.340000000e-008
0.000000000	-4.340000000e-008
0.000000000	-4.340000000e-008
0.000000000	-4.340000000e-008
0.000000000	-4.340000000e-008
0.000000000	-4.340000000e-008
0.000000000	-4.340000000e-008
0.000000000	-4.340000000e-008
0.000000000	-4.340000000e-008
0.000000000	-4.340000000e-008
0.000000000	-4.340000000e-008
0.000000000	-4.340000000e-008
0.000000000	-4.340000000e-008
0.000000000	-4.340000000e-008
0.000000000	-4.340000000e-008
0.000000000	-4.340000000e-008
0.000000000	-4.340000000e-008
0.000000000	-4.340000000e-008
0.000000000	-4.340000000e-008
0.000000000	-4.340000000e-008
0.000000000	-4.340000000e-008
0.000000000	-4.340000000e-008
0.000000000	-4.340000000e-008
0.000000000	-4.340000000e-008
0.000000000	-4.340000000e-008
0.000000000	-4.340000000e-008
0.000000000	-4.340000000e-008
0.000000000	-4.340000000e-008
0.000000000	-4.340000000e-008
0.000000000	-4.340000000e-008
0.000000000	-4.340000000e-008
0.000000000	-4.340000000e-008
0.000000000	-4.340000000e-008
0.000000000	-4.340000000e-008
0.000000000	-4.340000000e-008
0.000000000	-4.340000000e-008
0.000000000	-4.340000000e-008
0.000000000	-4.340000000e-008
0.000000000	-4.340000000e-008
0.000000000	-4.340000000e-008
0.000000000	-4.340000000e-008
0.000000000	-4.340000000e-008
0.000000000	-4.340000000e-008
0.000000000	-4.340000000e-008
0.000000000	-4.340000000e-008
0.000000000	-4.340000000e-008
0.000000000	-4.340000000e-008
0.000000000	-4.340000000e-008
0.000000000	-4.340000000e-008
0.000000000	-4.340000000e-008
0.000000000	-4.340000000e-008
0.000000000	-4.340000000e-008
0.000000000	-4.340000000e-008
0.000000000	-4.340000000e-008
0.000000000	-4.340000000e-008
0.000000000	-4.340000000e-008
0.000000000	-4.340000000e-008
0.000000000	-4.340000000e-008
0.000000000	-4.340000000e-008
0.000000000	-4.340000000e-008
0.000000000	-4.340000000e-008
0.000000000	-4.340000000e-008
0.000000000	-4.340000000e-008
0.000000000	-4.340000000e-008
0.000000000	-4.340000000e-008
0.000000000	-4.340000000e-008
0.000000000	-4.340000000e-008
0.000000000	-4.340000000e-008
0.000000000	-4.340000000e-008
0.000000000	-4.340000000e-008
0.000000000	-4.340000000e-008
0.000000000	-4.340000000e-008
0.000000000	-4.340000000e-008
0.000000000	-4.340000000e-008
0.000000000	-4.340000000e-008
0.000000000	-4.340000000e-008
0.000000000	-4.340000000e-008
0.000000000	-4.340000000e-008
0.000000000	-4.340000000e-008
0.000000000	-4.340000000e-008
0.000000000	-4.340000000e-008
0.000000000	-4.340000000e-008
0.000000000	-4.340000000e-008
0.000000000	-4.340000000e-008
0.000000000	-4.340000000e-008
0.000000000	-4.340000000e-008
0.000000000	-4.340000000e-008
0.000000000	-4.340000000e-008
0.000000000	-4.340000000e-008
0.000000000	-4.340000000e-008
0.000000000	-4.340000000e-008
0.000000000	-4.340000000e-008
0.000000000	-4.340000000e-008
0.000000000	-4.340000000e-008
0.000000000	-4.340000000e-008
0.000000000	-4.340000000e-008
0.000000000	-4.340000000e-008
0.000000000	-4.340000000e-008
0.000000000	-4.340000000e-008
0.000000000	-4.340000000e-008
0.000000000	-4.340000000e-008
0.000000000	-4.340000000e-008
0.000000000	-4.340000000e-008
0.000000000	-4.340000000e-008
0.000000000	-4.340000000e-008
0.000000000	-4.340000000e-008
0.000000000	-4.340000000e-008
0.000000000	-4.340000000e-008
0.000000000	-4.340000000e-008
0.000000000	-4.340000000e-008
0.000000000	-4.340000000e-008
0.000000000	-4.340000000e-008
0.000000000	-4.340000000e-008
0.000000000	-4.340000000e-008
0.000000000	-4.340000000e-008
0.000000000	-4.340000000e-008
0.000000000	-4.340000000e-008
0.000000000	-4.340000000e-008
0.000000000	-4.340000000e-008
0.000000000	-4.340000000e-008
0.000000000	-4.340000000e-008
0.000000000	-4.340000000e-008
0.000000000	-4.340000000e-008
0.000000000	-4.340000000e-008
0.000000000	-4.340000000e-008
0.000000000	-4.340000000e-008
0.000000000	-4.340000000e-008
0.000000000	-4.340000000e-008
0.000000000	-4.340000000e-008
0.000000000	-4.340000000e-008
0.000000000	-4.340000000e-008
0.000000000	-4.340000000e-008
0.000000000	-4.340000000e-008
0.000000000	-4.340000000e-008
0.000000000	-4.340000000e-008
0.000000000	-4.340000000e-008
0.000000000	-4.340000000e-008
0.000000000	-4.340000000e-008
0.000000000	-4.340000000e-008
0.000000000	-4.340000000e-008
0.000000000	-4.340000000e-008
0.000000000	-4.340000000e-008
0.000000000	-4.340000000e-008
0.000000000	-4.340000000e-008
0.000000000	-4.340000000e-008
0.000000000	-4.340000000e-008
0.000000000	-4.340000000e-008
0.000000000	-4.340000000e-008
0.000000000	-4.340000000e-008
0.000000000	-4.340000000e-008
0.000000000	-4.340000000e-008
0.000000000	-4.340000000e-008
0.000000000	-4.340000000e-008
0.000000000	-4.340000000e-008
0.000000000	-4.340000000e-008
0.000000000	-4.340000000e-008
0.000000000	-4.340000000e-008
0.000000000	-4.340000000e-008
0.000000000	-4.340000000e-008
0.000000000	-4.340000000e-008
0.000000000	-4.340000000e-008
0.000000000	-4.340000000e-008
0.000000000	-4.340000000e-008
0.000000000	-4.340000000e-008
0.000000000	-4.340000000e-008
0.000000000	-4.340000000e-008
0.000000000	-4.340000000e-008
0.000000000	-4.340000000e-008
0.000000000	-4.340000000e-008
0.000000000	-4.340000000e-008
0.000000000	-4.340000000e-008
0.000000000	-4.340000000e-008
0.000000000	-4.340000000e-008
0.000000000	-4.340000000e-008
0.000000000	-4.340000000e-008
0.000000000	-4.340000000e-008
0.000000000	-4.340000000e-008
0.000000000	-4.340000000e-008
0.000000000	-4.340000000e-008
0.000000000	-4.340000000e-008
0.000000000	-4.340000000e-008
0.000000000	-4.340000000e-008
0.000000000	-4.340000000e-008
0.000000000	-4.340000000e-008
0.000000000	-4.340000000e-008
0.000000000	-4.340000000e-008
0.000000000	-4.340000000e-008
0.000000000	-4.340000000e-008
0.000000000	-4.340000000e-008
0.000000000	-4.340000000e-008
0.000000000	-4.340000000e-008
0.000000000	-4.340000000e-008
0.000000000	-4.340000000e-008
0.000000000	-4.340000000e-008
0.000000000	-4.340000000e-008
0.000000000	-4.340000000e-008
0.000000000	-4.340000000e-008
0.000000000	-4.340000000e-008
0.000000000	-4.340000000e-008
0.000000000	-4.340000000e-008
0.000000000	-4.340000000e-008
0.000000000	-4.340000000e-008
0.000000000	-4.340000000e-008
0.000000000	-4.340000000e-008
0.000000000	-4.340000000e-008
0.000000000	-4.340000000e-008
0.000000000	-4.340000000e-008
0.000000000	-4.340000000e-008
0.000000000	-4.340000000e-008
0.000000000	-4.340000000e-008
0.000000000	-4.340000000e-008
0.000000000	-4.340000000e-008
0.000000000	-4.340000000e-008
0.000000000	-4.340000000e-008
0.000000000	-4.340000000e-008
0.000000000	-4.340000000e-008
0.000000000	-4.340000000e-008
0.000000000	-4.340000000e-008
0.000000000	-4.340000000e-008
0.000000000	-4.340000000e-008
0.000000000	-4.340000000e-008
0.000000000	-4.340000000e-008
0.000000000	-4.340000000e-008
0.000000000	-4.340000000e-008
0.000000000	-4.340000000e-008
0.000000000	-4.340000000e-008
0.000000000	-4.340000000e-008
0.000000000	-4.340000000e-008
0.000000000	-4.340000000e-008
0.000000000	-4.340000000e-008
0.000000000	-4.340000000e-008
0.000000000	-4.340000000e-008
0.000000000	-4.340000000e-008
0.000000000	-4.340000000e-008
0.000000000	-4.340000000e-008
0.000000000	-4.340000000e-008
0.000000000	-4.340000000e-008
0.000000000	-4.340000000e-008
0.000000000	-4.340000000e-008
0.000000000	-4.340000000e-008
0.000000000	-4.340000000e-008
0.000000000	-4.340000000e-008
0.000000000	-4.340000000e-008
0.000000000	-4.340000000e-008
0.000000000	-4.340000000e-008
0.000000000	-4.340000000e-008
-0.015531540	0.009443311
-0.019339879	0.017416657
-0.038787842	0.014357269
-0.089411736	0.000000000
-0.124187469	0.044065401
-0.141521454	0.145816740
-0.164284388	0.042885621
-0.191555659	0.226086765
-0.205125173	0.063114286
-0.205639521	0.070854726
-0.218819300	0.342842513
-0.229320526	0.171456066
-0.239296913	0.033006307
-0.268766403	0.063075843
-0.277191162	0.000000000
-0.295930227	0.334005429
-0.302480380	0.051693898
-0.310547829	0.250218895
-0.322960854	0.153125740
-0.326754252	0.000000000
-0.345332464	0.185152903
-0.346817017	0.000000000
-0.361476262	0.386571582
-0.386417389	0.000000000
-0.398808797	0.449376213
-0.399531364	1.137524417
-0.402525902	0.167542047
-0.408325195	0.375113293
-0.417666117	1.051250843
-0.440261205	0.232394744
-0.448723475	0.205826496
-0.457531611	0.751589320
-0.477476756	0.296390733
-0.482589086	0.627703775
-0.513949712	0.000000000
-0.521176020	0.000000000
-0.528732936	0.247407652
-0.548676173	0.257735882
-0.555299123	0.313721165
-0.573026657	0.213002353
-0.574461619	0.000000000
-0.597135544	0.000000000
-0.598033269	0.485537705
-0.610943794	0.346982248
-0.618745804	0.000000000
-0.619506836	0.779156318
-0.626965205	0.734464515
-0.629645665	0.618741986
-0.647246679	0.168685651
-0.671181997	1.300497793
-0.696887016	0.162243039
-0.720136642	0.000000000
-0.732701619	0.313380751
-0.736246109	0.478625369
-0.744881312	0.367548930
-0.764022827	0.276630848
-0.801986059	0.000000000
-0.802728017	0.180522951
-0.818722407	0.889689846
-0.822598139	0.881869615
-0.824508031	1.067461820
-0.839373906	0.000000000
-0.841284752	0.000000000
-0.841628393	0.271535160
-0.852538427	0.329746559
-0.873304367	0.000000000
-0.883187612	0.000000000
-0.884658178	0.679096704
-0.885858536	1.158935304
-0.885913213	1.731282588
-0.892932574	0.519062633
-0.900131226	0.000000000
-0.908624649	0.000000000
-0.924523354	0.406420009
-0.924738566	0.663077143
-0.925977707	0.000000000
-0.944664001	0.916502764
-0.969639460	0.538378004
-0.983281453	0.534122124
-1.016552607	1.056299413
-1.022247314	0.000000000
-1.023526510	0.873549714
-1.025178274	1.244829268
-1.031410217	0.000000000
-1.034243266	0.803745812
-1.039487839	1.887185195
-1.076391220	0.576027542
-1.080343246	0.000000000
-1.083503723	0.000000000
-1.090646744	1.478808605
-1.093912760	0.539245284
-1.110967636	0.000000000
-1.152406057	0.000000000
-1.157295863	1.394173799
-1.183223089	1.388755818
-1.221337001	0.889298007
-1.265932719	1.248797466
-1.274506251	0.968904276
-1.279528300	0.000000000
-1.284374873	0.000000000
-1.290191015	0.000000000
-1.364561717	0.545658068
-1.371960958	1.454388011
-1.388276418	2.187479755
-1.410355250	1.117125712
-1.425652822	0.826289121
-1.430862427	0.000000000
-1.458428383	1.426680532
-1.461674690	0.203735345
-1.466253281	0.405000524
-1.473408699	0.873517980
-1.495312373	1.005209187
-1.500466347	0.000000000
-1.566919327	1.904797667
-1.568230947	0.000000000
-1.577173869	1.519961357
-1.593681335	0.000000000
-1.602382660	0.000000000
-1.687842369	0.223276269
-1.694821040	1.148266725
-1.704037348	1.237849839
-1.767052968	2.303530929
-1.767631531	0.354243873
-1.771198273	0.551462382
-1.818095525	1.571117360
-1.818101883	0.258503380
-1.818653107	1.714450872
-1.834478378	0.000000000
-1.843004545	1.064191770
-1.897438685	0.000000000
-1.910419464	1.509413884
-1.912713369	0.567522507
-1.921424230	1.005858442
-1.926032066	0.826219041
-1.926946640	0.000000000
-1.995345434	0.808583500
-2.004657110	0.000000000
-2.020254135	0.000000000
-2.026856105	0.000000000
-2.056371053	1.445561635
-2.066669146	0.657678671
-2.120828629	0.000000000
-2.130859375	2.868234641
-2.163286209	0.000000000
-2.215517044	1.384428609
-2.223117828	0.964563838
-2.250066757	0.000000000
-2.267488480	1.057576558
-2.294897079	2.111964026
-2.327802022	0.000000000
-2.370938301	0.000000000
-2.389915466	1.353313933
-2.406297684	0.000000000
-2.412607193	0.000000000
-2.435892105	1.168436149
-2.438258807	0.620106639
-2.452032725	2.835581036
-2.453855515	1.103926465
-2.513044357	2.214328984
-2.533450445	0.000000000
-2.558074951	1.244277434
-2.580354691	0.596039473
-2.611989975	0.749489331
-2.685122808	0.000000000
-3.006229083	2.488394153
-3.049706777	1.717826473
-3.341341019	0.000000000
-3.559922218	0.338369082
-3.600518545	0.530115105
-3.679625511	0.000000000
-3.748320580	1.049195819
-3.861615499	1.284865572
-3.879470825	2.993957820
-4.009012858	0.000000000
-4.445662498	0.000000000
-5.544897079	0.000000000
-6.299156189	0.000000000
