# Supplementary material for: Single-cell sensor analyses reveal signaling programs enabling Ras-G12C drug resistance
Source: Nat Chem Biol. 2024 Aug 5;21(1):47–58. doi: 10.1038/s41589-024-01684-4 (PMC11666463; doi:10.1038/s41589-024-01684-4)
Supplement: Supplementary file 13 — Source data and unprocessed western blots. [file 41589_2024_1684_MOESM13_ESM.zip › ED Fig 5/358_c_24.txt]

358_c_24	358_c_24
0.646670659	0.440497579
0.000000000	-4.340000000e-008
0.000000000	-4.340000000e-008
0.000000000	-4.340000000e-008
0.000000000	-4.340000000e-008
0.000000000	-4.340000000e-008
0.000000000	-4.340000000e-008
0.000000000	-4.340000000e-008
1.757066727	0.775006672
0.000000000	-4.340000000e-008
1.516546885	1.811832714
2.257411321	1.581009719
0.000000000	-4.340000000e-008
0.000000000	-4.340000000e-008
1.047257741	1.036336658
1.075000127	0.752159350
0.886950175	1.780144764
0.472545624	0.871705727
2.244698842	1.566223384
0.235475540	0.655682720
0.858951569	1.199824220
2.380935351	0.975834433
1.929882050	2.613304731
0.909575780	2.268360375
-3.501461665	0.758819157
3.244296392	2.451080713
0.000000000	-4.340000000e-008
0.000000000	-4.340000000e-008
-0.592199961	0.595133087
0.000000000	-4.340000000e-008
0.853506088	0.600985452
0.576475779	0.524304960
-0.677780787	2.045862775
-1.073177338	1.740215606
1.484020869	1.055561293
0.014307658	0.007531157
1.438968023	1.700809663
0.929457347	0.849651204
0.000000000	-4.340000000e-008
0.129644394	0.293175800
0.369201660	0.186912697
0.608698527	1.076496039
2.385045369	4.005162659
1.180591583	2.444828913
0.562777201	2.329052706
-0.089780172	0.313987147
0.963195801	1.458648544
1.164704005	2.094219327
0.014300028	0.038621580
0.831782659	1.196537994
0.803592046	1.262160113
-0.805566788	1.572542699
-0.608143489	0.282278213
0.420430501	0.510034324
-0.373708089	0.099688523
0.668214162	0.969837251
-0.885691007	0.394190111
-0.587359746	0.249182279
-0.546332677	0.519598792
0.530630112	0.945699099
-2.515165965	1.042727318
0.000000000	-4.340000000e-008
0.586699804	0.609307018
0.000000000	-4.340000000e-008
0.145150503	0.149589966
-1.111366908	3.036702674
0.613999685	1.332193314
-1.090035756	2.394565785
0.000000000	-4.340000000e-008
-0.269040108	0.128585318
0.361494700	0.534013797
-0.895610174	0.672634819
-0.282714844	0.151828250
0.000000000	-4.340000000e-008
2.954637845	0.405080682
-1.062483152	0.542565487
0.000000000	-4.340000000e-008
0.000000000	-4.340000000e-008
0.000000000	-4.340000000e-008
0.364929199	0.392285030
1.191822052	0.514430059
-0.704771678	1.695000616
-1.834330241	1.197668042
0.273041407	1.157322175
0.073111852	0.056952273
0.000000000	-4.340000000e-008
0.000000000	-4.340000000e-008
-3.951265335	0.828799118
0.000000000	-4.340000000e-008
-0.393664042	0.227910958
-0.381811778	0.867783720
0.000000000	-4.340000000e-008
0.762985229	1.362857040
0.756970088	2.086926979
1.335271835	2.789190617
-0.650363286	1.635054802
0.000000000	-4.340000000e-008
0.972546260	2.444732091
0.230007807	0.422488470
0.025380452	0.032774472
0.647247314	0.559154205
-0.452965418	0.376443355
0.409459432	0.718976163
0.640785217	0.317462954
1.469182332	1.153445608
0.030861537	0.065647459
1.153052648	1.036886955
-0.960735321	1.728368863
2.306833267	3.632639449
0.025543849	0.020369345
-1.657961528	1.536409436
0.000000000	-4.340000000e-008
3.045616150	0.949167986
1.054557165	1.662961489
0.803768794	0.588372539
1.169713974	1.593931821
-3.400317510	2.136799222
0.819910685	1.737475510
-0.237679799	1.250794630
0.565411886	2.076564795
-0.091883341	0.059999467
0.244492849	0.315602173
0.000000000	-4.340000000e-008
-1.249530792	3.856315166
-0.151556015	0.110238317
-0.969633102	0.344412325
0.566958745	1.424488594
-1.011134783	0.463390311
-0.094851812	0.077699932
0.302590052	0.699464668
-0.909108480	0.927935733
-1.014996847	1.134008954
0.692621867	0.649858121
0.429809570	0.583460000
-0.102137884	0.180662574
0.078117371	0.098879980
0.396583557	0.630127669
-0.208775202	0.475542966
2.275711060	1.431968280
-0.127328237	0.225571612
0.664360682	0.355003035
-0.669400533	0.705353314
0.351703008	0.340527146
0.094580968	0.103723154
0.055379232	0.095118046
-0.556992213	0.483597135
0.898481369	1.328159389
0.101189931	0.184696995
-0.548763275	0.922226094
1.146162669	1.342263280
-0.311147054	0.482528328
-0.698862712	0.820248902
-2.515889486	2.400062896
1.084301631	2.195332687
-0.156464259	0.281440409
-0.366889318	0.199262112
-1.429297765	1.410513709
0.565678914	1.334153951
0.142042796	0.252873369
-0.134547551	0.163315684
-0.627080917	0.893611361
-0.371903102	0.649405990
0.064922333	0.046392986
0.941057841	1.001868404
-0.533573151	1.464008376
1.011266708	0.685910342
-0.597826640	1.054099438
-0.012328466	0.005649299
0.682762782	1.002053828
0.263719559	0.120487773
-0.292099635	0.382533313
0.102965037	0.130062416
0.814383189	0.218988538
0.025118510	0.027803050
-0.026967367	0.084028110
1.143084208	1.430342439
0.338097890	0.779115348
0.045058568	0.092889387
-0.059349060	0.074392672
2.279492060	2.312821833
0.584785461	0.443445709
0.314168930	0.562373741
0.239498138	0.407127174
0.210147858	0.522916427
0.505901337	0.928425042
0.059139252	0.115446560
-0.768494924	1.544195609
-0.177437464	0.661364405
0.240446726	0.085388583
1.410808563	0.520616799
-0.458878199	0.243928303
-1.909913381	1.602071705
-0.328969320	1.237003924
0.882816315	0.808414276
0.738378525	1.181337500
1.335333506	1.821518140
0.238137563	0.344112461
0.213511785	0.588852656
0.556126912	3.857085148
0.697279612	1.146935016
1.769779841	0.956969326
-0.277762731	0.146928178
-0.341023127	0.323603326
-0.104674657	0.108001372
1.507304509	1.356898508
-0.287841161	0.616114220
-0.236714045	0.668129527
0.641515732	1.187107847
-0.496489207	0.564715083
-0.252687454	0.525370394
-0.017269135	0.016956001
0.899878820	1.428295077
0.662698746	0.801884281
0.746119817	0.800525636
1.191057205	0.882515372
0.405581156	0.055365488
1.213090897	1.415299836
0.986345291	1.588956411
0.893947601	0.839528873
0.500386556	1.071609499
0.477811178	0.766217367
0.000000000	-4.340000000e-008
-0.350638707	0.693208877
2.301874161	0.921928983
0.655658086	0.489519676
-0.135707219	0.108836186
0.257645925	0.274381261
1.146133423	0.531946453
-1.241529465	0.726282089
0.067835490	0.135609172
1.389369965	1.234543895
0.650606791	0.808207694
1.115934372	0.904927012
1.217611313	0.813958999
0.769663493	0.499511308
-0.349306742	0.442007012
-0.180176417	0.228991284
1.696993510	1.582162080
0.341657639	0.183311025
0.184737523	0.232512404
-0.654182434	0.981683986
1.018685659	0.587498596
0.881271998	1.401656361
-1.250736872	2.171694716
0.429137548	0.973675004
0.509139379	0.744006589
-0.058045069	0.051096954
-0.256087621	0.272820117
-0.622753143	0.363299430
0.442941666	0.686870388
0.140151978	0.217573833
0.003445307	0.006778183
1.473386765	1.091024552
-0.098480860	0.064594851
0.355326335	0.361142805
1.604598045	0.692064100
0.000000000	-4.340000000e-008
-0.271746953	0.240917690
1.122674306	0.425404687
-0.553675334	0.665268997
0.263789495	0.610751620
0.586001714	0.718394387
0.199354172	0.355339141
0.211900075	0.126528808
0.133426666	0.299379926
0.015800476	0.008599068
0.720956802	2.919148188
-1.318148931	1.312493554
0.472827911	1.121949143
1.602868080	0.323035543
-0.022207260	0.047620189
0.235741933	0.480486939
1.335653305	1.393965726
0.449055990	0.485637209
0.403797785	0.896298897
2.114770889	1.626153136
1.180434545	0.679125271
1.541577339	0.927899977
0.488457998	0.375587527
0.964994431	0.937979654
0.665560404	0.356068258
0.461980820	0.622680470
-0.512519201	0.803481004
0.024157842	0.024189816
-2.035245260	1.168413745
1.194611867	0.359314974
-0.326655706	1.198003494
0.445094426	0.419261778
-0.301859538	0.122982216
1.633095105	0.332709778
0.663789113	0.787319897
0.681676865	1.098459312
1.705638885	1.910869593
-2.971961339	0.559775441
0.247096380	0.154322155
-1.275855382	2.032354348
0.321285884	0.203900285
-0.209689458	0.349177016
-0.203467051	0.151488780
0.784817378	1.199882484
-0.024394353	0.037153635
0.243959427	0.224445633
1.373298327	1.019828084
0.032623927	0.078486163
1.494402568	1.115955197
0.000000000	-4.340000000e-008
0.000000000	-4.340000000e-008
-2.118366241	3.250478301
1.583068212	1.386413083
1.625254313	1.904210946
0.000000000	-4.340000000e-008
-0.435640335	0.232414130
0.924253464	0.321239168
-0.951328278	1.739786891
0.829617182	0.839619925
0.706825256	0.514627941
