# Supplementary material for: Single-cell sensor analyses reveal signaling programs enabling Ras-G12C drug resistance
Source: Nat Chem Biol. 2024 Aug 5;21(1):47–58. doi: 10.1038/s41589-024-01684-4 (PMC11666463; doi:10.1038/s41589-024-01684-4)
Supplement: Supplementary file 13 — Source data and unprocessed western blots. [file 41589_2024_1684_MOESM13_ESM.zip › ED Fig 5/MIA_358: MVP-Giantin colocalization, G12Ci .txt]

	Mander's coefficient (channel 1)	Mander's coefficient (channel 1)	Mander's coefficient (channel 1)	Manders coefficient (channel 2)	Manders coefficient (channel 2)	Manders coefficient (channel 2)	Pearson's coefficient	Pearson's coefficient	Pearson's coefficient
H358, 0 hr	0.35200000	0.31400000	0.37700000	0.34200000	0.41440000	0.31500000	-0.11400000	0.05800000	0.08600000
H358, 24 hr	0.55200000	0.64910000	0.71900000	0.88500000	0.84460000	0.68500000	0.15200000	0.08350000	0.21500000
MIA, 0 hr	0.25900000	0.14870000	0.41900000	0.34200000	0.14240000	0.21900000	-0.18400000	0.02100000	0.02400000
MIA, 24 hr	0.42500000	0.47270000	0.67120000	0.67200000	0.77520000	0.85100000	0.14900000	0.09870000	0.19800000
