# Supplementary material for: Single-cell sensor analyses reveal signaling programs enabling Ras-G12C drug resistance
Source: Nat Chem Biol. 2024 Aug 5;21(1):47–58. doi: 10.1038/s41589-024-01684-4 (PMC11666463; doi:10.1038/s41589-024-01684-4)
Supplement: Supplementary file 13 — Source data and unprocessed western blots. [file 41589_2024_1684_MOESM13_ESM.zip › ED Fig 5/mia_e_24.txt]

mia_e_24	mia_e_24
0.000000000	-4.340000000e-008
0.000000000	-4.340000000e-008
0.000000000	-4.340000000e-008
0.000000000	-4.340000000e-008
1.148582458	2.667073045
0.000000000	-4.340000000e-008
0.000000000	-4.340000000e-008
1.443028768	1.126684516
0.933515549	2.006167253
0.343400319	0.382321088
0.476528804	0.303248414
1.530618032	0.565474702
0.688633601	0.564273290
0.000000000	-4.340000000e-008
3.531347911	3.464598165
1.058273951	1.496329458
0.549199422	2.237575728
0.814158758	1.273890479
3.395562490	1.621051830
1.158625921	1.553593918
2.211950938	2.352178395
0.912354151	0.658882093
1.166763306	2.226686684
0.782667796	1.152432865
-1.801797231	0.372842690
3.098322550	2.033434136
0.282561620	0.101966264
-2.263177236	1.312855081
-3.599264145	0.364350632
0.880451838	0.368732161
0.763156255	1.228641334
0.990513484	0.481952135
0.576116562	1.248998901
0.000000000	-4.340000000e-008
1.197790782	3.233517361
-0.162844976	0.045920832
0.788911819	0.771350558
2.131973902	2.961298195
0.739961624	0.490263093
0.542238871	1.481784826
-0.078144709	0.028845805
0.353022893	0.540687959
0.294595083	0.229088122
0.761047363	1.984976988
1.726724625	2.785629148
1.619794210	0.855184690
1.180950801	3.199478121
1.140893936	1.483297880
-0.002973557	0.001955181
1.740250905	2.805792569
1.487125397	2.417896249
1.028814952	3.521796617
-2.083700180	1.049780949
0.084024429	0.035068954
3.511283875	1.304684655
0.810185115	1.339179990
0.924481710	3.039521548
1.193127314	4.842791678
1.572462718	1.884196133
-0.227046331	0.349415938
-4.160717646	0.858226897
0.000000000	-4.340000000e-008
0.469022115	0.413962925
0.000000000	-4.340000000e-008
1.405970256	1.377024393
1.942946752	1.341083673
0.000000000	-4.340000000e-008
0.000000000	-4.340000000e-008
0.499034246	0.459590691
0.068495433	0.117891907
0.000000000	-4.340000000e-008
-0.231470744	0.145872476
1.296430588	1.463322292
-3.213810603	3.673983953
0.000000000	-4.340000000e-008
0.000000000	-4.340000000e-008
0.000000000	-4.340000000e-008
0.000000000	-4.340000000e-008
1.494995117	2.107137566
0.016543706	0.005367622
0.000000000	-4.340000000e-008
2.076395671	1.384739066
1.625719070	1.073261526
0.586425781	0.510928322
1.771580378	1.466972031
0.000000000	-4.340000000e-008
0.000000000	-4.340000000e-008
-4.960540771	0.959185420
0.000000000	-4.340000000e-008
0.000000000	-4.340000000e-008
0.000000000	-4.340000000e-008
0.518896103	0.279786250
2.243723551	2.914597075
1.219491323	3.716695028
1.089895248	0.860588218
1.354211807	1.441754930
0.547165553	0.192599744
-0.369386037	0.080411032
0.697810491	0.894318976
0.400174459	0.784532732
0.419816335	0.591645307
0.644856771	0.624338083
1.199226379	2.331960377
2.303380966	1.751523978
2.926920573	2.309506501
1.345722198	1.660472181
0.490431468	1.572131324
-1.614383698	0.985420112
0.908140818	1.811335317
1.563899994	0.809405295
0.703163147	0.895461443
-2.597004573	1.955136427
0.793998082	0.472991039
1.749476751	2.123334324
0.368338267	0.492055032
0.581024170	2.620929455
1.598269145	1.252548677
0.951770147	2.756262511
0.010563533	0.009204500
0.860748291	0.850305749
0.417939504	0.335953187
0.769431432	1.510626785
0.846375148	2.324000501
1.004266103	1.629469353
2.388220469	1.154902261
0.017386119	0.003530015
0.804241180	1.796567384
0.912306468	0.521097693
1.099162420	1.389144487
0.960079193	1.359849414
2.858196259	1.736429940
0.178845088	0.083813509
0.924910227	0.732986451
1.340605418	2.142171461
0.651102702	1.644311027
0.283100128	0.218305285
1.404431025	3.091187746
1.299598694	3.517635349
1.656771342	2.329394778
0.927903493	1.043505997
1.286689758	1.091058672
0.640871048	1.634705411
0.428925832	2.122502367
0.985594432	1.735504638
1.204182943	3.853138520
0.726327260	0.767099578
2.030872981	2.686399557
2.692497253	1.796468718
1.046017329	3.446679678
1.507124583	2.887250990
1.735450109	2.530373853
2.537441889	1.606597857
1.255687078	3.181215876
0.930566152	2.084918171
2.484552383	1.953005915
0.605976741	0.344242814
-0.550455093	0.261513801
1.772062302	3.707078752
1.445618947	3.238529673
0.909907659	2.068899041
-0.196040471	0.755088931
1.549274445	1.538853510
-1.973258336	2.443742452
1.944389343	2.479751851
0.236352921	0.260180342
-0.128931046	0.045711140
0.764549255	1.501696393
0.000000000	-4.340000000e-008
0.924151103	2.001558761
1.596414566	1.197604389
1.524606069	1.936119866
0.743657430	1.128900301
1.601759593	0.691070847
0.769385656	1.347439341
-0.403443019	0.910732180
1.168851217	1.264276718
1.613951365	2.227678097
1.120876948	2.736179941
0.645111084	1.826983644
0.454739889	0.182231841
0.142349243	0.168201598
0.120033900	0.262848351
-1.897654851	1.690653287
1.104651769	1.528574482
1.262461980	3.522602961
0.988958359	2.923088519
0.287101746	0.450589703
0.837394714	2.064063663
1.532583237	0.694820286
0.818412781	1.164876792
0.806351980	1.327474589
1.064270020	0.949983862
0.645244598	2.358294058
3.398983002	1.189513954
0.858467102	2.431725720
1.964745839	1.727644921
0.108976364	0.200373746
0.347709656	1.925655556
0.508261363	1.369960231
0.124769847	0.308929065
2.004281998	1.835148241
0.318557739	1.311916809
1.710562388	2.519080993
0.478781382	1.301121199
1.878665288	1.802013583
0.565336863	0.824183787
1.130748113	2.962391796
0.063997904	0.050670354
0.599065145	0.395748983
0.155187607	0.212977761
0.787560781	0.883925019
1.123908361	1.904368028
-0.432713826	0.545819014
0.891338984	2.800407972
1.302541733	2.079211993
1.410433451	0.464108844
-0.099818548	0.522591380
1.111113230	1.240300106
-3.406744639	3.043402873
0.483606339	1.657297777
1.165130615	2.460393979
1.023024877	0.607821633
0.711022059	1.176973035
1.688662211	0.988262356
0.548259099	0.170094128
1.271427155	0.868483723
0.973826090	1.450265087
0.758938471	0.607575316
1.179014206	1.807679627
-0.504056295	1.133297219
1.918968201	1.007585031
0.128969828	0.188592931
1.498276393	0.523404016
1.665843964	0.770926697
2.270863215	2.399487333
1.548937480	1.618677999
0.429530462	0.331906956
0.466784159	0.851774160
-3.658190409	1.862430013
0.508742650	1.754655361
0.805871328	1.291915013
2.187873840	1.633746391
1.261557897	1.962500394
0.958357493	1.497650377
2.194112778	2.409505625
-0.161619186	0.037501575
1.081701914	0.745390741
-0.614896774	0.292707514
1.978577296	1.177163277
0.849572500	2.204683689
-0.991128286	2.177154177
1.686635335	2.616325301
0.779875437	1.179804876
0.905666351	0.912940921
1.241319021	0.509559023
2.635599772	1.908642296
4.440898259	4.074616776
0.959479014	1.341320367
-1.866338094	2.175396994
-0.489341736	0.222644334
-3.989120483	4.185910282
1.541187286	2.691446489
0.415428797	0.374303859
0.703228633	0.392572436
0.575131734	1.764593128
1.002229691	2.806015698
2.017156601	2.829527383
-0.701906840	0.426743539
2.103972117	3.397293292
4.457351685	0.842656379
0.636913300	1.969204004
0.439206441	1.109885451
1.022579193	1.480411539
1.235326131	0.736814523
1.448990504	2.479763098
0.694888433	1.678322971
1.376818975	1.226368436
2.559209824	1.281436401
-0.444436391	0.450927950
-3.015867233	1.047033229
0.802319209	0.715369973
0.078276316	0.041732211
0.222551346	0.156266646
-0.142995199	0.217903544
0.789698283	0.341551816
1.091835658	0.644388422
-1.638661702	1.522501279
0.908377330	1.366524238
0.777907689	0.541183839
1.076279958	0.289887327
0.197644552	0.434469775
1.844457626	2.883197106
0.385211945	0.477378079
4.489287059	0.509129517
1.242481232	3.157636612
0.540484111	0.995817235
0.776183446	0.538016309
-0.887278239	1.842113376
-0.899510066	3.144884547
1.509917577	1.966957219
1.281190872	1.742361400
1.233718872	1.475877655
1.903416951	1.320017758
1.114330292	1.481850972
0.247230530	0.066630377
3.594318390	3.707503244
1.644688924	1.122750676
0.991765976	2.267109968
2.339295705	0.986777662
-4.709735235	1.958456314
3.852654775	3.499838551
-1.994598389	0.786510436
3.953912099	4.458478470
0.247318904	0.933441287
-2.401405334	0.540058628
-0.734719594	0.188181846
