# Supplementary material for: Single-cell sensor analyses reveal signaling programs enabling Ras-G12C drug resistance
Source: Nat Chem Biol. 2024 Aug 5;21(1):47–58. doi: 10.1038/s41589-024-01684-4 (PMC11666463; doi:10.1038/s41589-024-01684-4)
Supplement: Supplementary file 13 — Source data and unprocessed western blots. [file 41589_2024_1684_MOESM13_ESM.zip › ED Fig 5/MIA_358: Golgi-Ras FRET vs MVP expression.txt]

	MIA, 24h, -AMG-510	MIA, 24h, +AMG-510	H358, 24h, -AMG-510	H358, 24h, +AMG-510	All
1.08928300	559.74490				559.74490
1.10179900	1868.63400				1868.63400
1.09614400	418.08450				418.08450
0.81607900	518.74590				518.74590
1.05804200	654.60770				654.60770
0.85096200	624.45030				624.45030
0.92967000	795.76220				795.76220
1.06837600	1295.67300				1295.67300
0.49044400	52.83305				52.83305
0.73075700	41.78916				41.78916
0.89659400	367.77400				367.77400
1.03606200	97.28473				97.28473
0.96524000	852.71670				852.71670
1.06348500	1303.76600				1303.76600
1.09138600	128.67630				128.67630
0.99072300	45.12409				45.12409
1.01317900		894.67510			894.67510
1.11839400		555.85730			555.85730
1.12038700		1139.14600			1139.14600
1.07643400		367.92050			367.92050
1.05066100		1318.78400			1318.78400
1.03790000		583.97140			583.97140
1.10805500		1273.67100			1273.67100
0.79405000		209.57480			209.57480
0.89382300		106.11430			106.11430
0.99590900		373.97480			373.97480
1.04929100		250.84380			250.84380
1.05093300		464.06410			464.06410
0.75359900		29.52046			29.52046
1.05729200		427.16380			427.16380
0.86638200		526.19820			526.19820
0.89144300		1754.61000			1754.61000
1.17907900			521.95190		521.95190
1.19761300			1325.48300		1325.48300
1.00131700			337.75300		337.75300
1.08709800			797.75740		797.75740
0.86175600			237.32770		237.32770
0.72226500			989.68220		989.68220
0.60287700			155.98980		155.98980
1.02354100			242.62170		242.62170
1.31941400			562.44790		562.44790
1.20360300			42.07286		42.07286
1.20826100			298.99360		298.99360
1.09627100			417.95840		417.95840
1.01537900			14.23420		14.23420
0.91665100			57.43921		57.43921
1.15140100			98.34901		98.34901
0.71794600			501.39420		501.39420
0.98241400				1771.4160	1771.41600
1.43441400				2747.7940	2747.79400
1.42232700				3878.4250	3878.42500
0.95260200				918.7602	918.76020
0.95065400				1022.1470	1022.14700
0.94343900				154.4993	154.49930
1.08810900				1095.3980	1095.39800
1.15920300				197.0142	197.01420
1.16928900				862.6910	862.69100
1.19629500				251.8852	251.88520
1.28469600				1121.1810	1121.18100
1.17897600				689.8394	689.83940
1.54604100				228.2482	228.24820
0.88310000				100.7089	100.70890
0.88596200				416.3002	416.30020
0.88735500				318.3049	318.30490
0.92848300				1349.6590	1349.65900
