# Supplementary material for: Single-cell sensor analyses reveal signaling programs enabling Ras-G12C drug resistance
Source: Nat Chem Biol. 2024 Aug 5;21(1):47–58. doi: 10.1038/s41589-024-01684-4 (PMC11666463; doi:10.1038/s41589-024-01684-4)
Supplement: Supplementary file 13 — Source data and unprocessed western blots. [file 41589_2024_1684_MOESM13_ESM.zip › ED Fig 5/eba3 vs cba3.txt]

-log2(fold change)	-log10(p-value)
5.166535695	0.000000000
3.486871719	0.000000000
3.208520889	0.000000000
3.197491646	0.000000000
3.194156011	2.073162549
3.073205948	0.000000000
2.780411720	0.000000000
2.634862900	0.000000000
2.534926732	0.000000000
2.041209539	0.688395620
1.887327194	0.000000000
1.864513397	0.193358640
1.739055634	0.579976186
1.735673904	0.000000000
1.276537895	0.271803897
1.262415886	0.000000000
1.206193606	0.636382245
1.133334478	0.462518361
1.103525162	0.516606465
1.050779343	0.293141801
1.036177635	0.386152307
0.907896042	0.000000000
0.712984085	0.000000000
0.570894877	0.296834239
0.535875638	0.392434519
0.527754466	0.614829490
0.525272051	0.149957502
0.515118917	0.039619022
0.420776367	0.064537311
0.336803118	0.823535127
0.220918655	0.408182365
0.176525116	0.000000000
0.119396210	0.000000000
0.080852826	0.028783009
0.077027639	0.034892371
0.055006027	0.015069064
0.003209432	0.001431712
0.000000000	-4.340000000e-008
0.000000000	-4.340000000e-008
0.000000000	-4.340000000e-008
0.000000000	-4.340000000e-008
0.000000000	-4.340000000e-008
0.000000000	-4.340000000e-008
0.000000000	-4.340000000e-008
0.000000000	-4.340000000e-008
0.000000000	-4.340000000e-008
0.000000000	-4.340000000e-008
0.000000000	-4.340000000e-008
0.000000000	-4.340000000e-008
0.000000000	-4.340000000e-008
0.000000000	-4.340000000e-008
0.000000000	-4.340000000e-008
0.000000000	-4.340000000e-008
0.000000000	-4.340000000e-008
0.000000000	-4.340000000e-008
0.000000000	-4.340000000e-008
0.000000000	-4.340000000e-008
0.000000000	-4.340000000e-008
0.000000000	-4.340000000e-008
0.000000000	-4.340000000e-008
0.000000000	-4.340000000e-008
0.000000000	-4.340000000e-008
0.000000000	-4.340000000e-008
0.000000000	-4.340000000e-008
0.000000000	-4.340000000e-008
0.000000000	-4.340000000e-008
0.000000000	-4.340000000e-008
0.000000000	-4.340000000e-008
0.000000000	-4.340000000e-008
0.000000000	-4.340000000e-008
0.000000000	-4.340000000e-008
0.000000000	-4.340000000e-008
0.000000000	-4.340000000e-008
0.000000000	-4.340000000e-008
0.000000000	-4.340000000e-008
0.000000000	-4.340000000e-008
0.000000000	-4.340000000e-008
0.000000000	-4.340000000e-008
0.000000000	-4.340000000e-008
0.000000000	-4.340000000e-008
0.000000000	-4.340000000e-008
0.000000000	-4.340000000e-008
0.000000000	-4.340000000e-008
0.000000000	-4.340000000e-008
0.000000000	-4.340000000e-008
0.000000000	-4.340000000e-008
0.000000000	-4.340000000e-008
0.000000000	-4.340000000e-008
0.000000000	-4.340000000e-008
0.000000000	-4.340000000e-008
0.000000000	-4.340000000e-008
0.000000000	-4.340000000e-008
0.000000000	-4.340000000e-008
0.000000000	-4.340000000e-008
0.000000000	-4.340000000e-008
0.000000000	-4.340000000e-008
0.000000000	-4.340000000e-008
0.000000000	-4.340000000e-008
0.000000000	-4.340000000e-008
0.000000000	-4.340000000e-008
0.000000000	-4.340000000e-008
0.000000000	-4.340000000e-008
0.000000000	-4.340000000e-008
0.000000000	-4.340000000e-008
0.000000000	-4.340000000e-008
0.000000000	-4.340000000e-008
0.000000000	-4.340000000e-008
0.000000000	-4.340000000e-008
0.000000000	-4.340000000e-008
0.000000000	-4.340000000e-008
0.000000000	-4.340000000e-008
0.000000000	-4.340000000e-008
0.000000000	-4.340000000e-008
0.000000000	-4.340000000e-008
0.000000000	-4.340000000e-008
0.000000000	-4.340000000e-008
0.000000000	-4.340000000e-008
0.000000000	-4.340000000e-008
0.000000000	-4.340000000e-008
0.000000000	-4.340000000e-008
0.000000000	-4.340000000e-008
0.000000000	-4.340000000e-008
0.000000000	-4.340000000e-008
0.000000000	-4.340000000e-008
0.000000000	-4.340000000e-008
0.000000000	-4.340000000e-008
0.000000000	-4.340000000e-008
0.000000000	-4.340000000e-008
0.000000000	-4.340000000e-008
0.000000000	-4.340000000e-008
0.000000000	-4.340000000e-008
0.000000000	-4.340000000e-008
0.000000000	-4.340000000e-008
0.000000000	-4.340000000e-008
0.000000000	-4.340000000e-008
0.000000000	-4.340000000e-008
0.000000000	-4.340000000e-008
0.000000000	-4.340000000e-008
0.000000000	-4.340000000e-008
0.000000000	-4.340000000e-008
0.000000000	-4.340000000e-008
0.000000000	-4.340000000e-008
0.000000000	-4.340000000e-008
0.000000000	-4.340000000e-008
0.000000000	-4.340000000e-008
0.000000000	-4.340000000e-008
0.000000000	-4.340000000e-008
0.000000000	-4.340000000e-008
0.000000000	-4.340000000e-008
0.000000000	-4.340000000e-008
0.000000000	-4.340000000e-008
0.000000000	-4.340000000e-008
0.000000000	-4.340000000e-008
0.000000000	-4.340000000e-008
0.000000000	-4.340000000e-008
0.000000000	-4.340000000e-008
0.000000000	-4.340000000e-008
0.000000000	-4.340000000e-008
0.000000000	-4.340000000e-008
0.000000000	-4.340000000e-008
0.000000000	-4.340000000e-008
0.000000000	-4.340000000e-008
0.000000000	-4.340000000e-008
0.000000000	-4.340000000e-008
0.000000000	-4.340000000e-008
0.000000000	-4.340000000e-008
0.000000000	-4.340000000e-008
0.000000000	-4.340000000e-008
0.000000000	-4.340000000e-008
0.000000000	-4.340000000e-008
0.000000000	-4.340000000e-008
0.000000000	-4.340000000e-008
0.000000000	-4.340000000e-008
0.000000000	-4.340000000e-008
0.000000000	-4.340000000e-008
0.000000000	-4.340000000e-008
0.000000000	-4.340000000e-008
0.000000000	-4.340000000e-008
0.000000000	-4.340000000e-008
0.000000000	-4.340000000e-008
0.000000000	-4.340000000e-008
0.000000000	-4.340000000e-008
0.000000000	-4.340000000e-008
0.000000000	-4.340000000e-008
0.000000000	-4.340000000e-008
0.000000000	-4.340000000e-008
0.000000000	-4.340000000e-008
0.000000000	-4.340000000e-008
0.000000000	-4.340000000e-008
0.000000000	-4.340000000e-008
0.000000000	-4.340000000e-008
0.000000000	-4.340000000e-008
0.000000000	-4.340000000e-008
0.000000000	-4.340000000e-008
0.000000000	-4.340000000e-008
0.000000000	-4.340000000e-008
0.000000000	-4.340000000e-008
0.000000000	-4.340000000e-008
0.000000000	-4.340000000e-008
0.000000000	-4.340000000e-008
0.000000000	-4.340000000e-008
0.000000000	-4.340000000e-008
0.000000000	-4.340000000e-008
0.000000000	-4.340000000e-008
0.000000000	-4.340000000e-008
0.000000000	-4.340000000e-008
0.000000000	-4.340000000e-008
0.000000000	-4.340000000e-008
0.000000000	-4.340000000e-008
0.000000000	-4.340000000e-008
0.000000000	-4.340000000e-008
0.000000000	-4.340000000e-008
0.000000000	-4.340000000e-008
0.000000000	-4.340000000e-008
0.000000000	-4.340000000e-008
0.000000000	-4.340000000e-008
0.000000000	-4.340000000e-008
0.000000000	-4.340000000e-008
0.000000000	-4.340000000e-008
0.000000000	-4.340000000e-008
0.000000000	-4.340000000e-008
0.000000000	-4.340000000e-008
0.000000000	-4.340000000e-008
0.000000000	-4.340000000e-008
0.000000000	-4.340000000e-008
0.000000000	-4.340000000e-008
0.000000000	-4.340000000e-008
0.000000000	-4.340000000e-008
0.000000000	-4.340000000e-008
0.000000000	-4.340000000e-008
0.000000000	-4.340000000e-008
0.000000000	-4.340000000e-008
0.000000000	-4.340000000e-008
0.000000000	-4.340000000e-008
0.000000000	-4.340000000e-008
0.000000000	-4.340000000e-008
0.000000000	-4.340000000e-008
0.000000000	-4.340000000e-008
0.000000000	-4.340000000e-008
0.000000000	-4.340000000e-008
0.000000000	-4.340000000e-008
0.000000000	-4.340000000e-008
0.000000000	-4.340000000e-008
0.000000000	-4.340000000e-008
0.000000000	-4.340000000e-008
0.000000000	-4.340000000e-008
0.000000000	-4.340000000e-008
0.000000000	-4.340000000e-008
0.000000000	-4.340000000e-008
0.000000000	-4.340000000e-008
0.000000000	-4.340000000e-008
0.000000000	-4.340000000e-008
0.000000000	-4.340000000e-008
0.000000000	-4.340000000e-008
0.000000000	-4.340000000e-008
0.000000000	-4.340000000e-008
0.000000000	-4.340000000e-008
0.000000000	-4.340000000e-008
0.000000000	-4.340000000e-008
0.000000000	-4.340000000e-008
0.000000000	-4.340000000e-008
0.000000000	-4.340000000e-008
0.000000000	-4.340000000e-008
0.000000000	-4.340000000e-008
0.000000000	-4.340000000e-008
0.000000000	-4.340000000e-008
0.000000000	-4.340000000e-008
0.000000000	-4.340000000e-008
0.000000000	-4.340000000e-008
0.000000000	-4.340000000e-008
0.000000000	-4.340000000e-008
0.000000000	-4.340000000e-008
0.000000000	-4.340000000e-008
0.000000000	-4.340000000e-008
0.000000000	-4.340000000e-008
0.000000000	-4.340000000e-008
0.000000000	-4.340000000e-008
0.000000000	-4.340000000e-008
0.000000000	-4.340000000e-008
0.000000000	-4.340000000e-008
0.000000000	-4.340000000e-008
0.000000000	-4.340000000e-008
0.000000000	-4.340000000e-008
0.000000000	-4.340000000e-008
0.000000000	-4.340000000e-008
0.000000000	-4.340000000e-008
0.000000000	-4.340000000e-008
0.000000000	-4.340000000e-008
0.000000000	-4.340000000e-008
-0.022204081	0.013531101
-0.030452728	0.012957517
-0.037976265	0.000000000
-0.038391749	0.012573514
-0.059410095	0.047205593
-0.082738876	0.000000000
-0.107124964	0.140077508
-0.117913564	0.057454237
-0.123510043	0.021724199
-0.124799728	0.107222916
-0.142839750	0.133903063
-0.164499283	0.030595747
-0.194662730	0.057031344
-0.207935969	0.101321254
-0.217795690	0.226129759
-0.237124443	0.000000000
-0.243319511	0.000000000
-0.245980899	0.092825326
-0.269116084	0.051949664
-0.269922256	0.348806902
-0.282449722	0.088591181
-0.302263260	0.000000000
-0.303989410	0.268621926
-0.306242625	0.145979568
-0.317377408	0.163969496
-0.344549815	0.000000000
-0.367326736	0.000000000
-0.392323812	0.285717667
-0.397716522	0.774656819
-0.404314041	0.000000000
-0.405725161	0.456587397
-0.411042531	0.165373959
-0.412272135	1.002552186
-0.416236877	0.000000000
-0.427297592	0.271222911
-0.437058131	0.000000000
-0.445658366	0.140269428
-0.453892390	0.202428039
-0.456205368	0.000000000
-0.456619263	0.418516171
-0.478123347	0.460571878
-0.507773717	0.000000000
-0.515148163	0.000000000
-0.524418513	1.866955783
-0.556606293	0.000000000
-0.572469711	0.419524597
-0.572765350	0.762767730
-0.573532104	0.000000000
-0.578098297	0.000000000
-0.583516439	0.737763613
-0.601773262	0.000000000
-0.606123288	0.578733209
-0.621810913	0.000000000
-0.644270579	0.209027157
-0.651377996	0.211688495
-0.675600688	0.000000000
-0.677326202	1.130718821
-0.681446711	0.561891887
-0.684453011	0.555615478
-0.696140289	0.992957555
-0.710774740	0.352331149
-0.719312668	1.331495158
-0.728600502	0.250068735
-0.732128461	0.535142531
-0.736569087	0.000000000
-0.784262657	0.321233204
-0.820427895	0.000000000
-0.823794047	1.583696391
-0.827423731	1.379610642
-0.839294434	1.603649967
-0.842730840	1.219926788
-0.852340698	1.688930596
-0.853778203	1.258902198
-0.868029912	1.608988683
-0.884131749	1.728319596
-0.916517258	2.684245270
-0.919140498	1.580008267
-0.920011520	0.713620777
-0.922344208	0.757375844
-0.949287415	0.000000000
-0.953241348	1.573960225
-0.953327179	0.405827460
-0.958044688	0.778736438
-0.961785634	1.791261114
-0.967222214	0.000000000
-0.988798777	1.474327020
-0.989295324	1.428683796
-1.014165878	0.000000000
-1.028324127	3.889175108
-1.037040710	0.210241015
-1.042695363	0.642366752
-1.052506765	0.947408753
-1.063254038	2.829288991
-1.065116882	1.824504116
-1.068392436	1.142285839
-1.084536870	1.418639242
-1.093156179	1.293548465
-1.107642174	0.196919370
-1.111722946	0.000000000
-1.138050079	0.851289991
-1.147602717	1.238513815
-1.173757553	2.134711872
-1.180603981	0.000000000
-1.205082575	2.824562877
-1.209025065	0.212861081
-1.221125285	1.042986223
-1.245410283	2.139526228
-1.250684738	0.000000000
-1.263383230	0.805191146
-1.322104136	1.688906988
-1.346734365	0.988319460
-1.359217644	0.843239268
-1.366874695	2.364842324
-1.403455098	2.824589595
-1.404865265	0.000000000
-1.405979156	0.000000000
-1.410923004	1.867699267
-1.412670135	2.893482166
-1.430720011	2.606724407
-1.444036484	0.654208456
-1.455632210	0.000000000
-1.466169993	0.000000000
-1.480777105	1.949848765
-1.496999105	1.641556727
-1.497853597	0.809221324
-1.501531601	0.979002740
-1.504585266	0.000000000
-1.509587606	0.458842195
-1.515315056	0.000000000
-1.536865870	1.067233218
-1.538856506	2.011022741
-1.541596731	0.970286375
-1.560497284	0.000000000
-1.580078125	1.571300103
-1.581311544	0.000000000
-1.598784765	1.197778513
-1.601679484	1.931987881
-1.602444967	1.184379772
-1.603092194	0.381634037
-1.603550593	2.316691908
-1.618784904	0.000000000
-1.641695658	0.000000000
-1.650204341	2.377397484
-1.669087728	1.658264853
-1.680763880	0.824924057
-1.684165319	2.700667641
-1.691009521	1.576377024
-1.716499964	0.882114037
-1.756354650	1.814089986
-1.768202464	0.000000000
-1.797248840	1.875644055
-1.798051198	1.303523570
-1.805419286	2.441949068
-1.815003395	0.000000000
-1.819882393	0.000000000
-1.841602325	0.000000000
-1.850418727	0.392130391
-1.860575994	1.780460205
-1.862475077	0.849439846
-1.897685687	0.515618638
-1.901208242	0.556310801
-1.903161367	0.000000000
-1.914053917	1.448525172
-1.928890228	0.000000000
-1.936544418	2.048444437
-1.976174037	0.000000000
-1.982106527	2.369171231
-1.984390895	2.343709367
-2.023216248	1.126586738
-2.023635864	0.000000000
-2.092600505	0.475961017
-2.097995758	1.824657473
-2.106027285	1.734144905
-2.119424820	0.000000000
-2.140235901	3.392147701
-2.152422587	0.000000000
-2.218175252	0.000000000
-2.269167900	1.844429407
-2.281254133	2.276137787
-2.284494400	0.000000000
-2.293232600	0.000000000
-2.338698705	1.864163321
-2.370903651	0.558625891
-2.407384555	1.611381513
-2.412687937	1.288190829
-2.462002754	0.000000000
-2.753153483	1.468634923
-2.769985835	1.198213936
-2.791462898	0.000000000
-2.864488602	0.000000000
-2.905381203	1.881019560
-3.135025660	1.553203335
-3.177119573	0.578570475
-3.223391215	2.418565627
-3.257542928	0.000000000
-3.347083410	2.963434241
-3.369852066	1.656685108
-3.570846558	0.000000000
-3.594695727	1.724126162
-3.822307587	0.000000000
-4.250438054	0.000000000
-4.353715897	0.000000000
-4.368947029	0.000000000
-4.564335823	0.000000000
