# Supplementary material for: Single-cell sensor analyses reveal signaling programs enabling Ras-G12C drug resistance
Source: Nat Chem Biol. 2024 Aug 5;21(1):47–58. doi: 10.1038/s41589-024-01684-4 (PMC11666463; doi:10.1038/s41589-024-01684-4)
Supplement: Supplementary file 13 — Source data and unprocessed western blots. [file 41589_2024_1684_MOESM13_ESM.zip › ED Fig 5/mia_c_4.txt]

-log2(fold change)	-log10(p-value)
0.000000000	-4.340000000e-008
0.000000000	-4.340000000e-008
0.000000000	-4.340000000e-008
0.000000000	-4.340000000e-008
0.000000000	-4.340000000e-008
0.000000000	-4.340000000e-008
0.000000000	-4.340000000e-008
0.159917831	0.327350124
-1.087515513	0.770898451
1.057870229	1.470185325
-0.436393738	0.195471895
-1.530476252	1.185808647
-0.537788391	1.179306085
0.000000000	-4.340000000e-008
-2.735565186	0.909809919
-0.467101415	0.264445439
-0.423823675	1.090068653
-0.617453257	2.220923574
-0.840760549	1.153374471
-0.877965927	1.229062141
-0.390484492	0.427351704
-0.257488887	0.095278136
-0.366591771	0.523422978
-0.007153829	0.006454943
0.519939423	0.160263915
0.215710958	0.321433416
0.874626795	0.687287846
-1.050884883	0.325577102
-3.578630447	0.446602357
0.000000000	-4.340000000e-008
-1.291023254	1.675705910
-0.111523310	0.047582905
-0.491746902	0.754503577
2.665049871	2.832306063
-0.312691371	0.564647351
-1.616076152	0.410146844
-0.641214371	0.906095860
-0.265643438	0.194923624
-1.539191564	1.138197401
-0.653262456	1.295438739
-0.612784704	0.237431962
-0.050390879	0.045768423
2.391738892	2.700543775
0.045766195	0.045728990
-0.943653742	2.089435161
-0.462454478	0.578680001
-0.533828100	1.738116801
-0.780494054	0.766498759
-0.329160690	0.301722814
0.123434703	0.207873959
-0.269793193	0.504903767
-0.646739324	1.878289969
-0.470920563	1.527856271
-3.362747828	3.193024293
0.721684774	0.246703848
-0.356206894	0.326266197
0.439422607	0.125599712
1.015308380	0.772243941
-0.697956721	0.535496114
-1.579956690	1.371849348
0.000000000	-4.340000000e-008
0.000000000	-4.340000000e-008
-0.480784098	0.328403585
0.000000000	-4.340000000e-008
-0.960908254	0.676208376
-1.923781713	1.704709835
0.000000000	-4.340000000e-008
-0.588958740	1.020342346
0.000000000	-4.340000000e-008
-0.216586431	0.375294960
0.000000000	-4.340000000e-008
-1.908948263	0.767462819
-0.402453105	0.384521505
0.000000000	-4.340000000e-008
0.000000000	-4.340000000e-008
0.000000000	-4.340000000e-008
0.000000000	-4.340000000e-008
0.000000000	-4.340000000e-008
0.691148122	0.447652231
0.000000000	-4.340000000e-008
-1.315004985	0.974515381
-0.133846283	0.213383964
-0.208840052	0.085582399
-1.046129862	0.311309980
0.016808192	0.016364679
0.000000000	-4.340000000e-008
-1.461387634	0.688358660
0.000000000	-4.340000000e-008
0.000000000	-4.340000000e-008
0.000000000	-4.340000000e-008
-0.471117020	0.325980488
-0.460232417	0.304353649
-0.244029363	0.325633896
-0.670880636	0.716625878
-0.216652552	0.106157420
-0.931084315	1.367790952
0.646009445	0.186959826
-1.801298141	0.608759639
-0.702735901	0.818215305
-1.573253632	1.102011582
-1.288775762	1.646961380
0.281724930	0.205040703
-0.398567200	0.942563430
-0.531560262	0.626469836
-0.505515416	0.359116114
-0.347768784	0.578889226
-1.057080587	0.782602669
-0.590815226	1.084305277
-0.034055074	0.039692580
-0.898328781	0.694553147
-0.688681285	0.233959098
0.000000000	-4.340000000e-008
-0.190165202	0.297046865
-0.788876851	2.352111213
-0.564779282	1.255980463
0.054185232	0.058431118
-0.806473414	0.563512703
-0.441047033	0.523057312
-0.535404841	1.233277873
-0.865594228	1.300507065
-0.046829859	0.049257939
-0.383790970	1.054262878
-0.886413574	1.726424550
-0.717571894	1.079865932
-0.706705093	1.164345562
-0.334044774	0.084803592
-0.322643916	0.937484603
-1.270593643	1.207560360
-1.226188024	1.171492688
-0.577484131	2.149445441
-0.756226222	0.768611641
-2.147018433	1.549847594
-0.321533203	0.889500059
-1.008547465	1.394495353
-0.491739909	0.914725795
-0.632733663	1.109942914
-0.373773575	0.847133585
-0.473281225	0.741670482
-1.018205007	0.925285270
-0.774285634	1.362074090
-0.434481303	0.413076616
-0.205148061	0.316954539
-0.024021149	0.022238120
-0.654202779	1.415930934
-0.465719223	1.029422206
-0.074721018	0.074768937
-0.741932551	2.217555429
-1.106321971	1.773243026
-0.486339569	2.033481328
-0.375174840	0.399330477
-0.636793772	0.998452695
-1.282981873	1.465948513
0.569409688	0.238775142
-0.319990158	0.445322042
-1.011167526	0.787603520
-1.290899913	1.767004517
-1.080603917	0.445945493
-0.005460103	0.004431812
-0.378189087	1.684158851
-0.463646571	0.574682195
-0.641306559	0.683454732
-0.738346100	0.502638032
-0.199522654	0.107363839
-1.088982264	1.833483840
-0.316106160	0.942928306
-2.714082718	3.899449239
-0.416835785	0.766033862
0.000000000	-4.340000000e-008
-0.330053965	0.197449803
-0.525592804	0.324468041
-0.240090052	1.126231879
0.446155548	0.327301746
-0.688813527	0.497740602
-0.411134720	1.464969062
-0.429861069	0.616861213
-0.173765818	0.289607742
-0.322591782	0.466459100
-0.364457448	0.675993055
-0.404794057	1.003063744
-0.507878621	1.115675634
0.816642761	0.244145873
-0.494252523	1.364498839
-0.799401601	0.538777233
-0.180986404	0.251484064
-0.556357702	0.789921163
-0.378014882	0.602368068
-0.504346848	1.173550262
-0.447592417	1.050480971
-1.327840805	1.001196364
-0.549626033	1.090797282
0.217714310	0.254758119
-0.804642995	1.194763604
-0.671131770	1.677510194
-0.912743886	1.584013707
-0.052938461	0.116183670
-0.971514384	2.227857263
-0.099288305	0.176936155
-0.762144725	1.131727844
-0.330842336	0.844592962
0.000103633	0.000224477
-0.285496394	0.407759136
-1.005400340	1.073585529
-0.302384694	0.280238119
-0.510872523	0.706792619
-0.080094655	0.148637796
-0.151206334	0.308188441
-0.736436208	1.222577053
-0.683540980	0.985872693
-0.245968501	0.144539043
-0.953591665	1.603264006
-0.895442963	0.606517563
-0.299502055	0.487851113
-0.240545909	0.223215589
-0.450095495	1.009630243
-0.914268494	1.439728649
-0.419211070	0.641901609
-0.593271891	1.067116954
-0.878886859	0.630559886
0.224149704	0.186430484
-0.365908941	0.750298603
-0.609341304	1.103697107
0.039686839	0.042607292
-1.221769969	0.842331753
-0.844100952	1.330030438
-1.254352570	0.608606165
-1.146708806	0.583249963
-0.667100271	0.946709005
0.340384165	0.592033110
0.430061340	0.166340127
-0.147535324	0.179184579
-0.800127029	0.613575507
-0.486909231	0.810475944
-0.801090240	0.850400758
0.340889613	0.211375924
-0.350453059	0.453827678
-0.502777100	1.938397734
-0.553710302	0.798919896
-0.221206665	0.353139930
1.310194016	1.496531493
-0.708566666	2.138926402
-0.515562693	0.873578404
-0.489191691	1.377124962
-0.667320887	1.180749744
-0.523110072	1.404253590
-0.048291524	0.063600142
-2.066326141	1.578964697
-0.702401479	0.482116830
-0.625925064	0.961095713
-0.571301142	0.691514339
-1.235215505	3.975677333
0.193777084	0.074136565
-0.748957316	1.028813037
-0.078892390	0.217718235
-0.138396581	0.094830295
-0.962643941	0.810048470
-0.925331116	0.792861901
-2.430157344	1.726946928
-0.431016286	0.518541830
-0.272146861	0.706582914
-0.653214137	0.634747850
0.542376836	1.764011647
-1.017358144	0.978482336
-0.521050771	0.941015784
-1.485542297	1.676726071
-0.957057953	2.838345580
-0.496076584	0.970675630
-0.870773951	1.033982481
-1.361242294	0.989454523
-0.923732122	1.379413161
2.486118317	0.515282310
-1.483753840	2.507969934
-0.117588043	0.238017957
-1.523742676	0.843110754
-0.855033875	0.337343975
-0.597103119	2.157469451
-1.448170980	1.079643812
-0.176727295	0.163072596
-1.674022039	0.329521732
-0.458030701	0.799926513
0.595119476	0.984258984
-1.880684535	2.866688894
-0.235404332	0.195818840
0.046274185	0.026021766
-0.848545074	1.740692340
-1.600446701	0.717364628
-1.899714152	0.865033893
0.004955928	0.001987811
-0.532011032	0.326957684
-2.031571706	1.761251969
-1.852170308	0.713368075
-0.831414541	1.480547161
-0.431233088	0.521100933
-0.625275930	0.950297708
-2.327366511	0.390368381
-1.249523799	1.509828173
-0.440631866	0.951742628
-1.347694397	1.179443383
-0.829930623	1.109303297
-0.275307973	0.564747324
-0.642608007	1.921006083
-1.323431651	2.231631180
-1.177794774	1.563668687
-0.486352285	0.661803695
-0.480713526	0.507629192
-1.644611359	3.929992817
-2.078386307	1.253422101
-0.944892565	0.260489946
-1.876155217	0.928528160
-1.393366496	0.547817883
0.573255539	0.223004580
-5.961939812	3.490425438
-1.201791763	0.773192560
-2.493562698	1.667268928
-0.508356730	0.822349202
1.500274658	0.271661489
-4.941164653	0.939289214
