# Supplementary material for: Single-cell sensor analyses reveal signaling programs enabling Ras-G12C drug resistance
Source: Nat Chem Biol. 2024 Aug 5;21(1):47–58. doi: 10.1038/s41589-024-01684-4 (PMC11666463; doi:10.1038/s41589-024-01684-4)
Supplement: Supplementary file 13 — Source data and unprocessed western blots. [file 41589_2024_1684_MOESM13_ESM.zip › ED Fig 5/358_e_24.txt]

358_e_4	358_e_4
0.000000000	-4.340000000e-008
0.000000000	-4.340000000e-008
0.000000000	-4.340000000e-008
0.000000000	-4.340000000e-008
0.000000000	-4.340000000e-008
0.000000000	-4.340000000e-008
0.000000000	-4.340000000e-008
0.000000000	-4.340000000e-008
1.020287196	0.567600539
1.018806775	1.089958070
0.000000000	-4.340000000e-008
0.000000000	-4.340000000e-008
0.000000000	-4.340000000e-008
0.000000000	-4.340000000e-008
1.098943075	1.349460457
-0.345641454	0.534863720
-0.385471344	0.351170770
0.000000000	-4.340000000e-008
0.000000000	-4.340000000e-008
0.912167231	0.846184921
0.924689293	0.447424841
-0.117666245	0.065924030
0.086264928	0.247824221
0.917034785	0.301680114
0.970035553	0.248066655
-0.080738386	0.030565475
1.816427231	0.793247659
0.000000000	-4.340000000e-008
-2.485366821	0.290124142
0.000000000	-4.340000000e-008
0.000000000	-4.340000000e-008
0.000000000	-4.340000000e-008
0.421963374	0.814055301
0.000000000	-4.340000000e-008
-0.911569595	2.669166523
-1.863247554	0.295609203
1.050266266	1.368733070
-1.098467509	1.664042357
0.000000000	-4.340000000e-008
0.428696950	0.848450500
0.846832911	0.214296149
0.904678981	1.496788051
0.949153900	1.736617699
-0.404927572	0.687698213
0.795003255	0.989342053
0.134129206	0.054847897
0.275426865	0.549615321
0.289489428	0.079031367
0.000000000	-4.340000000e-008
-0.044493993	0.028992983
0.171670278	0.664409379
0.278753281	0.596824883
1.284381549	0.585768830
0.711946487	1.302873877
1.871583303	1.675368788
2.079835256	0.735266009
0.461390495	0.145866445
-0.084189733	0.071833486
0.908686956	1.483935833
1.004365285	0.725698468
-0.378065427	0.260736429
0.249601682	0.164186362
0.343922297	0.245978767
0.940542221	1.074129385
0.184465726	0.057642621
0.367938360	0.133975651
0.000000000	-4.340000000e-008
-0.500515620	0.185817609
0.000000000	-4.340000000e-008
1.940352122	1.780051776
0.000000000	-4.340000000e-008
0.000000000	-4.340000000e-008
1.680215200	1.878200634
0.000000000	-4.340000000e-008
-2.547138214	0.281869021
0.338715871	0.158629785
0.000000000	-4.340000000e-008
0.000000000	-4.340000000e-008
0.000000000	-4.340000000e-008
0.000000000	-4.340000000e-008
2.120440801	1.740670700
0.157975197	0.066527976
0.246337255	0.045360406
0.585568746	0.309097855
0.000000000	-4.340000000e-008
0.000000000	-4.340000000e-008
0.000000000	-4.340000000e-008
0.000000000	-4.340000000e-008
0.000000000	-4.340000000e-008
0.729371071	0.476196903
0.172750791	0.112934830
0.000000000	-4.340000000e-008
-0.065651576	0.023432223
0.975523631	2.011942952
0.104466120	0.068460725
1.239599228	1.016216293
0.000000000	-4.340000000e-008
-0.203613917	0.047272762
0.733019511	2.439969570
0.681720734	0.271316025
0.795376142	0.628630474
1.960605621	3.495083635
0.682366689	0.943968958
2.303305308	2.332822313
-0.562534332	0.272857219
0.000000000	-4.340000000e-008
-0.420078913	0.157354250
-0.673782984	1.177310973
0.374490102	0.277682657
2.257207553	2.267610667
2.311793009	2.052658710
0.000000000	-4.340000000e-008
0.054197311	0.085600341
0.994883855	1.433222567
0.985501607	1.630633474
-0.416194280	0.228693168
1.007584254	1.238915171
0.568455378	0.941640292
-0.231492996	0.227133702
0.765263875	0.661618045
0.523646673	0.672941630
1.059853872	1.456744093
0.000000000	-4.340000000e-008
0.513782501	0.341536042
1.574765523	1.545129907
-1.355512301	0.393342086
0.549850464	1.176395907
0.000000000	-4.340000000e-008
0.377679189	0.688138825
1.058818181	2.416480297
0.103152593	0.088658517
-1.002846400	0.754814033
0.000000000	-4.340000000e-008
3.157427470	1.498697801
0.377144496	1.636047590
0.112382889	0.038803143
0.791159312	1.155927577
1.085266113	2.106683341
0.653997103	0.297314713
0.826725642	0.256535274
2.069015185	0.872502730
-0.016284307	0.009840784
0.740377108	1.006602295
2.949565252	3.201505520
0.841363907	3.075739312
-0.061857224	0.049816429
-0.035574595	0.041976213
1.406171799	1.880099793
-0.429374695	0.383935961
1.174963633	2.026141510
0.287384351	0.216302166
0.300090154	0.493642415
1.042555491	0.911340028
1.028045654	0.328811093
2.437023799	1.714931358
1.019309998	1.240382250
0.809536298	0.275927163
0.545520147	1.220226510
0.984720866	1.317872506
1.011496862	1.429689115
0.435393651	0.269537313
0.837989807	1.792071517
0.700858434	0.669134400
1.126796087	1.351233557
-0.273359934	0.242480922
1.603324254	1.566708750
0.346867879	0.744799889
-1.247592290	2.404172483
0.000000000	-4.340000000e-008
-0.019943237	0.016792290
1.206185023	1.465404456
-0.700385412	0.296154742
3.202228228	1.144883837
0.982855479	1.202904487
-0.191066742	0.279814036
0.628899256	0.542684614
0.795855204	1.503342096
0.756811142	2.179988100
0.426799774	0.510403081
0.048549652	0.053558745
1.832341512	0.986397269
0.470481237	0.997762685
0.000000000	-4.340000000e-008
1.188425064	1.394070823
2.501792908	3.553960017
0.699317932	1.159631642
-0.770686467	2.088728687
0.420042674	3.999751034
2.428056717	2.733670994
1.307255745	1.072990476
0.951475143	0.452012238
-0.817022959	0.219820669
-0.752323786	2.170303918
2.195596377	3.653108076
1.003424327	1.678558083
-0.846186956	0.889076112
-0.225489934	0.136899527
0.198676427	0.214886425
2.305395444	1.413663283
0.488756180	0.592871971
0.934459050	0.247338589
1.043980281	0.730667985
1.517489115	1.557295042
0.425037384	0.664571757
0.387253443	0.543327695
0.632070541	0.854579501
2.032925924	1.098686740
1.129011154	1.568822074
0.457301458	0.322280633
0.281307220	0.584805579
0.502490362	0.510641778
0.368033727	1.159158047
-0.241567612	0.103506859
0.543656667	0.630870609
1.993100484	1.740586337
0.884337743	1.987255183
0.506509145	0.193030098
0.564666112	0.460310781
0.000000000	-4.340000000e-008
0.059025447	0.081619569
1.138678233	0.927481235
0.000000000	-4.340000000e-008
0.636559168	0.370021605
1.172065099	2.060347570
1.674662908	0.770671301
0.000000000	-4.340000000e-008
0.235969543	0.131347503
-1.024584770	0.539306359
0.000000000	-4.340000000e-008
0.516693115	0.781139337
0.504255931	0.334770660
0.846300125	0.352148268
1.526140213	2.138036538
1.066798210	0.541181988
0.757397970	0.564773582
0.556877136	1.052839659
-0.679211934	0.508811103
0.086776733	0.052123259
0.000000000	-4.340000000e-008
1.438557943	2.826136827
1.663596789	0.670287945
1.553600311	0.803926241
1.694080989	0.731662617
0.197439194	0.215370812
-0.407772700	0.174048638
1.794397990	0.609183909
0.000000000	-4.340000000e-008
0.000000000	-4.340000000e-008
0.176821391	0.410362015
0.140134811	0.044058647
1.009487788	0.837492889
1.166829427	1.377607852
1.104270935	0.754184553
1.457543691	0.629536341
-2.143981934	1.749404729
0.000000000	-4.340000000e-008
0.000000000	-4.340000000e-008
1.584664663	1.791656068
-0.375233332	0.095500705
0.000000000	-4.340000000e-008
2.606927236	1.835726535
1.187398275	1.622824205
1.059291840	1.218262157
1.049994787	1.308723731
2.269091288	2.587238426
0.276496251	0.113845218
3.641166369	1.296648012
0.709682465	0.294997541
1.516794205	1.568953699
-4.097508748	1.875511439
0.960762660	3.042859006
0.720237096	1.156466422
0.000000000	-4.340000000e-008
-0.257870674	0.115918516
0.174214045	0.224642532
0.390608470	0.336982328
0.101942062	0.030676048
3.970294952	0.757250817
0.168877284	0.194396699
-0.792978287	0.570025942
-0.130767504	0.104620723
0.424584707	0.416512530
1.091513952	0.663419401
2.812217712	1.867626563
1.428187688	0.504581789
-3.652022998	3.797596358
1.737962405	0.646939772
1.312931379	0.451968630
1.908870697	3.311595517
-0.268507640	0.059413127
0.929878235	0.767905481
2.290452639	1.573970515
1.290404002	0.966034943
-2.154933929	0.296016288
0.483887990	0.512911754
0.526075999	0.715714928
0.763669332	0.935841391
0.268374125	0.156073993
1.419651349	0.424311401
1.758951187	1.226676949
0.000000000	-4.340000000e-008
0.532895406	0.325011583
0.973788897	1.281794820
0.226713181	0.457041787
0.000000000	-4.340000000e-008
0.000000000	-4.340000000e-008
0.000000000	-4.340000000e-008
-0.786582629	0.313684420
2.694639206	2.598595302
-0.080566406	0.059759281
0.000000000	-4.340000000e-008
0.222581228	0.068362090
1.407415708	0.432613976
-0.102680206	0.018808655
4.177392960	0.634753973
-0.260108312	0.029924144
4.098467509	1.664042357
