# Supplementary material for: Single-cell sensor analyses reveal signaling programs enabling Ras-G12C drug resistance
Source: Nat Chem Biol. 2024 Aug 5;21(1):47–58. doi: 10.1038/s41589-024-01684-4 (PMC11666463; doi:10.1038/s41589-024-01684-4)
Supplement: Supplementary file 13 — Source data and unprocessed western blots. [file 41589_2024_1684_MOESM13_ESM.zip › ED Fig 5/lba3 vs eba3.txt]

-log2(fold change)	-log10(p-value)
6.093078295	2.141519620
4.851131439	1.698875972
4.589514732	0.000000000
4.437576930	2.495400211
4.049268087	3.052172839
3.976668040	0.710290538
3.970221519	0.000000000
3.735619227	1.014513136
3.579096476	1.585997136
3.522893270	1.750038041
3.454728127	1.659636256
3.388168971	2.349890514
3.379194260	2.096529092
3.370659828	0.000000000
3.145972252	1.571055012
2.973207474	0.000000000
2.916241964	1.524158388
2.912194570	3.208149318
2.907272339	0.000000000
2.841119130	2.216053596
2.836019516	0.276240745
2.798407237	1.445405779
2.679196040	1.163127652
2.631351471	0.000000000
2.592851639	0.000000000
2.549766541	0.932960439
2.455556870	0.000000000
2.422330221	2.530677171
2.393402100	0.437905515
2.360996246	0.000000000
2.358373642	1.585763240
2.348655065	0.000000000
2.336210569	2.217387779
2.317329725	1.949341660
2.292928696	2.088322848
2.165325801	1.288142935
2.150293350	0.000000000
2.059654236	1.036459936
2.020451864	1.741281728
2.002054214	0.819338950
1.993849436	0.000000000
1.878071467	1.251433922
1.771567027	1.511812541
1.753613790	0.000000000
1.707407633	0.000000000
1.703289032	0.000000000
1.702629725	3.289231079
1.696870168	2.759907161
1.647109985	1.128080361
1.620718002	0.000000000
1.602340698	0.000000000
1.570928574	0.000000000
1.537013054	1.965166707
1.514860153	1.316657532
1.509838104	0.777534878
1.474873225	1.283649462
1.458211263	0.736912216
1.456310908	1.594149023
1.452840169	1.135739368
1.451369286	0.000000000
1.417685827	1.321498747
1.383498510	2.108103133
1.338401794	0.783205030
1.283747355	0.409296363
1.253039360	0.394998289
1.238396962	0.748994202
1.227421443	2.655193247
1.223976135	0.554054650
1.213532766	1.010426561
1.207386017	0.743569461
1.179412206	2.458198655
1.105992635	0.821642732
1.082786560	0.000000000
1.054373423	1.990375790
1.047711054	1.232864881
1.043485641	0.498976888
1.039442062	1.468879595
1.032639503	0.518865975
0.995129903	1.097610749
0.980489731	0.000000000
0.946434657	0.223919778
0.866818746	1.044673750
0.861441930	0.627116459
0.844023387	1.021832613
0.832063039	0.608849942
0.825700760	0.000000000
0.819954554	0.947284017
0.812281291	0.836470300
0.803984960	0.252321242
0.764821370	0.437927385
0.760559718	0.000000000
0.748273849	1.205530950
0.743618965	0.661214366
0.739683151	0.000000000
0.711124420	0.242998110
0.698827108	0.450677999
0.675235748	0.243380865
0.674090385	0.485031871
0.661794662	0.554527942
0.658178965	0.801976985
0.657720566	0.662839386
0.618157387	0.000000000
0.601947784	1.120373913
0.597036680	0.386427278
0.578372320	0.632491595
0.546795845	0.000000000
0.532183011	0.341428555
0.513339361	0.279603589
0.508445740	0.260488754
0.499368668	0.574966977
0.497467041	0.000000000
0.495709737	0.998633878
0.479986191	0.155764206
0.466382980	0.000000000
0.446252823	0.162313556
0.350553513	0.000000000
0.304914157	0.156008538
0.279543877	0.039998588
0.262944539	0.156162088
0.238746007	0.277298986
0.227298737	0.201049873
0.213526726	0.047600923
0.200458527	0.220995818
0.194724401	0.308128344
0.193452835	0.251150706
0.163453420	0.115422137
0.146345139	0.000000000
0.141127904	0.000000000
0.122540792	0.159416243
0.120452881	0.097804184
0.118318558	0.000000000
0.100418091	0.083398960
0.048130671	0.184403951
0.029819171	0.004082360
0.000000000	-4.340000000e-008
0.000000000	-4.340000000e-008
0.000000000	-4.340000000e-008
0.000000000	-4.340000000e-008
0.000000000	-4.340000000e-008
0.000000000	-4.340000000e-008
0.000000000	-4.340000000e-008
0.000000000	-4.340000000e-008
0.000000000	-4.340000000e-008
0.000000000	-4.340000000e-008
0.000000000	-4.340000000e-008
0.000000000	-4.340000000e-008
0.000000000	-4.340000000e-008
0.000000000	-4.340000000e-008
0.000000000	-4.340000000e-008
0.000000000	-4.340000000e-008
0.000000000	-4.340000000e-008
0.000000000	-4.340000000e-008
0.000000000	-4.340000000e-008
0.000000000	-4.340000000e-008
0.000000000	-4.340000000e-008
0.000000000	-4.340000000e-008
0.000000000	-4.340000000e-008
0.000000000	-4.340000000e-008
0.000000000	-4.340000000e-008
0.000000000	-4.340000000e-008
0.000000000	-4.340000000e-008
0.000000000	-4.340000000e-008
0.000000000	-4.340000000e-008
0.000000000	-4.340000000e-008
0.000000000	-4.340000000e-008
0.000000000	-4.340000000e-008
0.000000000	-4.340000000e-008
0.000000000	-4.340000000e-008
0.000000000	-4.340000000e-008
0.000000000	-4.340000000e-008
0.000000000	-4.340000000e-008
0.000000000	-4.340000000e-008
0.000000000	-4.340000000e-008
0.000000000	-4.340000000e-008
0.000000000	-4.340000000e-008
0.000000000	-4.340000000e-008
0.000000000	-4.340000000e-008
0.000000000	-4.340000000e-008
0.000000000	-4.340000000e-008
0.000000000	-4.340000000e-008
0.000000000	-4.340000000e-008
0.000000000	-4.340000000e-008
0.000000000	-4.340000000e-008
0.000000000	-4.340000000e-008
0.000000000	-4.340000000e-008
0.000000000	-4.340000000e-008
0.000000000	-4.340000000e-008
0.000000000	-4.340000000e-008
0.000000000	-4.340000000e-008
0.000000000	-4.340000000e-008
0.000000000	-4.340000000e-008
0.000000000	-4.340000000e-008
0.000000000	-4.340000000e-008
0.000000000	-4.340000000e-008
0.000000000	-4.340000000e-008
0.000000000	-4.340000000e-008
0.000000000	-4.340000000e-008
0.000000000	-4.340000000e-008
0.000000000	-4.340000000e-008
0.000000000	-4.340000000e-008
0.000000000	-4.340000000e-008
0.000000000	-4.340000000e-008
0.000000000	-4.340000000e-008
0.000000000	-4.340000000e-008
0.000000000	-4.340000000e-008
0.000000000	-4.340000000e-008
0.000000000	-4.340000000e-008
0.000000000	-4.340000000e-008
0.000000000	-4.340000000e-008
0.000000000	-4.340000000e-008
0.000000000	-4.340000000e-008
0.000000000	-4.340000000e-008
0.000000000	-4.340000000e-008
0.000000000	-4.340000000e-008
0.000000000	-4.340000000e-008
0.000000000	-4.340000000e-008
0.000000000	-4.340000000e-008
0.000000000	-4.340000000e-008
0.000000000	-4.340000000e-008
0.000000000	-4.340000000e-008
0.000000000	-4.340000000e-008
0.000000000	-4.340000000e-008
0.000000000	-4.340000000e-008
0.000000000	-4.340000000e-008
0.000000000	-4.340000000e-008
0.000000000	-4.340000000e-008
0.000000000	-4.340000000e-008
0.000000000	-4.340000000e-008
0.000000000	-4.340000000e-008
0.000000000	-4.340000000e-008
0.000000000	-4.340000000e-008
0.000000000	-4.340000000e-008
0.000000000	-4.340000000e-008
0.000000000	-4.340000000e-008
0.000000000	-4.340000000e-008
0.000000000	-4.340000000e-008
0.000000000	-4.340000000e-008
0.000000000	-4.340000000e-008
0.000000000	-4.340000000e-008
0.000000000	-4.340000000e-008
0.000000000	-4.340000000e-008
0.000000000	-4.340000000e-008
0.000000000	-4.340000000e-008
0.000000000	-4.340000000e-008
0.000000000	-4.340000000e-008
0.000000000	-4.340000000e-008
0.000000000	-4.340000000e-008
0.000000000	-4.340000000e-008
0.000000000	-4.340000000e-008
0.000000000	-4.340000000e-008
0.000000000	-4.340000000e-008
0.000000000	-4.340000000e-008
0.000000000	-4.340000000e-008
0.000000000	-4.340000000e-008
0.000000000	-4.340000000e-008
0.000000000	-4.340000000e-008
0.000000000	-4.340000000e-008
0.000000000	-4.340000000e-008
0.000000000	-4.340000000e-008
0.000000000	-4.340000000e-008
0.000000000	-4.340000000e-008
0.000000000	-4.340000000e-008
0.000000000	-4.340000000e-008
0.000000000	-4.340000000e-008
0.000000000	-4.340000000e-008
0.000000000	-4.340000000e-008
0.000000000	-4.340000000e-008
0.000000000	-4.340000000e-008
0.000000000	-4.340000000e-008
0.000000000	-4.340000000e-008
0.000000000	-4.340000000e-008
0.000000000	-4.340000000e-008
0.000000000	-4.340000000e-008
0.000000000	-4.340000000e-008
0.000000000	-4.340000000e-008
0.000000000	-4.340000000e-008
0.000000000	-4.340000000e-008
0.000000000	-4.340000000e-008
0.000000000	-4.340000000e-008
0.000000000	-4.340000000e-008
0.000000000	-4.340000000e-008
0.000000000	-4.340000000e-008
0.000000000	-4.340000000e-008
0.000000000	-4.340000000e-008
0.000000000	-4.340000000e-008
0.000000000	-4.340000000e-008
0.000000000	-4.340000000e-008
0.000000000	-4.340000000e-008
0.000000000	-4.340000000e-008
0.000000000	-4.340000000e-008
0.000000000	-4.340000000e-008
0.000000000	-4.340000000e-008
0.000000000	-4.340000000e-008
0.000000000	-4.340000000e-008
0.000000000	-4.340000000e-008
0.000000000	-4.340000000e-008
0.000000000	-4.340000000e-008
0.000000000	-4.340000000e-008
0.000000000	-4.340000000e-008
0.000000000	-4.340000000e-008
0.000000000	-4.340000000e-008
0.000000000	-4.340000000e-008
0.000000000	-4.340000000e-008
0.000000000	-4.340000000e-008
0.000000000	-4.340000000e-008
0.000000000	-4.340000000e-008
0.000000000	-4.340000000e-008
0.000000000	-4.340000000e-008
0.000000000	-4.340000000e-008
0.000000000	-4.340000000e-008
0.000000000	-4.340000000e-008
0.000000000	-4.340000000e-008
0.000000000	-4.340000000e-008
0.000000000	-4.340000000e-008
0.000000000	-4.340000000e-008
0.000000000	-4.340000000e-008
0.000000000	-4.340000000e-008
0.000000000	-4.340000000e-008
0.000000000	-4.340000000e-008
0.000000000	-4.340000000e-008
0.000000000	-4.340000000e-008
0.000000000	-4.340000000e-008
0.000000000	-4.340000000e-008
0.000000000	-4.340000000e-008
0.000000000	-4.340000000e-008
0.000000000	-4.340000000e-008
0.000000000	-4.340000000e-008
0.000000000	-4.340000000e-008
0.000000000	-4.340000000e-008
0.000000000	-4.340000000e-008
0.000000000	-4.340000000e-008
0.000000000	-4.340000000e-008
0.000000000	-4.340000000e-008
0.000000000	-4.340000000e-008
0.000000000	-4.340000000e-008
0.000000000	-4.340000000e-008
0.000000000	-4.340000000e-008
0.000000000	-4.340000000e-008
0.000000000	-4.340000000e-008
0.000000000	-4.340000000e-008
0.000000000	-4.340000000e-008
0.000000000	-4.340000000e-008
0.000000000	-4.340000000e-008
0.000000000	-4.340000000e-008
0.000000000	-4.340000000e-008
0.000000000	-4.340000000e-008
0.000000000	-4.340000000e-008
0.000000000	-4.340000000e-008
0.000000000	-4.340000000e-008
0.000000000	-4.340000000e-008
0.000000000	-4.340000000e-008
0.000000000	-4.340000000e-008
0.000000000	-4.340000000e-008
0.000000000	-4.340000000e-008
0.000000000	-4.340000000e-008
0.000000000	-4.340000000e-008
0.000000000	-4.340000000e-008
0.000000000	-4.340000000e-008
0.000000000	-4.340000000e-008
0.000000000	-4.340000000e-008
0.000000000	-4.340000000e-008
0.000000000	-4.340000000e-008
0.000000000	-4.340000000e-008
0.000000000	-4.340000000e-008
0.000000000	-4.340000000e-008
0.000000000	-4.340000000e-008
0.000000000	-4.340000000e-008
0.000000000	-4.340000000e-008
0.000000000	-4.340000000e-008
0.000000000	-4.340000000e-008
0.000000000	-4.340000000e-008
0.000000000	-4.340000000e-008
0.000000000	-4.340000000e-008
0.000000000	-4.340000000e-008
0.000000000	-4.340000000e-008
0.000000000	-4.340000000e-008
0.000000000	-4.340000000e-008
0.000000000	-4.340000000e-008
0.000000000	-4.340000000e-008
0.000000000	-4.340000000e-008
0.000000000	-4.340000000e-008
0.000000000	-4.340000000e-008
0.000000000	-4.340000000e-008
0.000000000	-4.340000000e-008
0.000000000	-4.340000000e-008
0.000000000	-4.340000000e-008
0.000000000	-4.340000000e-008
0.000000000	-4.340000000e-008
0.000000000	-4.340000000e-008
-0.011505127	0.009982608
-0.017883301	0.030324093
-0.020600319	0.009301016
-0.035422325	0.011747518
-0.072397868	0.040756071
-0.142866135	0.314133961
-0.150951385	0.102385945
-0.176626205	0.121187263
-0.178970337	0.043128489
-0.214431763	0.000000000
-0.225438118	0.000000000
-0.265497208	0.000000000
-0.294872284	0.000000000
-0.320167224	0.139911644
-0.332231522	0.049837920
-0.354382833	0.540166887
-0.363818487	0.000000000
-0.382031123	0.254606533
-0.408527374	0.093571126
-0.424640656	0.000000000
-0.427309990	0.000000000
-0.459162394	0.244842814
-0.487754186	0.293725858
-0.502859116	0.000000000
-0.503125509	0.000000000
-0.554361343	0.000000000
-0.563731511	0.621842416
-0.574781736	0.080361613
-0.591294289	0.123645479
-0.615544319	0.000000000
-0.618332545	0.501425445
-0.661906560	0.000000000
-0.781693141	0.719878089
-0.786657333	0.960484906
-0.799172084	0.487179498
-0.801318487	0.000000000
-0.840425491	1.207809238
-0.852305094	1.044756628
-0.864187241	0.000000000
-0.868917465	0.337231128
-0.886065165	0.000000000
-0.887373606	1.184101966
-0.892720858	0.673401028
-0.921620687	0.655722697
-0.977996826	0.417004087
-1.002583822	0.000000000
-1.035596848	0.000000000
-1.198772430	0.000000000
-1.295080821	0.668038536
-1.300853093	0.789571147
-1.302953720	0.000000000
-1.348468145	1.093251817
-1.360699336	0.554962309
-1.374924342	0.974721705
-1.394621213	0.420407610
-1.425771713	2.507535503
-1.446614583	0.297359029
-1.544092178	0.000000000
-1.566121419	0.873736501
-1.572963715	0.000000000
-1.601628304	0.000000000
-1.643582344	0.833512634
-1.780915896	1.700486407
-1.803226471	0.000000000
-1.927614212	2.490671793
-2.045797348	0.000000000
-2.059588432	0.000000000
-2.090375900	0.000000000
-2.166331609	0.622432840
-2.353153229	0.000000000
-2.422026634	0.000000000
-2.539511363	0.825348950
-2.563477834	0.746864290
-2.566240311	1.461823235
-2.584214211	0.000000000
-2.636597633	0.000000000
-2.821977615	1.559616277
-2.864798546	0.000000000
-2.912054062	0.000000000
-2.922278722	0.989404139
-3.109388351	2.429816711
-3.110811234	0.000000000
-3.184631348	0.000000000
-3.813625971	0.000000000
-3.985740662	0.000000000
-4.095797857	0.600895436
-4.558717728	1.911250520
-8.163669586	0.000000000
