# Supplementary material for: Single-cell sensor analyses reveal signaling programs enabling Ras-G12C drug resistance
Source: Nat Chem Biol. 2024 Aug 5;21(1):47–58. doi: 10.1038/s41589-024-01684-4 (PMC11666463; doi:10.1038/s41589-024-01684-4)
Supplement: Supplementary file 13 — Source data and unprocessed western blots. [file 41589_2024_1684_MOESM13_ESM.zip › ED Fig 5/358_e_4.txt]

358_e_24	358_e_24
-2.154708862	1.040207093
0.000000000	-4.340000000e-008
0.000000000	-4.340000000e-008
0.000000000	-4.340000000e-008
0.000000000	-4.340000000e-008
0.000000000	-4.340000000e-008
0.000000000	-4.340000000e-008
0.000000000	-4.340000000e-008
-1.001159032	1.203067613
0.638340632	0.643519489
-1.719356537	0.737885285
-0.757344564	0.231935833
-0.976661682	0.919217579
0.000000000	-4.340000000e-008
1.411159515	2.259678112
-2.486022313	2.018665917
-1.710464478	2.399985715
0.742902120	0.921088111
-2.772848765	1.994349025
-0.197400411	1.017398113
0.104094823	0.031214929
-0.929876328	0.464141435
-1.258638382	2.014089424
-0.956258774	1.513625189
0.047913869	0.007548015
-1.404895147	1.199724286
-0.333351135	0.221630069
0.000000000	-4.340000000e-008
2.512435913	0.318448546
0.000000000	-4.340000000e-008
-1.299816132	0.633836741
-2.244409561	2.377412837
-1.387697220	2.470565598
0.000000000	-4.340000000e-008
-1.702906926	6.164079508
0.655573527	0.098121361
-2.641288122	2.008762485
0.112234751	0.098096610
0.000000000	-4.340000000e-008
-0.875978470	2.204413671
-2.105856578	1.499102470
-0.499084473	0.758949240
1.126016617	2.343648392
-1.432012558	1.580245518
1.696406682	0.998981645
3.475608190	3.491273610
-0.880400340	2.796979142
-1.284562429	0.808582916
-0.055250168	0.040490713
-0.883860270	1.553653207
-1.604926427	1.929704052
-1.059393565	1.866216340
-2.316228867	1.190569704
-2.874766032	2.001353054
1.082998912	0.332033995
-1.652868271	2.588167087
-3.074654897	1.406438647
0.479237874	0.475786777
-2.315053940	1.784725564
-1.067288081	1.511361039
-2.099842707	0.683273961
-1.569803238	1.062391872
-0.359944661	0.348556033
-0.344748815	0.360620080
-1.516237259	2.455803376
-1.546064377	1.851453958
-1.127215068	0.852357541
-1.776700974	2.179282258
-0.274562200	0.132124615
0.491373698	0.516769984
0.000000000	-4.340000000e-008
-3.042691549	1.798224764
0.878098170	0.692593416
0.794863383	0.970542571
7.607056936	5.144419756
1.527296702	1.122469704
0.000000000	-4.340000000e-008
0.000000000	-4.340000000e-008
-1.398890813	2.515342878
-3.100686391	2.561426751
-1.922088623	2.571955624
-1.886332830	0.665982412
0.129933039	0.044269028
-1.267169952	1.588872947
-2.324314117	2.335741721
-3.577365239	3.237754733
0.000000000	-4.340000000e-008
-4.253948212	0.880618094
0.000000000	-4.340000000e-008
-0.876254400	0.334579044
-1.358345668	1.005217679
0.000000000	-4.340000000e-008
-0.163470586	0.215326407
-0.059937795	0.119658013
-1.140242894	1.967684143
1.265639623	1.778880584
-2.321541786	0.926287561
-1.280698776	2.740739813
-0.475682576	0.379806685
-1.029542923	0.549831348
-1.535524368	1.450016700
1.975977580	1.747329437
-1.822406133	2.596050266
2.680863698	3.653964844
1.436817169	1.128967258
-0.024833679	0.019868849
-0.597853978	0.624980759
-0.225428263	0.367308740
-2.019577026	3.485078616
-1.842535655	3.321877497
-1.724836349	1.845835467
0.000000000	-4.340000000e-008
1.000477473	0.633085275
0.233465830	0.170731508
-1.199754715	3.049837130
-1.472400030	1.085963722
-1.540330887	1.063510011
-0.578104655	1.547912878
-0.151448568	0.228080975
-1.367041906	2.267724480
0.753103892	0.366379784
-1.211301804	2.639258090
-2.004489263	1.913180193
-1.648598989	2.021206770
0.350329081	0.471137704
-1.091506958	0.729085938
-0.763261159	1.314953162
0.254679998	0.419940543
-1.257065455	2.774163912
0.218494415	0.438653226
-0.247499466	0.308310079
-2.101244609	2.096975306
-1.389563878	0.739216177
0.271512985	0.077636585
-0.103588740	0.449536017
-0.590204239	0.353271121
-0.929765701	1.803005572
-1.072259903	1.923144822
-0.561123530	0.218429676
0.893765767	0.884594305
1.841510773	1.164502559
-0.264031092	0.355561219
-1.323182424	2.112125964
-0.894354502	2.700951911
-0.835296631	1.464074512
-0.342804591	0.279946758
1.124748866	0.737454090
-0.999525070	1.305468329
-0.621454875	0.834309342
1.708023071	1.947211456
-0.366970062	1.153331804
-0.573444366	1.078773528
-1.619480133	2.790613699
-0.645761490	1.092139992
2.292553584	1.525526443
-1.221063614	1.071446387
-1.137080510	0.612057343
0.274177551	0.175263760
0.920188268	1.603412242
-0.547877630	1.285790790
-0.127158483	0.193836498
-0.840532939	1.975905747
-0.953311920	1.216421798
-1.268391291	2.138789513
-1.060712179	1.324156777
0.091564178	0.067541403
-0.580758413	1.449057855
0.311782201	0.139017634
0.292096456	0.143425705
0.200220744	0.126919241
-0.287200292	1.408884800
-2.022175471	1.949796711
-0.957141240	0.267446692
-1.945409775	0.927209608
-0.834781647	2.099546799
-1.269979477	1.960881716
-0.736365636	1.284752935
-0.127727509	0.434186084
0.115793228	0.254021144
-2.689929326	1.583092363
-1.799768448	0.568088143
-0.200932185	0.490210186
-2.991444270	1.644668534
-0.061299642	0.106275912
-0.616331100	1.273908856
-1.239686966	2.667804870
-0.319277445	0.715269538
-0.987976710	2.977906918
0.452785492	0.507642436
-1.267862320	0.943037868
-1.106414159	1.014684305
-0.098864237	0.329431770
-0.944381714	2.017986298
-0.924122492	1.265213604
-0.631340027	1.851147589
-0.329776764	0.790750479
-0.125295639	0.266427938
-0.980955760	1.995909697
1.963577906	3.011894941
-0.353433609	0.582960895
-1.549729029	1.318784083
-1.030435562	0.521152580
-0.134183884	0.220061399
0.338012060	0.999869507
-0.424957275	0.380679796
0.478158951	0.373765221
-1.575326284	2.836664716
-0.707534790	0.626613424
-0.717222214	1.347125578
-1.712505341	2.398156798
-0.794206619	1.256582115
-0.659470240	0.936548878
-1.266574224	2.663507324
-0.813938777	1.309430992
-1.517791748	2.606164673
2.045391719	0.571050649
0.052735011	0.051880029
-0.840108236	0.646935957
-2.126269658	0.806600760
-0.140002569	0.260922075
-0.740505219	1.623700833
-0.733036041	0.376398713
-0.847138087	1.058814148
-0.402445475	0.338728372
1.102188746	1.445937004
-2.015287399	1.441283519
0.088621775	0.103998247
0.915595373	1.369468990
-1.025634766	0.298242896
0.095088959	0.225499037
0.239075343	0.279992320
-0.103204091	0.095037932
0.557645798	0.186576870
0.775480270	0.799594051
0.567496618	0.381276418
1.715632757	1.609009846
0.554766337	0.630574832
0.420922597	0.946418989
-0.119633993	0.066020697
0.015565236	0.039478676
-1.220552444	0.675916845
-1.755819321	1.485357729
1.785399119	1.627800031
-1.165686925	1.654263070
2.182531357	1.480530647
-0.424034119	0.176910869
-1.027280807	0.480547528
0.398123423	0.648915477
-1.370804469	2.791939377
-1.953448613	2.952529693
-0.923070908	2.064438453
-0.151707331	0.162756902
-0.425228119	0.135431964
-1.795449575	2.554631744
-1.225556056	0.910044177
-1.105335236	0.956516030
0.000000000	-4.340000000e-008
-1.094123840	2.578863080
0.992917379	0.891033321
-1.166613261	0.787490055
1.696086248	1.009816653
0.736550013	0.327778969
-1.745787303	1.974032834
-1.247658412	0.395966835
-0.572059631	1.168065446
-1.242277781	1.782457721
2.153287888	3.958483028
-0.816708247	0.744133753
-0.706111908	1.634712882
0.965169271	0.128501250
-0.014589945	0.047728613
-0.283769608	0.533610248
-1.205240250	1.259371732
-1.625328700	2.093539852
-1.020501455	2.025242612
-1.162507375	2.162600125
-0.958752950	0.947316229
0.937245687	0.229151637
-0.662954330	1.797449142
0.244243622	0.094491003
-0.848741531	0.563080343
-0.518102010	0.305994629
-1.507284800	2.097449201
-0.367393494	0.410596242
-0.207304637	0.064379711
0.219469070	0.060105133
0.274710337	0.116275396
-0.655621847	0.985093215
0.593918482	0.478175292
0.742644628	0.220305169
0.711074829	0.947121726
-0.244359334	0.556398403
-0.022878011	0.014888668
-3.704711914	0.450784147
-0.632435481	1.154829038
-0.449300130	0.869922753
-1.213121414	3.362718771
-0.534316381	1.915095937
2.431243896	2.104353507
-1.490404129	1.572277534
1.013144811	1.205699276
-0.308555603	0.197510328
0.004743576	0.001997219
0.984397888	1.695536590
1.390365601	0.602444741
0.000000000	-4.340000000e-008
-2.055020650	1.029306040
-3.757340113	3.632572413
-0.470256805	0.205742281
-0.909722010	0.865623029
-0.946173350	0.883419671
0.524720510	1.386772512
0.073511759	0.054009134
-1.071647644	1.515358360
-6.250587463	3.433927244
6.320065180	4.397219171
