# Supplementary material for: Single-cell sensor analyses reveal signaling programs enabling Ras-G12C drug resistance
Source: Nat Chem Biol. 2024 Aug 5;21(1):47–58. doi: 10.1038/s41589-024-01684-4 (PMC11666463; doi:10.1038/s41589-024-01684-4)
Supplement: Supplementary file 13 — Source data and unprocessed western blots. [file 41589_2024_1684_MOESM13_ESM.zip › ED Fig 5/MIA_358: MVP:target PLA pErk correlation.txt]

Golgi Ras-LOCKRs Raw FRET Ratio (Y/C)	MVP:Shp2	MVP:Erk	MVP:EGFR	MVP:FGFR3	total
1.33338957	14.000000				14.000000
1.19779250	10.000000				10.000000
1.26328603	13.000000				13.000000
1.53279342	18.000000				18.000000
0.43773319	5.000000				5.000000
1.34337569	16.000000				16.000000
1.47711681	17.000000				17.000000
1.37046398	12.000000				12.000000
1.25602197	13.000000				13.000000
1.45993058	15.000000				15.000000
1.17769517	15.000000				15.000000
0.88639252	8.000000				8.000000
1.03986478	12.000000				12.000000
1.11403173	9.000000				9.000000
0.60953016	6.000000				6.000000
0.43201273	4.000000				4.000000
0.49120562	3.000000				3.000000
0.42901202	4.000000				4.000000
0.45437794	2.000000				2.000000
0.47213331	5.000000				5.000000
0.39358245	3.000000				3.000000
0.56775382	5.000000				5.000000
0.35358464	2.000000				2.000000
0.43177292	4.000000				4.000000
0.39139568	3.000000				3.000000
0.56759176	5.000000				5.000000
0.45288531	2.000000				2.000000
0.56608083	5.000000				5.000000
1.04756143		9.000000			9.000000
0.72777038		8.000000			8.000000
1.03586650		7.000000			7.000000
1.80266393		19.000000			19.000000
1.52014525		18.000000			18.000000
1.14132125		6.000000			6.000000
2.20652829		21.000000			21.000000
0.46910757		3.000000			3.000000
0.37281519		2.000000			2.000000
0.59215945		3.000000			3.000000
0.45543212		2.000000			2.000000
0.37984177		1.000000			1.000000
0.79283495		5.000000			5.000000
0.34707885		6.000000			6.000000
0.37230685		2.000000			2.000000
0.27964430		1.000000			1.000000
0.48131600		1.000000			1.000000
0.56584997		4.000000			4.000000
0.85135261		6.000000			6.000000
0.76498336		5.000000			5.000000
0.57078025		4.000000			4.000000
0.57796383		2.000000			2.000000
0.47789921		3.000000			3.000000
0.38153018		2.000000			2.000000
0.38389167		1.000000			1.000000
0.29179532		0.000000			0.000000
0.58146361		2.000000			2.000000
0.68296872		3.000000			3.000000
1.59440407			13.000000		13.000000
1.21231862			12.000000		12.000000
0.56958376			2.000000		2.000000
0.40159920			1.000000		1.000000
0.33432824			0.000000		0.000000
0.33487283			0.000000		0.000000
0.33211518			0.000000		0.000000
0.49799296			1.000000		1.000000
0.63894755			3.000000		3.000000
0.80447097			4.000000		4.000000
0.40009966			1.000000		1.000000
0.33520948			0.000000		0.000000
0.39882324			1.000000		1.000000
0.76607499			5.000000		5.000000
0.70488841			4.000000		4.000000
0.27589867			2.000000		2.000000
0.64533456				2.000000	2.000000
0.62119357				1.000000	1.000000
0.39074826				0.000000	0.000000
0.37013185				0.000000	0.000000
0.41886943				1.000000	1.000000
0.42286578				2.000000	2.000000
0.58690708				1.000000	1.000000
0.36365988				0.000000	0.000000
0.49056490				1.000000	1.000000
0.36046573				0.000000	0.000000
2.25260129				15.000000	15.000000
1.00225325				5.000000	5.000000
1.14528567				6.000000	6.000000
0.52363844				2.000000	2.000000
2.19981290				20.000000	20.000000
1.22900907				5.000000	5.000000
1.16625243				6.000000	6.000000
2.11684287				19.000000	19.000000
