# Supplementary material for: Single-cell sensor analyses reveal signaling programs enabling Ras-G12C drug resistance
Source: Nat Chem Biol. 2024 Aug 5;21(1):47–58. doi: 10.1038/s41589-024-01684-4 (PMC11666463; doi:10.1038/s41589-024-01684-4)
Supplement: Supplementary file 13 — Source data and unprocessed western blots. [file 41589_2024_1684_MOESM13_ESM.zip › ED Fig 5/mia_e_4.txt]

mia_e_4	mia_e_4
0.000000000	-4.340000000e-008
0.000000000	-4.340000000e-008
0.000000000	-4.340000000e-008
-0.307490031	0.529011715
0.481203079	0.547906344
0.000000000	-4.340000000e-008
0.000000000	-4.340000000e-008
0.056780497	0.109909966
-0.194274902	0.839628968
-0.584072749	1.171930755
-0.338511149	0.192901781
-1.393311818	0.718317504
0.156139374	0.129212239
0.000000000	-4.340000000e-008
-0.175547282	0.036655435
-0.350974401	1.122661721
-0.562379201	1.703761370
-1.030167262	3.334928297
0.125354767	0.048130610
0.361639659	0.380433765
-0.662412008	0.662846831
-0.651917140	0.499925456
-0.460467656	1.427760771
-0.423831940	0.575766780
1.214148839	0.158675152
-1.238554637	0.574263279
-0.528895696	0.371543112
1.061494191	0.946509050
11.195768990	3.793874130
-0.150626500	0.032732460
-0.194982529	0.430447937
-0.374271393	0.232307214
-0.533754985	3.697661102
1.254884084	1.670009521
-0.340307872	0.646323149
-0.382359187	0.048884602
0.006693522	0.003010768
-0.176338196	0.428412812
0.086118062	0.040973162
-0.256427765	0.486978864
0.841435750	0.343816723
0.063527425	0.064891599
-0.108334859	0.105041479
0.200682958	0.152551639
0.112697601	0.122335227
-0.720673879	0.944294656
-0.775961558	1.468209778
-1.443960190	1.474967683
-0.031832377	0.038410149
-0.322449366	0.461615552
-0.481424332	0.732882752
-0.096775691	0.268740410
0.885585785	0.563335068
-0.248289744	0.203852331
-1.900380452	0.476032472
-0.010862986	0.016504367
1.504176458	2.742394587
-1.151887258	1.240237896
-0.224388123	0.083034629
-0.657395681	1.128131099
1.619997660	0.431511405
0.000000000	-4.340000000e-008
-0.805700938	1.260372486
0.000000000	-4.340000000e-008
-0.560949961	0.615827725
-1.480879466	1.887059646
0.000000000	-4.340000000e-008
-0.413005829	0.316512887
0.000710805	0.000291434
0.074627558	0.093269341
0.000000000	-4.340000000e-008
0.000000000	-4.340000000e-008
0.248510361	0.294643714
2.273370743	2.907643972
0.000000000	-4.340000000e-008
-0.693305969	0.801732616
0.000000000	-4.340000000e-008
0.000000000	-4.340000000e-008
0.627126058	0.465368799
-0.280929565	0.195618648
-0.957899094	0.928774871
0.254718781	0.147236160
1.139338175	0.657214781
-0.314902623	0.746823966
0.223613103	0.296388297
0.000000000	-4.340000000e-008
0.000000000	-4.340000000e-008
-2.148911158	0.618552737
0.000000000	-4.340000000e-008
0.000000000	-4.340000000e-008
0.000000000	-4.340000000e-008
-1.158648173	1.042439205
-0.183434168	0.477578937
-0.891298930	1.710582202
-1.937171936	0.575394860
-0.275592804	0.315604888
-1.088524501	0.951999056
-1.166149139	0.832342713
-0.164026896	0.238783484
-0.239433924	0.266622658
-0.451726278	0.823060261
-0.389195124	0.250497918
-0.403668086	0.782336985
-0.413792292	0.381969842
-0.072324117	0.058075218
0.179693222	0.203958877
0.385684331	0.429039055
-0.579571406	0.951820501
0.266182582	0.366914769
0.870616277	1.160863326
-0.607152939	0.858794460
0.327880859	0.158684729
-2.214572271	0.689015469
-1.639718374	0.565649163
-0.321518580	0.175420489
-0.063751856	0.233521405
-1.843681971	0.993409668
-0.158519745	0.303451702
-0.194703420	0.676843494
-1.073708216	1.248543792
1.373497009	1.048214270
-0.407810847	1.289646878
-1.139219284	1.542653651
0.630726496	0.836653790
-0.623806000	0.602169135
1.546083450	0.517688000
-0.236837387	0.556875126
0.097711563	0.029189822
-0.784997940	2.530387464
0.145640055	0.261873570
0.203400294	0.145150669
1.359676361	0.829822491
-0.159362157	0.080538028
-0.103162766	0.289656473
-0.422387441	0.697254372
-0.246116002	0.216781459
-0.063769658	0.138753901
-0.482372920	0.967846782
-2.077891668	0.814947639
-1.535355250	1.383961304
0.784393946	0.834843992
-0.017021179	0.033009522
-0.000071200	0.000091300
-0.222874324	0.658081764
-0.325337092	0.564769531
-0.575787226	0.487558388
-1.303942998	2.945288509
-0.015839259	0.011047987
-0.304298401	1.202209435
0.593333562	0.349100301
0.461996078	0.285629333
-0.886367798	0.559944954
-0.869980494	0.744101815
-0.056242625	0.263196652
-0.311078389	0.176288750
-0.506054560	0.322629501
-0.481774648	0.193657046
-0.840305964	0.639095822
-0.116461436	0.194758545
-0.431378047	0.689015607
-0.585273107	1.794709874
0.033564885	0.015886289
-0.458507538	0.412036512
-0.527929306	0.430702678
0.298433940	0.406697047
2.525889715	1.040117771
-0.372638702	0.406106694
-1.221287409	0.796865674
-0.307751338	0.407111450
-0.458044688	0.280466142
-0.073514938	0.245854378
-1.872479121	0.761648697
-1.098131180	0.450434098
-1.022988637	0.509285124
-0.057099660	0.109396545
0.123593012	0.174494412
-0.502210617	0.341211206
-0.715256373	1.799115404
0.061747869	0.153542251
-0.837275823	0.370679548
-2.134647369	0.971673910
-0.118893305	0.183559003
0.169544856	0.123482571
0.686342239	1.332660092
0.182846069	0.480898722
-0.121901194	0.265942649
-0.721762339	2.668242764
0.019147873	0.034739473
0.089239120	0.026444093
-2.071938197	1.011731265
-1.303496679	1.381989997
-0.325622559	0.331552636
0.022476832	0.025152407
-0.502375285	2.699997390
0.146162033	0.475075452
0.167787552	0.087882056
-0.483599345	1.291833593
0.088151932	0.109960457
-0.103187561	0.196792101
-0.244626363	0.333883008
-0.661552429	0.867596742
-0.270882924	0.722464423
-0.330200195	0.496582446
-0.396043142	0.652686149
-0.303579966	0.227747812
-0.249272664	0.598295336
-0.144417445	0.268520792
-0.049108505	0.068001343
-0.357425690	0.301073512
-0.893900553	2.878584340
-1.379175822	1.795528023
0.501722336	0.651164067
-0.716814677	2.325920648
-0.792555491	1.307433973
-0.066628138	0.085166768
-1.939760208	0.346738142
-0.051721573	0.085341948
-0.434239070	0.308837388
0.938720067	0.417590277
-0.283417384	0.721152159
-0.385732015	0.588618445
-0.529139837	0.302280546
0.262127558	0.178280847
-1.399818420	0.958433422
-1.251135508	0.962963826
-0.543438594	0.674234795
-0.190778097	0.177486419
0.012828191	0.004825769
-0.586825689	0.443911077
0.208267848	0.370292432
0.385096232	0.958529001
0.077017466	0.328997310
-0.020434062	0.008623509
-1.212138494	1.010813913
-0.442101796	0.501447139
-0.123195648	0.126979099
0.077419281	0.257862098
0.150208155	0.605347827
1.568581263	1.214634392
0.045380274	0.076368126
-0.609896978	0.609054013
-0.768647512	3.044317840
-0.064313889	0.231312152
-0.062952677	0.082747315
0.921193441	0.762509973
-0.752039591	0.747808216
0.333569845	0.136345218
-0.522215525	1.963357839
-0.266672134	0.552523775
-0.034196854	0.066249246
-0.668607076	0.228353560
-0.503662745	0.889656948
-0.243259430	0.361215859
-1.752044678	1.130542511
0.017550151	0.012667532
-0.093060811	0.058210479
-1.186319987	0.439970612
0.553382874	1.999056109
0.489020030	0.700024013
0.658203125	0.239955019
0.840388616	0.811507579
-0.432525635	0.767175607
-0.591177622	1.758431043
-0.884481430	1.314991328
0.416828791	0.847972332
-0.464372635	0.435072382
-0.684499741	1.580873880
0.876165390	1.118007623
-0.207040151	0.257102946
-2.415992101	0.351782893
0.084232966	0.168890248
-0.019320170	0.019218015
-0.297852198	1.164563434
1.638483047	2.355686343
0.605363846	0.478808996
0.651939392	0.742465228
0.085954666	0.067309154
-3.133553823	0.844840917
-0.613883336	0.943436419
0.531044642	0.684979296
-0.141754786	0.196214651
-0.513363520	0.348200826
-0.037584305	0.023152166
-0.921548208	1.660765979
-1.720250448	1.142739837
-1.148057938	1.637497887
-0.982816696	1.813910552
-0.264965057	0.141036735
-1.723845800	1.263620462
-0.672821045	0.403297173
-0.133496602	0.266712567
-0.208663940	0.414920772
0.066195806	0.157080643
-2.112265905	0.179741600
-0.204922358	0.457623732
-0.182867050	0.185164484
0.899299622	0.687765727
0.150013606	0.223820920
0.486829758	1.176714998
-0.815029780	0.887268515
-0.773889542	0.918239867
0.760722160	0.212181365
-1.105815887	1.482145159
1.302068075	3.204927212
0.382314682	0.127642242
-0.910435359	0.396310755
-0.370244344	0.108363131
0.685758591	1.482973390
-2.400557836	0.897180497
-0.616868337	0.706302598
-2.830725352	1.827038226
-0.495524089	0.106538268
-2.091245651	3.525099133
0.531450907	1.746172665
2.890014648	0.428591974
0.404993057	0.052925013
