# Supplementary material for: Single-cell sensor analyses reveal signaling programs enabling Ras-G12C drug resistance
Source: Nat Chem Biol. 2024 Aug 5;21(1):47–58. doi: 10.1038/s41589-024-01684-4 (PMC11666463; doi:10.1038/s41589-024-01684-4)
Supplement: Supplementary file 13 — Source data and unprocessed western blots. [file 41589_2024_1684_MOESM13_ESM.zip › ED Fig 5/MIA_358: Biotin-MVP bar graph.txt]

	24 hr, -AMG-510	24 hr, -AMG-510	24 hr, -AMG-510	24 hr, -AMG-510	24 hr, -AMG-510	24 hr, -AMG-510	24 hr, -AMG-510	24 hr, -AMG-510	24 hr, -AMG-510	24 hr, -AMG-510	24 hr, -AMG-510	24 hr, -AMG-510	24 hr, -AMG-510	24 hr, -AMG-510	24 hr, -AMG-510	24 hr, -AMG-510	24 hr, -AMG-510	24 hr, +AMG-510	24 hr, +AMG-510	24 hr, +AMG-510	24 hr, +AMG-510	24 hr, +AMG-510	24 hr, +AMG-510	24 hr, +AMG-510	24 hr, +AMG-510	24 hr, +AMG-510	24 hr, +AMG-510	24 hr, +AMG-510	24 hr, +AMG-510	24 hr, +AMG-510	24 hr, +AMG-510	24 hr, +AMG-510	24 hr, +AMG-510	24 hr, +AMG-510
MIA PaCa-2	6	5	4	2	5	3	5	6	1	0	2	5	3	2	0	1		4	5	13	13	7	4	5	10	2	5	5	8	10	4	3	4
H358	5	7	4	6	2	0	0	8	12	14	5	3	5	4	3	2		7	20	19	6	5	3	10	9	11	9	15	6	22	11	12	13
