# Supplementary material for: Single-cell sensor analyses reveal signaling programs enabling Ras-G12C drug resistance
Source: Nat Chem Biol. 2024 Aug 5;21(1):47–58. doi: 10.1038/s41589-024-01684-4 (PMC11666463; doi:10.1038/s41589-024-01684-4)
Supplement: Supplementary file 13 — Source data and unprocessed western blots. [file 41589_2024_1684_MOESM13_ESM.zip › ED Fig 5/MIA_358: MVP vs Sc KD, MVP_GAPDH WB Bar graph.txt]

	+MVP KD	+MVP KD	+MVP KD	-MVP KD	-MVP KD	-MVP KD
MIA	0.0533	0.1035	0.0873	0.3525	0.4587	0.4992
H358	0.0212	0.0325	0.0168	0.2392	0.3776	0.2014
