# Supplementary material for: Single-cell sensor analyses reveal signaling programs enabling Ras-G12C drug resistance
Source: Nat Chem Biol. 2024 Aug 5;21(1):47–58. doi: 10.1038/s41589-024-01684-4 (PMC11666463; doi:10.1038/s41589-024-01684-4)
Supplement: Supplementary file 13 — Source data and unprocessed western blots. [file 41589_2024_1684_MOESM13_ESM.zip › ED Fig 5/MIA_358: Biotin-VDAC1 bar graph.txt]

	24 hr, -AMG-510	24 hr, -AMG-510	24 hr, -AMG-510	24 hr, -AMG-510	24 hr, -AMG-510	24 hr, -AMG-510	24 hr, -AMG-510	24 hr, -AMG-510	24 hr, -AMG-510	24 hr, -AMG-510	24 hr, -AMG-510	24 hr, -AMG-510	24 hr, -AMG-510	24 hr, -AMG-510	24 hr, -AMG-510	24 hr, -AMG-510	24 hr, -AMG-510	24 hr, +AMG-510	24 hr, +AMG-510	24 hr, +AMG-510	24 hr, +AMG-510	24 hr, +AMG-510	24 hr, +AMG-510	24 hr, +AMG-510	24 hr, +AMG-510	24 hr, +AMG-510	24 hr, +AMG-510	24 hr, +AMG-510	24 hr, +AMG-510	24 hr, +AMG-510	24 hr, +AMG-510	24 hr, +AMG-510	24 hr, +AMG-510	24 hr, +AMG-510
MIA	0	0	4	2	2	3	0	3	1	0	2	5	3	0	1	1		0	5	4	3	2	4	2	10	2	11	1	8	8	4	3	3
H358	0	0	4	2	2	0	0	8	2	4	5	3	3	4	2	2		7	14	9	6	5	1	10	9	11	9	5	6	10	1	2	3	5
