# Supplementary material for: Single-cell sensor analyses reveal signaling programs enabling Ras-G12C drug resistance
Source: Nat Chem Biol. 2024 Aug 5;21(1):47–58. doi: 10.1038/s41589-024-01684-4 (PMC11666463; doi:10.1038/s41589-024-01684-4)
Supplement: Supplementary file 13 — Source data and unprocessed western blots. [file 41589_2024_1684_MOESM13_ESM.zip › ED Fig 5/mia_c_24.txt]

mia_c_24	mia_c_24
0.000000000	-4.340000000e-008
0.000000000	-4.340000000e-008
0.000000000	-4.340000000e-008
0.000000000	-4.340000000e-008
0.000000000	-4.340000000e-008
0.000000000	-4.340000000e-008
0.000000000	-4.340000000e-008
0.672171911	0.414691372
0.389243444	0.887130098
-0.763405482	1.593122490
0.357447306	0.346832090
1.199714661	1.190321916
0.000000000	-4.340000000e-008
0.000000000	-4.340000000e-008
-1.812780380	0.941831234
0.516010284	0.248798911
-1.611465454	4.334064179
-0.086883545	0.187891969
-2.199817657	1.016359660
-0.114510854	0.256115854
0.642683665	0.823704724
-1.005027135	0.775215268
-0.575066884	1.667268626
-0.258272171	0.206536117
-1.447172165	0.821053717
-0.691128413	1.564385859
0.000000000	-4.340000000e-008
0.036334991	0.012525080
-4.096761068	3.409055859
0.000000000	-4.340000000e-008
1.162492752	0.792653473
-0.328836441	0.130226743
-0.030499140	0.045159833
0.000000000	-4.340000000e-008
0.542577744	1.117698986
1.118997574	0.232607536
-0.598794937	0.413880695
0.208683650	0.419317125
0.000000000	-4.340000000e-008
-0.225479762	0.961174095
-1.038017909	0.619422345
-1.828119278	3.011158654
2.341548920	2.139738101
1.080553691	0.915229210
-1.222419739	1.780858910
-1.992891947	3.107106859
-0.918305715	1.759968302
-0.198551178	0.120931822
0.000000000	-4.340000000e-008
-1.056912740	0.853650602
0.092074712	0.146388335
0.171113332	0.217196970
-1.058964411	0.566939096
0.223042806	0.233944793
-0.100851059	0.142486741
0.293898265	0.459787932
0.458276749	2.025748006
-0.968511581	1.983688134
1.333850861	0.995563655
0.399150848	0.985004315
0.000000000	-4.340000000e-008
0.000000000	-4.340000000e-008
-0.343418121	0.531475825
0.000000000	-4.340000000e-008
-0.695869446	1.217096613
-0.081621806	0.033023472
0.000000000	-4.340000000e-008
0.000000000	-4.340000000e-008
0.000000000	-4.340000000e-008
0.442379634	0.500838323
0.000000000	-4.340000000e-008
0.000000000	-4.340000000e-008
0.477368037	0.643702536
0.412563960	0.337459781
0.163291931	0.145661774
0.220465342	0.188905513
0.000000000	-4.340000000e-008
0.000000000	-4.340000000e-008
0.382771174	0.433182720
-0.009258906	0.004239882
-0.511101405	0.824235281
-0.667352041	0.385080953
1.331683477	0.856051612
0.971005122	0.873116101
-0.752628962	0.931994979
0.000000000	-4.340000000e-008
0.000000000	-4.340000000e-008
-0.331647873	0.320520494
0.000000000	-4.340000000e-008
0.000000000	-4.340000000e-008
-0.250243505	0.098052969
0.487644196	0.281855744
-0.599777857	1.235033628
0.535695394	1.304673510
-0.041404088	0.068528561
-1.558630625	2.438872219
-0.838698705	0.236644804
0.492192586	1.260632044
-1.523811976	1.104083531
-2.545068741	3.208797878
-0.198553085	0.171208575
-1.635733287	2.798438960
-0.689336777	1.619499322
-2.048853556	2.265473761
-2.192946116	1.081100200
-1.234369914	2.003834055
0.543397903	0.562612912
-0.678084056	0.326578782
-0.372811000	0.577065070
1.932527542	0.739430004
0.000000000	-4.340000000e-008
0.000000000	-4.340000000e-008
0.547369639	1.439677965
-1.889168421	3.916204215
0.373434703	0.331491935
0.843851089	1.674116954
-1.038291295	0.316184126
-0.302991867	0.584652683
-2.138373057	3.805548377
-0.930998484	2.142027395
-1.825503667	0.825365072
-0.195189794	0.316933001
-1.421755473	1.833327880
-0.104746501	0.086660588
-0.384366353	2.195993206
0.625055949	0.131518803
-0.279829661	1.618260616
0.943953832	0.945271230
0.536586126	0.829115044
-0.568269730	1.105611895
-0.751700083	0.612993784
-0.878197988	0.855210085
0.457611720	0.204428401
-3.122341156	2.996650546
-0.370278676	0.960991694
0.301296234	0.321121471
-0.863645554	2.044378186
-1.079252243	1.863178442
-0.413624446	0.544818727
-1.006124496	0.916019578
-1.877229055	1.436476348
-0.125278473	0.082478162
-1.693002701	1.555798782
0.420365651	1.263698597
-0.120634079	0.273722797
-1.335780462	2.343751012
-1.613752365	1.162461557
-0.119352341	0.135771872
-0.728788376	1.019252481
-0.219317754	0.554526093
-2.137392680	1.474508852
0.211654663	0.466379010
1.174485524	1.273225652
-0.316448847	0.555970262
-0.332121531	0.196279656
-0.120209376	0.068305448
0.469928741	0.149083948
-2.462105433	2.991764885
-2.058984756	4.829720680
-0.772612890	2.228562967
-1.476695379	2.483242377
0.417403539	0.656479938
0.732870102	0.704759186
0.802604040	0.782429187
0.993629456	0.799824716
-0.661612829	1.064926951
-0.240032196	0.535586199
-0.353306452	1.894933606
0.286518097	0.272679267
-0.980058034	0.910715821
-1.211554209	2.023629851
0.407915751	2.350649218
-1.108833949	0.198345381
-0.044219335	0.041989330
0.498868942	1.569171704
-0.001732508	0.003269426
-0.822111130	1.314828917
-0.415770849	0.915592909
-1.579846700	0.721366581
-1.251930873	0.871401123
0.964843750	0.647951807
-0.624046961	1.668687482
-0.686909358	0.174552528
-0.452595393	0.845130032
-0.108060201	0.202296765
0.208723704	0.563946564
-0.242244085	0.368985536
0.215222041	0.598755840
-0.480553945	0.239187697
-1.086546580	1.860392272
-0.855482101	1.624286263
-0.207421621	0.235604157
-0.201965332	0.429577789
-1.236927668	0.748082696
-1.989458720	2.146802013
1.338911692	2.024672526
0.142964045	0.166525219
0.573428472	0.256448042
-2.714948654	3.023193296
-1.065032323	2.650176971
0.111621221	0.043790857
-0.013889949	0.027998549
-0.331315994	0.846581572
-1.225572586	3.127022416
-0.156058629	0.531125910
-0.367884954	0.724702970
0.247756322	0.279372859
0.039354960	0.049141057
0.534262339	0.408385847
-1.106304804	1.371747538
-0.004081090	0.001904073
-0.241522471	0.608472558
0.098805745	0.138825578
0.389698029	1.441718452
-0.729341507	1.472312261
-0.078828176	0.211604469
-0.051295598	0.068905260
-0.246904373	0.489504906
-1.360561371	0.930774702
-1.987847646	1.606702345
-0.226130168	0.870622054
1.295700073	0.836517731
-0.253448486	0.318345375
-0.305514018	0.493662594
-1.044641495	1.996030039
0.363629023	0.421142577
-2.874176661	1.781716236
1.633700053	1.653085131
1.140645981	0.682585010
-0.079246521	0.119343259
-1.494180044	2.469296468
0.135810216	0.164628920
-0.499254227	0.590467716
-1.196407318	0.694257835
-2.493375142	4.139781272
-2.251748403	1.743361503
-2.186418533	0.871829831
-0.235118866	0.480206112
-0.807294210	0.468656069
-0.436047236	0.679286297
-0.478071213	1.270258324
0.244366964	0.464254033
-2.559147517	1.891866784
-0.534429550	1.184231262
0.284816742	0.076291797
0.662106832	0.235492054
1.524953842	0.941472958
-1.925869624	3.025148479
-2.303644816	0.947566572
0.399126689	0.333875638
0.076386770	0.148331834
-0.371534983	1.839313026
-3.305958430	2.307023314
0.294686635	1.254618187
-0.028115590	0.018015893
-1.002904256	1.346414461
0.027489344	0.011901339
0.504490534	1.553399372
-0.248161316	0.109314698
-0.038647334	0.082742419
-1.189469655	1.283681469
-2.236998876	2.878606554
-0.281662623	0.225205715
-0.932757696	2.228677163
-1.648794174	1.502933996
0.130170822	0.063696067
-5.195550283	5.350226417
0.223300298	0.045956954
0.330451965	1.906819692
7.988417943	4.090320725
0.301055272	0.679332224
-0.803627650	1.554425358
1.644415538	1.080846620
2.450693766	1.217787925
0.190389633	0.189784379
0.048536936	0.071991045
-0.558325450	1.042315642
1.745590210	0.856415964
-0.243869146	0.306188935
-0.866928736	1.687183020
-0.061836878	0.044487163
-0.132032394	0.111625783
-1.880014420	1.260335217
-0.761649450	0.894007788
-2.196195602	1.497963614
-0.164466858	0.044145499
-0.336767832	0.460383425
0.059743881	0.027344893
-0.506155014	0.186955293
2.112252553	1.183638128
-0.510335286	1.265618715
0.169506073	0.117351499
0.813187917	2.194590869
4.186883291	0.675084496
-1.398389181	1.488958002
-0.192817688	0.495667873
-1.164718628	0.584551821
-2.955355326	4.140133686
-3.218304316	1.873894146
-0.210486730	0.490601051
-0.424686432	0.543733277
-1.158102036	0.657373239
-0.272277196	0.267151312
-0.414520264	0.899545416
0.164773941	0.136979873
-1.387977600	0.618169557
-0.401438395	0.098247684
0.040308634	0.074281625
-1.204314550	2.074700090
-1.172985713	1.049955589
-1.334829966	2.822558587
-1.126403173	0.846113135
0.132219950	0.076678863
0.055653890	0.126502983
1.779005051	0.337633471
2.805408478	0.502651927
