# Supplementary material for: Single-cell sensor analyses reveal signaling programs enabling Ras-G12C drug resistance
Source: Nat Chem Biol. 2024 Aug 5;21(1):47–58. doi: 10.1038/s41589-024-01684-4 (PMC11666463; doi:10.1038/s41589-024-01684-4)
Supplement: Supplementary file 13 — Source data and unprocessed western blots. [file 41589_2024_1684_MOESM13_ESM.zip › ED Fig 5/358_c_4.txt]

358_c_4	358_c_4
0.031219482	0.022117129
0.000000000	-4.340000000e-008
0.000000000	-4.340000000e-008
0.000000000	-4.340000000e-008
0.000000000	-4.340000000e-008
0.000000000	-4.340000000e-008
0.000000000	-4.340000000e-008
-0.052959442	0.045904130
-0.995204290	0.802355408
-4.911081950	2.979371920
-0.578160604	0.289789638
-1.222981135	1.274245841
0.000000000	-4.340000000e-008
0.000000000	-4.340000000e-008
-1.917702357	1.834211440
-0.458250046	0.415302244
-1.004540761	2.067964719
0.257728577	0.144318177
-1.915100733	0.909758444
0.036825816	0.112899091
0.162112554	0.310227346
-1.873596827	1.003447737
-0.997708003	1.992008170
0.073183060	0.097806025
-1.041330338	1.028155677
-1.316090266	1.861904027
0.000000000	-4.340000000e-008
0.000000000	-4.340000000e-008
1.809205373	0.280176419
0.000000000	-4.340000000e-008
-1.010292053	1.943860202
0.166462580	0.101098917
0.112751007	0.233263206
0.000000000	-4.340000000e-008
-0.324452718	0.568783201
-1.588336945	0.418321069
-0.731864293	0.808583872
1.716157277	1.256390778
0.000000000	-4.340000000e-008
-0.569478989	2.237345301
0.178070704	0.276358724
-1.154566447	2.536410258
-0.538468043	0.891067870
-0.544658661	0.500920115
-2.283263524	1.351889558
-1.899622599	2.072925194
-0.110385259	0.300712186
0.847909927	0.422471688
-4.011672338	3.971321986
-0.353038788	0.712708802
-0.563496272	0.316410911
-0.233692805	0.478585763
0.362326940	0.244628334
0.087860107	0.196960776
-0.753765106	0.483211958
-0.404274623	1.912104266
0.801360448	0.370532438
-0.445624669	0.229714484
0.541551590	0.800950927
-0.577370962	1.352223116
0.000000000	-4.340000000e-008
-0.043098450	0.023483809
-2.250517209	2.470466298
-0.505883535	0.265075726
-1.086299896	0.867893037
0.074748993	0.054971129
0.000000000	-4.340000000e-008
0.113430659	0.160512791
-3.202496211	2.235612004
-0.841796239	1.344665541
0.000000000	-4.340000000e-008
0.565895716	0.431095875
-0.262900035	0.270343468
0.000000000	-4.340000000e-008
0.000000000	-4.340000000e-008
0.813915253	0.241183857
0.000000000	-4.340000000e-008
0.000000000	-4.340000000e-008
0.286014557	0.095623066
1.010084152	0.624093789
-1.017388026	1.226203076
-1.171411514	2.769881075
-0.698180834	0.217077989
-0.137056351	0.084498689
-0.657194138	0.935805164
0.000000000	-4.340000000e-008
0.438619614	0.317096598
-3.666599274	1.642133290
0.000000000	-4.340000000e-008
0.621128082	0.586814672
0.000000000	-4.340000000e-008
0.000000000	-4.340000000e-008
-1.716438929	1.240196128
0.280659358	0.762778125
-0.344102224	0.353940342
-3.164216359	3.383716899
-0.046984355	0.015018176
-0.622624079	1.476279136
-0.433945974	1.135505819
0.487651189	1.979525956
-0.447317123	0.250314633
-3.411790212	3.441804768
-0.632487615	1.258251701
-2.591030121	1.949586920
-2.354614258	1.221414661
-2.056582133	1.643010188
-2.127080599	0.935816877
-0.349212646	0.576802070
-2.082330068	0.689238115
1.878293355	0.999869044
-0.448601405	0.421708588
0.000000000	-4.340000000e-008
-0.968401591	2.798533605
-0.577044805	2.718310316
-0.165361404	0.393249265
0.092781067	0.067992158
0.102837245	0.206047044
-0.879868189	3.468759090
-0.888303121	0.961725738
0.308645884	0.233753494
-0.865778605	0.655354973
0.018010457	0.017811911
-1.277236938	0.741076029
-0.158704758	0.378696273
0.790301005	1.146021850
-0.928827922	0.280956684
-0.244726817	0.582712473
0.203308741	0.112181973
-0.294276555	0.338386454
-0.195065180	0.533074959
-0.157094320	0.122218607
0.812812169	0.542559715
-0.500579834	1.088070873
-1.123266856	3.087154681
-0.084239960	0.258472405
0.592707952	0.491873964
-0.286077499	0.417525504
-0.394152323	1.468133163
-0.833017985	0.814806685
-2.215178808	3.067298806
-0.866238912	1.046765149
0.798956553	0.746574132
0.223941167	0.185797986
2.008927027	3.919196909
-0.001413981	0.003650648
-1.169940948	2.416581950
-2.698493958	1.642041072
-0.483903885	1.766262053
-0.905413310	2.303859597
0.187669754	0.672686106
0.033756892	0.023055191
-0.139064789	0.229139412
-0.157284419	0.383431597
-0.115779877	0.119038743
-3.494225184	3.597655829
-0.393749237	0.603215589
-1.589158376	1.117801603
-1.478954951	2.289414076
-0.670296987	1.039940189
-1.145683289	1.849024795
-0.514361699	0.455246207
1.215142568	0.539459423
0.590743383	0.447282826
0.946869532	0.842857328
0.009772619	0.009906979
-1.261976242	1.903924855
-0.464202881	0.850229483
1.012146632	0.981780053
0.629751841	0.357922059
-0.746456782	1.987622326
-0.653289159	2.471241523
-0.328409195	0.628460680
-0.471352895	0.135384660
0.358424505	0.299378482
-0.501123428	1.860776685
-0.284693400	1.079733678
-0.170400620	0.214212929
-0.722997030	2.380726942
0.194231033	0.388307808
0.160512288	0.143856775
0.925591787	0.817468401
0.043722788	0.066688449
-0.962790171	0.832778709
-0.579817454	2.103188192
0.927103678	2.250279395
-0.207197825	0.803304861
-0.820093155	1.245751934
-0.023565292	0.071024822
-0.628807068	0.375475693
0.906174978	0.326001445
-1.022535960	0.762367090
-0.670600891	0.615081136
-0.239774704	0.509575563
-1.977601369	2.033093357
0.044725418	0.043979412
-0.868511836	3.154729811
-0.796318690	0.327908916
0.136943181	0.194186694
-2.232842763	4.025612578
-0.145831426	0.232015819
-0.286762238	0.198364988
-3.314440409	2.038450024
-0.044996262	0.036744630
-0.916948954	2.488786627
-0.086475372	0.162766846
-0.576026917	0.778774617
-0.100310008	0.098580231
-0.017494202	0.027894095
0.359800339	0.305786086
0.008680979	0.021529247
-0.052682241	0.126771008
-0.940190633	1.648171265
-0.580188751	2.298830571
-0.692989349	1.009159161
-0.276773453	0.591245161
-0.133302053	0.103269153
-0.607990265	1.585144181
0.009780248	0.005576162
0.154384613	0.037648098
-0.764076233	1.412643483
-0.930874507	1.350175604
0.206396421	0.077825862
0.313523610	0.373895916
-0.502377192	1.142741021
-1.917690913	1.287225099
-0.623554866	0.380081028
-2.469158808	3.594212990
1.194837570	1.152460642
0.969254176	0.533750717
0.512610753	1.609656620
-1.743529638	2.053678744
-0.415093740	1.555199185
-0.228628159	1.033490722
0.000000000	-4.340000000e-008
-1.597294490	4.070481064
-1.975533803	2.872358130
0.333463033	0.111577134
-1.274400711	0.629407267
0.000000000	-4.340000000e-008
0.910013835	2.702482991
-0.333321253	0.317231214
1.458917618	1.252401038
-2.627660751	1.732376701
-0.637766520	2.172037170
-2.730590820	2.912858127
-1.042175293	0.968232886
0.644746145	0.321767228
-0.026191711	0.061453114
-0.620372772	1.241804138
-0.538347880	0.602502052
0.234572728	0.147727370
0.240262349	0.592295338
-0.785524368	1.741641369
0.115657806	0.150889939
-0.141337713	0.059229149
-1.107961655	4.440523646
0.000000000	-4.340000000e-008
0.936400731	1.290561529
-1.529431661	0.848295961
0.000000000	-4.340000000e-008
-1.979809443	1.429646444
-2.287240982	1.545967813
-0.017475128	0.020967772
-0.336055756	0.254467945
-0.852745692	1.636847885
1.958659490	2.337362283
-3.413214366	4.087541354
0.569659551	0.806674697
-0.073256811	0.222770439
0.493151983	0.072045634
-0.502346675	2.054076627
-1.513362885	2.959637547
-0.783846537	0.854477453
0.607829412	0.265314744
0.562568029	1.113096151
-0.945499420	1.180351444
-1.782589595	0.954431801
-4.025178909	1.776215586
-0.223288218	0.489075280
-0.674882253	0.251613509
-1.452329636	0.808317404
-0.126853943	0.170895914
0.331186930	0.474247295
0.223758062	0.289452674
-1.452819824	0.565870150
-0.435131073	0.529778568
0.023450216	0.006534655
0.274298350	0.296469376
-0.366783460	0.171199344
-0.715834936	0.181442782
0.943373998	3.023853260
0.824434280	1.116051250
0.482744853	2.152349872
-5.891330719	1.078504050
-1.138034185	1.605870616
-0.680222193	0.752068218
0.570993423	0.417494062
-0.159960429	0.277040323
-1.639576594	0.934538640
-0.664044062	1.353956960
0.755924225	0.947748386
0.202729543	0.595496390
-1.044465065	0.831089260
-1.491327286	4.449040184
-1.273829142	1.139324336
0.000000000	-4.340000000e-008
-0.291391373	0.097917730
-1.901332219	3.249624372
0.274110794	0.069854130
-0.565149625	0.445643107
0.000000000	-4.340000000e-008
-0.886818568	1.699929355
0.000000000	-4.340000000e-008
-0.058471680	0.091842571
-1.076841354	0.189153065
-2.841327667	0.537610578
