# Supplementary material for: Single-cell sensor analyses reveal signaling programs enabling Ras-G12C drug resistance
Source: Nat Chem Biol. 2024 Aug 5;21(1):47–58. doi: 10.1038/s41589-024-01684-4 (PMC11666463; doi:10.1038/s41589-024-01684-4)
Supplement: Supplementary file 14 — Source data and unprocessed western blots. [file 41589_2024_1684_MOESM14_ESM.zip]

Archive with 14 entries (13 files):
- ED Fig 6/
- ED Fig 6/358: golgi-Ras-LOCKR-PL, MVP biotin WB.txt
- __MACOSX/ED Fig 6/._358: golgi-Ras-LOCKR-PL, MVP biotin WB.txt
- ED Fig 6/.DS_Store
- __MACOSX/ED Fig 6/._.DS_Store
- ED Fig 6/358: MVP KD, localized Ras-LOCKRs, bar graph.txt
- __MACOSX/ED Fig 6/._358: MVP KD, localized Ras-LOCKRs, bar graph.txt
- ED Fig 6/358: MVP KD, Golgi-Ras-LOCKRs AMG time course.txt
- __MACOSX/ED Fig 6/._358: MVP KD, Golgi-Ras-LOCKRs AMG time course.txt
- ED Fig 6/Gels for EDFig 6.pdf
- ED Fig 6/MIA: MVP KD, localized Ras-LOCKRs, bar graph.txt
- __MACOSX/ED Fig 6/._MIA: MVP KD, localized Ras-LOCKRs, bar graph.txt
- ED Fig 6/PLA puncta controls.txt
- __MACOSX/ED Fig 6/._PLA puncta controls.txt
