# Supplementary material for: Single-cell sensor analyses reveal signaling programs enabling Ras-G12C drug resistance
Source: Nat Chem Biol. 2024 Aug 5;21(1):47–58. doi: 10.1038/s41589-024-01684-4 (PMC11666463; doi:10.1038/s41589-024-01684-4)
Supplement: Supplementary file 14 — Source data and unprocessed western blots. [file 41589_2024_1684_MOESM14_ESM.zip › ED Fig 6/358: golgi-Ras-LOCKR-PL, MVP biotin WB.txt]

+DMSO	+AMG-510
0.0052	0.1243
0.0025	0.1224
0.0055	0.0714
