# Supplementary material for: Single-cell sensor analyses reveal signaling programs enabling Ras-G12C drug resistance
Source: Nat Chem Biol. 2024 Aug 5;21(1):47–58. doi: 10.1038/s41589-024-01684-4 (PMC11666463; doi:10.1038/s41589-024-01684-4)
Supplement: Supplementary file 14 — Source data and unprocessed western blots. [file 41589_2024_1684_MOESM14_ESM.zip › ED Fig 6/MIA: MVP KD, localized Ras-LOCKRs, bar graph.txt]

	0	0	0	0	0	0	0	0	0	0	0	0	0	0	0	0	0	4	4	4	4	4	4	4	4	4	4	4	4	4	4	4	4	4	24	24	24	24	24	24	24	24	24	24	24	24	24	24	24
PM	1.171583850	1.172835320	1.305959420	1.191426510	1.226810640	1.179289200	1.029655250	1.105160820	1.192664740	1.040093710	1.143882630	1.118204930	1.108114050	1.122025770	1.149305670	1.125892160		0.444948610	0.404839750	0.399156260	0.438287930	0.433750220	0.416919530	0.495664190	0.547090810	0.567731860	0.547354800	0.511609560	0.509712890	0.465685620	0.483837990	0.436341890	0.430051100		0.456642950	0.479347630	0.620514520	0.661422010	0.626817030	0.639163550	0.600027210	0.631410790	0.481889780	0.612210660	0.590877580	0.472115250	0.410796000	0.476333360	0.557762000
ER	1.118416940	1.064655880	1.065175770	1.054549620	1.116469070	1.038432320	0.923038630	0.913823590	0.964308670	0.944984860	0.965278570	0.959920440	0.936999100	0.923265880	0.922203840	0.791217100		0.749684590	0.740424830	0.745321900	0.770409890	0.788352760	0.795110190	0.853281440	0.623046400	0.584394230	0.566502620	0.555911750	0.686103540	0.629716700	0.683126770	0.675687110	0.782904080		0.824138890	0.884577920	0.896260370	0.820747560	0.895642460	1.026199680	1.053789000	0.994601230	0.761878530	1.037258930	0.879158710	0.942731230	0.765391550	0.806344070	0.843432570
Golgi	1.022136546	0.992391217	1.016355034	1.024010140	1.082348905	1.048678196	1.056574828	1.049315051	1.106487438	0.905763227	0.971996418	0.956039160	0.777425416	0.776150266	0.943898368	0.953684289		0.978170616	0.880900935	0.904356400	0.797973933	0.763492591	0.602325646	0.653317316	0.749344751	1.134987304	0.998127063	0.938925417	0.581837707	0.523367923	0.675454103	0.679830543	0.672027953		0.738422712	0.869863851	0.891392396	1.031898223	0.777184088	0.785985926	1.017732302	1.043753468	0.772922253	1.056228677	0.885818713	0.865513119	0.683304990	0.990176789	0.707158324
[truncated: 36 more columns]
