# Supplementary material for: Single-cell sensor analyses reveal signaling programs enabling Ras-G12C drug resistance
Source: Nat Chem Biol. 2024 Aug 5;21(1):47–58. doi: 10.1038/s41589-024-01684-4 (PMC11666463; doi:10.1038/s41589-024-01684-4)
Supplement: Supplementary file 14 — Source data and unprocessed western blots. [file 41589_2024_1684_MOESM14_ESM.zip › ED Fig 6/PLA puncta controls.txt]

+biotin	+MVP KD, +biotin	-biotin
7	1	0
5	2	1
7	1	0
8	0	1
11	1	1
6	0	0
16	2	1
8	4	0
8	1	1
3	0	0
20	1	0
4	0	1
2	2	0
8	0	0
