# Supplementary material for: Single-cell sensor analyses reveal signaling programs enabling Ras-G12C drug resistance
Source: Nat Chem Biol. 2024 Aug 5;21(1):47–58. doi: 10.1038/s41589-024-01684-4 (PMC11666463; doi:10.1038/s41589-024-01684-4)
Supplement: Supplementary file 15 — Source data. [file 41589_2024_1684_MOESM15_ESM.zip]

Archive with 7 entries (6 files):
- ED Fig 7/
- ED Fig 7/.DS_Store
- __MACOSX/ED Fig 7/._.DS_Store
- ED Fig 7/MIA: MVP:Ras PLA bar graph.txt
- __MACOSX/ED Fig 7/._MIA: MVP:Ras PLA bar graph.txt
- ED Fig 7/358: MVP:Ras PLA bar graph.txt
- __MACOSX/ED Fig 7/._358: MVP:Ras PLA bar graph.txt
