# Supplementary material for: Single-cell sensor analyses reveal signaling programs enabling Ras-G12C drug resistance
Source: Nat Chem Biol. 2024 Aug 5;21(1):47–58. doi: 10.1038/s41589-024-01684-4 (PMC11666463; doi:10.1038/s41589-024-01684-4)
Supplement: Supplementary file 15 — Source data. [file 41589_2024_1684_MOESM15_ESM.zip › ED Fig 7/MIA: MVP:Ras PLA bar graph.txt]

	-AMG-510, 24hr	-AMG-510, 24hr	-AMG-510, 24hr	-AMG-510, 24hr	-AMG-510, 24hr	-AMG-510, 24hr	-AMG-510, 24hr	-AMG-510, 24hr	-AMG-510, 24hr	-AMG-510, 24hr	-AMG-510, 24hr	-AMG-510, 24hr	-AMG-510, 24hr	-AMG-510, 24hr	+AMG-510, 24hr	+AMG-510, 24hr	+AMG-510, 24hr	+AMG-510, 24hr	+AMG-510, 24hr	+AMG-510, 24hr	+AMG-510, 24hr	+AMG-510, 24hr	+AMG-510, 24hr	+AMG-510, 24hr	+AMG-510, 24hr	+AMG-510, 24hr	+AMG-510, 24hr	+AMG-510, 24hr
MVP:KRas	2	2	2	8	5	10	4	3	3	3	4	8	1	1	0	1	1	8	2	5	6	1	7	4	5	10	1	3
MVP:HRas	0	0	0	1	1	0	1	2	0	1	1	0	1	0	13	11	3	14	6	5	4	2	24	0	7	8	5	7
MVP:NRas	1	5	0	2	1	0	0	1	3	0	1	1	0	0	12	1	12	11	1	12	1	10	14	8	4	3	7	4
