# Supplementary material for: Single-cell sensor analyses reveal signaling programs enabling Ras-G12C drug resistance
Source: Nat Chem Biol. 2024 Aug 5;21(1):47–58. doi: 10.1038/s41589-024-01684-4 (PMC11666463; doi:10.1038/s41589-024-01684-4)
Supplement: Supplementary file 15 — Source data. [file 41589_2024_1684_MOESM15_ESM.zip › ED Fig 7/358: MVP:Ras PLA bar graph.txt]

	-AMG-510, 24hr	-AMG-510, 24hr	-AMG-510, 24hr	-AMG-510, 24hr	-AMG-510, 24hr	-AMG-510, 24hr	-AMG-510, 24hr	-AMG-510, 24hr	-AMG-510, 24hr	-AMG-510, 24hr	-AMG-510, 24hr	-AMG-510, 24hr	-AMG-510, 24hr	-AMG-510, 24hr	+AMG-510, 24hr	+AMG-510, 24hr	+AMG-510, 24hr	+AMG-510, 24hr	+AMG-510, 24hr	+AMG-510, 24hr	+AMG-510, 24hr	+AMG-510, 24hr	+AMG-510, 24hr	+AMG-510, 24hr	+AMG-510, 24hr	+AMG-510, 24hr	+AMG-510, 24hr	+AMG-510, 24hr
MVP:KRas	4	10	3	8	4	1	7	3	3	3	6	8	3	1	2	5	4	6	0	3	3	0	1	10	4	3	2	2
MVP:HRas	0	0	0	1	1	0	1	3	2	3	0	1	0	0	12	11	11	14	16	25	24	20	23	12	17	10	14	13
MVP:NRas	2	1	0	1	0	0	0	1	2	1	1	1	3	0	6	14	13	24	28	35	33	15	20	14	23	27	12	5
