# Supplementary material for: Single-cell sensor analyses reveal signaling programs enabling Ras-G12C drug resistance
Source: Nat Chem Biol. 2024 Aug 5;21(1):47–58. doi: 10.1038/s41589-024-01684-4 (PMC11666463; doi:10.1038/s41589-024-01684-4)
Supplement: Supplementary file 16 — Source data. [file 41589_2024_1684_MOESM16_ESM.zip]

Archive with 31 entries (30 files):
- ED Fig 8/
- ED Fig 8/MIA: Mito-Ras-LOCKRs control raw fret bar graph.txt
- __MACOSX/ED Fig 8/._MIA: Mito-Ras-LOCKRs control raw fret bar graph.txt
- ED Fig 8/358_MIA: Glucose consumption, AMG-510.txt
- __MACOSX/ED Fig 8/._358_MIA: Glucose consumption, AMG-510.txt
- ED Fig 8/358: Mito-D141 WT_R89L, or +MVP KD, G12Ci time course.txt
- __MACOSX/ED Fig 8/._358: Mito-D141 WT_R89L, or +MVP KD, G12Ci time course.txt
- ED Fig 8/MIA: Mito-D141 WT_R89L, or +MVP KD, G12Ci time course.txt
- __MACOSX/ED Fig 8/._MIA: Mito-D141 WT_R89L, or +MVP KD, G12Ci time course.txt
- ED Fig 8/mito-Ras-LOCKR-S vs pErk.txt
- __MACOSX/ED Fig 8/._mito-Ras-LOCKR-S vs pErk.txt
- ED Fig 8/MIA_358: Giantin-Hsp60 colocalization, G12Ci .txt
- __MACOSX/ED Fig 8/._MIA_358: Giantin-Hsp60 colocalization, G12Ci .txt
- ED Fig 8/358: Mito-Ras-LOCKR-S colocalization.txt
- __MACOSX/ED Fig 8/._358: Mito-Ras-LOCKR-S colocalization.txt
- ED Fig 8/358, MIA: cytoPercevalHR RasON.txt
- __MACOSX/ED Fig 8/._358, MIA: cytoPercevalHR RasON.txt
- ED Fig 8/MIA_358: -_+MVP KD, KRas:VDAC PLA puncta bar graph.txt
- __MACOSX/ED Fig 8/._MIA_358: -_+MVP KD, KRas:VDAC PLA puncta bar graph.txt
- ED Fig 8/MIA_358: MVP-Hsp60 colocalization, G12Ci .txt
- __MACOSX/ED Fig 8/._MIA_358: MVP-Hsp60 colocalization, G12Ci .txt
- ED Fig 8/MIA: Cyto-PercevalHR, -_+ KD, G12Ci time course.txt
- __MACOSX/ED Fig 8/._MIA: Cyto-PercevalHR, -_+ KD, G12Ci time course.txt
- ED Fig 8/MIA_358: -_+MVP KD, KRas:VDAC PLA puncta, cytoPercevalHR correlation.txt
- __MACOSX/ED Fig 8/._MIA_358: -_+MVP KD, KRas:VDAC PLA puncta, cytoPercevalHR correlation.txt
- ED Fig 8/358_MIA: Lactate, AMG-510.txt
- __MACOSX/ED Fig 8/._358_MIA: Lactate, AMG-510.txt
- ED Fig 8/358: Mito Ras-LOCKRs, G12Ci and Ras ON time course.txt
- __MACOSX/ED Fig 8/._358: Mito Ras-LOCKRs, G12Ci and Ras ON time course.txt
- ED Fig 8/358: Mito-Ras-LOCKRs control raw fret bar graph.txt
- __MACOSX/ED Fig 8/._358: Mito-Ras-LOCKRs control raw fret bar graph.txt
