# Supplementary material for: Single-cell sensor analyses reveal signaling programs enabling Ras-G12C drug resistance
Source: Nat Chem Biol. 2024 Aug 5;21(1):47–58. doi: 10.1038/s41589-024-01684-4 (PMC11666463; doi:10.1038/s41589-024-01684-4)
Supplement: Supplementary file 16 — Source data. [file 41589_2024_1684_MOESM16_ESM.zip › ED Fig 8/358_MIA: Glucose consumption, AMG-510.txt]

	H358	H358	H358	H358	MIA	MIA	MIA	MIA
0 hr	1.56	1.62	1.73	1.23	1.82	2.34	1.98	2.04
+AMG-510 72 hr	6.52	6.38	5.09	5.89	7.84	3.52	7.37	7.57
