# Supplementary material for: Single-cell sensor analyses reveal signaling programs enabling Ras-G12C drug resistance
Source: Nat Chem Biol. 2024 Aug 5;21(1):47–58. doi: 10.1038/s41589-024-01684-4 (PMC11666463; doi:10.1038/s41589-024-01684-4)
Supplement: Supplementary file 16 — Source data. [file 41589_2024_1684_MOESM16_ESM.zip › ED Fig 8/MIA: Mito-D141 WT_R89L, or +MVP KD, G12Ci time course.txt]

	0	0	0	0	0	0	0	0	0	0	0	0	0	0	4	4	4	4	4	4	4	4	4	4	4	4	4	4	24	24	24	24	24	24	24	24	24	24	24	24	24	24	48	48	48	48	48	48	48
Ras-LOCKR-S WT	0.70649562	0.69150686	0.68680254	0.67783934	0.67395105	0.68049524	0.67842116	0.68138965	0.70347466	0.68428163	0.67593711	0.64081382	0.64122340	0.63646218	0.65102668	0.63411542	0.60612073	0.59327430	0.57865111	0.58298930	0.58387188	0.61187164	0.63010256	0.61002355	0.60356458	0.56110895	0.55668024	0.54837976	0.90200558	0.87699957	0.83187077	0.83959015	0.83921058	0.83269698	0.82853994	0.75145731	0.69710129	0.84431441	0.82774224	0.83945098	0.83886989	0.63410109	1.08510583	1.05221004	0.97410005	0.97474246	0.96174010	0.76562540	0.66639693
Ras-LOCKR-S NC	0.51449194	0.51614450	0.52149407	0.58177536	0.58028934	0.55456317	0.58403192	0.57821511	0.57487977	0.57225662	0.54664535	0.54303558	0.55301390	0.61769642	0.55232944	0.54706851	0.55371990	0.63155194	0.63349127	0.61800606	0.63808480	0.61523626	0.59018262	0.61149943	0.52789700	0.52572748	0.54166961	0.63993981	0.58525626	0.58217258	0.58179787	0.57882151	0.56902008	0.55247541	0.57089050	0.55344538	0.53732434	0.59411382	0.52493521	0.52490068	0.53695680	0.60852542	0.55885762	0.56126724	0.56440334	0.55537521	0.55304802	0.53578593	0.56040597
Ras-LOCKR-S + MVP KD	0.71379660	0.71094538	0.71072597	0.63938844	0.63193242	0.63700635	0.63173887	0.63349179	0.63421381	0.63877706	0.63938736	0.63063686	0.62749986	0.62596385	0.61971668	0.58556450	0.58306088	0.58127276	0.58284748	0.60296197	0.63421556	0.61983788	0.59997159	0.56986271	0.56797159	0.56719977	0.56551668	0.56266134	0.63712382	0.57160178	0.56907565	0.56808097	0.56813421	0.57414078	0.57418972	0.57626806	0.57193982	0.56281546	0.56377441	0.56235266	0.56082594	0.55751706	0.62925984	0.60501917	0.60336433	0.60155067	0.61808973	0.64045964	0.63007729
[truncated: 21 more columns]
