# Supplementary material for: Single-cell sensor analyses reveal signaling programs enabling Ras-G12C drug resistance
Source: Nat Chem Biol. 2024 Aug 5;21(1):47–58. doi: 10.1038/s41589-024-01684-4 (PMC11666463; doi:10.1038/s41589-024-01684-4)
Supplement: Supplementary file 16 — Source data. [file 41589_2024_1684_MOESM16_ESM.zip › ED Fig 8/mito-Ras-LOCKR-S vs pErk.txt]

Mito-Ras-LOCKR-S Raw FRET Ratio (Y/C)	pErk (AU)
1.229375	2814.935110
1.207970	1534.903620
1.189403	2308.503650
1.140992	260.110102
1.078923	2053.186370
1.014362	2000.549980
1.011405	1613.960740
1.007332	1049.914380
0.787502	1505.795940
0.984661	497.437696
0.873829	360.491770
1.549177	432.003064
1.512104	818.187210
1.449446	701.203569
