# Supplementary material for: Single-cell sensor analyses reveal signaling programs enabling Ras-G12C drug resistance
Source: Nat Chem Biol. 2024 Aug 5;21(1):47–58. doi: 10.1038/s41589-024-01684-4 (PMC11666463; doi:10.1038/s41589-024-01684-4)
Supplement: Supplementary file 16 — Source data. [file 41589_2024_1684_MOESM16_ESM.zip › ED Fig 8/MIA_358: Giantin-Hsp60 colocalization, G12Ci .txt]

	Mander's coefficient (channel 1)	Mander's coefficient (channel 1)	Mander's coefficient (channel 1)	Manders coefficient (channel 2)	Manders coefficient (channel 2)	Manders coefficient (channel 2)	Pearson's coefficient	Pearson's coefficient	Pearson's coefficient
H358	0.81700000	0.82490000	0.71800000	0.67200000	0.57190000	0.71400000	0.38300000	0.10400000	0.51400000
MIA	0.61600000	0.76670000	0.61840000	0.89400000	0.85250000	0.71800000	0.52000000	0.53350000	0.48600000
