# Supplementary material for: Single-cell sensor analyses reveal signaling programs enabling Ras-G12C drug resistance
Source: Nat Chem Biol. 2024 Aug 5;21(1):47–58. doi: 10.1038/s41589-024-01684-4 (PMC11666463; doi:10.1038/s41589-024-01684-4)
Supplement: Supplementary file 16 — Source data. [file 41589_2024_1684_MOESM16_ESM.zip › ED Fig 8/358: Mito-Ras-LOCKR-S colocalization.txt]

	"Mander's coefficient (channel 1)"	"Mander's coefficient (channel 1)"	"Mander's coefficient (channel 1)"	"Manders coefficient (channel 2)"	"Manders coefficient (channel 2)"	"Manders coefficient (channel 2)"	"Pearson's coefficient"	"Pearson's coefficient"	"Pearson's coefficient"
Mito-Ras-LOCKR-S	0.8914	0.9142	0.9014	0.8149	0.914	0.8991	0.6812	0.781	0.657
