# Supplementary material for: Single-cell sensor analyses reveal signaling programs enabling Ras-G12C drug resistance
Source: Nat Chem Biol. 2024 Aug 5;21(1):47–58. doi: 10.1038/s41589-024-01684-4 (PMC11666463; doi:10.1038/s41589-024-01684-4)
Supplement: Supplementary file 16 — Source data. [file 41589_2024_1684_MOESM16_ESM.zip › ED Fig 8/MIA_358: -_+MVP KD, KRas:VDAC PLA puncta bar graph.txt]

	-MVP KD	-MVP KD	-MVP KD	-MVP KD	-MVP KD	-MVP KD	-MVP KD	-MVP KD	-MVP KD	-MVP KD	-MVP KD	-MVP KD	-MVP KD	-MVP KD	+MVP KD	+MVP KD	+MVP KD	+MVP KD	+MVP KD	+MVP KD	+MVP KD	+MVP KD	+MVP KD	+MVP KD	+MVP KD	+MVP KD	+MVP KD	+MVP KD
H358	6	9	15	7	0	0	4	2	1	10	12	13	7	9	3	2	3	2	4	0	1	3	5	2	4	6	6	1
MIA	10	11	13	16	12	14	17	4	9	0	2	7	5	21	2	1	0	1	0	2	3	2	2	5	0	3	5	4
