# Supplementary material for: Single-cell sensor analyses reveal signaling programs enabling Ras-G12C drug resistance
Source: Nat Chem Biol. 2024 Aug 5;21(1):47–58. doi: 10.1038/s41589-024-01684-4 (PMC11666463; doi:10.1038/s41589-024-01684-4)
Supplement: Supplementary file 16 — Source data. [file 41589_2024_1684_MOESM16_ESM.zip › ED Fig 8/MIA_358: MVP-Hsp60 colocalization, G12Ci .txt]

	Mander's coefficient (channel 1)	Mander's coefficient (channel 1)	Mander's coefficient (channel 1)	Manders coefficient (channel 2)	Manders coefficient (channel 2)	Manders coefficient (channel 2)	Pearson's coefficient	Pearson's coefficient	Pearson's coefficient
H358, 0 hr	0.18200000	0.23410000	0.14090000	0.14800000	0.02790000	0.21400000	-0.18700000	0.03800000	-0.19200000
H358, 24 hr	0.49200000	0.57710000	0.38400000	0.37500000	0.44240000	0.41700000	0.18200000	0.05820000	0.21800000
MIA, 0 hr	0.19400000	0.05020000	0.21800000	0.17400000	0.07410000	0.21480000	-0.07090000	0.01130000	-0.04810000
MIA, 24 hr	0.57200000	0.44810000	0.67140000	0.57900000	0.55810000	0.58410000	0.21100000	0.24920000	0.31770000
