# Supplementary material for: Single-cell sensor analyses reveal signaling programs enabling Ras-G12C drug resistance
Source: Nat Chem Biol. 2024 Aug 5;21(1):47–58. doi: 10.1038/s41589-024-01684-4 (PMC11666463; doi:10.1038/s41589-024-01684-4)
Supplement: Supplementary file 16 — Source data. [file 41589_2024_1684_MOESM16_ESM.zip › ED Fig 8/MIA_358: -_+MVP KD, KRas:VDAC PLA puncta, cytoPercevalHR correlation.txt]

KRas:MVP Combined	H358, -MVP KD	H358, +MVP KD	MIA, -MVP KD	MIA, +MVP KD	All	All
6	1.71408				1.71408000
9	1.67229				1.67229000
15	1.58960				1.58960000
7	1.60361				1.60361000
0	2.00341				2.00341000
0	1.99207				1.99207000
4	1.78301				1.78301000
2	1.82078				1.82078000
1	1.90771				1.90771000
10	1.61321				1.61321000
12	1.58210				1.58210000
13	1.60341				1.60341000
7	1.60254				1.60254000
9	1.59598				1.59598000
3		1.84040			1.84040000
2		1.83168			1.83168000
3		1.83114			1.83114000
2		1.82453			1.82453000
4		1.80226			1.80226000
0		1.74962			1.74962000
1		1.80551			1.80551000
3		1.76378			1.76378000
5		1.69940			1.69940000
2		1.87969			1.87969000
4		1.68358			1.68358000
6		1.68312			1.68312000
6		1.69732			1.69732000
1		1.90174			1.90174000
10			1.62282166		1.62282166
11			1.60129416		1.60129416
13			1.56183242		1.56183242
16			1.48435649		1.48435649
12			1.49749894		1.49749894
14			1.49727370		1.49727370
17			1.48660555		1.48660555
4			1.87822182		1.87822182
9			1.51392703		1.51392703
0			1.99512420		1.99512420
2			1.90641831		1.90641831
7			1.47732443		1.47732443
5			1.79730807		1.79730807
21			1.49647392		1.49647392
2				1.96214574	1.96214574
1				1.94244245	1.94244245
0				1.93326262	1.93326262
1				1.93271370	1.93271370
0				1.92581134	1.92581134
2				1.90252339	1.90252339
3				1.84694545	1.84694545
2				1.90588280	1.90588280
2				1.86218587	1.86218587
5				1.79387939	1.79387939
0				1.98420641	1.98420641
3				1.77778010	1.77778010
5				1.77728790	1.77728790
4				1.79166008	1.79166008
