# Supplementary material for: Single-cell sensor analyses reveal signaling programs enabling Ras-G12C drug resistance
Source: Nat Chem Biol. 2024 Aug 5;21(1):47–58. doi: 10.1038/s41589-024-01684-4 (PMC11666463; doi:10.1038/s41589-024-01684-4)
Supplement: Supplementary file 16 — Source data. [file 41589_2024_1684_MOESM16_ESM.zip › ED Fig 8/358_MIA: Lactate, AMG-510.txt]

	H358	H358	H358	H358	MIA	MIA	MIA	MIA
0 hr	5.43	5.23	5.01	4.98	4.98	6.26	4.25	3.23
+AMG-510 72 hr	11.40	10.30	12.10	10.50	10.34	12.62	13.01	14.12
