# Supplementary material for: Single-cell sensor analyses reveal signaling programs enabling Ras-G12C drug resistance
Source: Nat Chem Biol. 2024 Aug 5;21(1):47–58. doi: 10.1038/s41589-024-01684-4 (PMC11666463; doi:10.1038/s41589-024-01684-4)
Supplement: Supplementary file 16 — Source data. [file 41589_2024_1684_MOESM16_ESM.zip › ED Fig 8/358: Mito Ras-LOCKRs, G12Ci and Ras ON time course.txt]

	0	0	0	0	0	0	0	0	0	0	0	0	0	0	4	4	4	4	4	4	4	4	4	4	4	4	4	4	24	24	24	24	24	24	24	24	24	24	24	24	24	24	48	48	48	48	48	48	48	48	48	48	48	48	48	48	72	72	72	72	72	72	72	72	72	72	72	72	72	72	2	2	2	2	2	2	2	2	2	2	2	2	2	2
Mito-Ras-LOCKR-S	0.74919746	0.77314910	0.76827022	0.75371135	0.76755739	0.76704772	0.76685617	0.76416910	0.74180766	0.72657294	0.76050071	0.75744876	0.75342673	0.75681717	0.67162236	0.66914863	0.66829196	0.66788644	0.66295891	0.65953062	0.65615907	0.64992527	0.64659992	0.63169366	0.64132411	0.64075182	0.63616470	0.65722297	0.90841314	0.89710526	0.87181060	0.82998067	0.96245865	0.94812969	0.93793429	0.92940112	0.91494641	0.89546026	0.87114387	0.86498786	0.82737567	0.81656128	0.96471564	0.95464915	0.94071419	0.82562409	0.91406528	0.90718957	0.78456174	0.91604787	1.09571620	1.08684505	1.06333010	1.05485740	1.03235508	1.02115331	1.22937548	1.20796978	1.18940334	1.14099180	1.07892341	1.01436236	1.01140532	1.00733240	0.78750245	0.98466100	0.87382906	1.54917739	1.51210391	1.44944619	0.99171642	0.98609980	0.96695839	0.94107762	1.03171514	0.91985371	0.89111517	0.88629418	1.06793409	1.13879677	0.90947349	1.07660359	1.11963881	1.10373715
