# Supplementary material for: Single-cell sensor analyses reveal signaling programs enabling Ras-G12C drug resistance
Source: Nat Chem Biol. 2024 Aug 5;21(1):47–58. doi: 10.1038/s41589-024-01684-4 (PMC11666463; doi:10.1038/s41589-024-01684-4)
Supplement: Supplementary file 17 — Source data. [file 41589_2024_1684_MOESM17_ESM.zip]

Archive with 11 entries (10 files):
- ED Fig 9/
- ED Fig 9/358: cyto-percevalhr, G12Ci and Ras ON time course.txt
- __MACOSX/ED Fig 9/._358: cyto-percevalhr, G12Ci and Ras ON time course.txt
- ED Fig 9/358_MIA: Lactate, RasONi.txt
- __MACOSX/ED Fig 9/._358_MIA: Lactate, RasONi.txt
- ED Fig 9/358_MIA: Glucose consumption, RasONi.txt
- __MACOSX/ED Fig 9/._358_MIA: Glucose consumption, RasONi.txt
- ED Fig 9/MIA: Localized Ras-LOCKR-S RasON inhibitor.txt
- __MACOSX/ED Fig 9/._MIA: Localized Ras-LOCKR-S RasON inhibitor.txt
- ED Fig 9/MIA: +_- MVP KD, Golgi-Ras-LOCKR-S, RasON.txt
- __MACOSX/ED Fig 9/._MIA: +_- MVP KD, Golgi-Ras-LOCKR-S, RasON.txt
