# Supplementary material for: Single-cell sensor analyses reveal signaling programs enabling Ras-G12C drug resistance
Source: Nat Chem Biol. 2024 Aug 5;21(1):47–58. doi: 10.1038/s41589-024-01684-4 (PMC11666463; doi:10.1038/s41589-024-01684-4)
Supplement: Supplementary file 17 — Source data. [file 41589_2024_1684_MOESM17_ESM.zip › ED Fig 9/358_MIA: Lactate, RasONi.txt]

	H358	H358	H358	H358	MIA	MIA	MIA	MIA
0 hr	5.98	6.02	6.34	5.78	6.28	7.24	7.54	7.47
+RasONi 72 hr	7.24	6.21	6.95	7.53	7.87	5.66	5.10	8.30
