# Supplementary material for: Single-cell sensor analyses reveal signaling programs enabling Ras-G12C drug resistance
Source: Nat Chem Biol. 2024 Aug 5;21(1):47–58. doi: 10.1038/s41589-024-01684-4 (PMC11666463; doi:10.1038/s41589-024-01684-4)
Supplement: Supplementary file 17 — Source data. [file 41589_2024_1684_MOESM17_ESM.zip › ED Fig 9/358_MIA: Glucose consumption, RasONi.txt]

	H358	H358	H358	H358	MIA	MIA	MIA	MIA
0 hr	1.78	1.92	1.55	2.01	3.41	3.26	1.56	2.45
+RasONi 72 hr	2.43	1.52	1.38	2.45	3.51	2.14	2.03	2.55
