# Supplementary material for: Single-cell sensor analyses reveal signaling programs enabling Ras-G12C drug resistance
Source: Nat Chem Biol. 2024 Aug 5;21(1):47–58. doi: 10.1038/s41589-024-01684-4 (PMC11666463; doi:10.1038/s41589-024-01684-4)
Supplement: Supplementary file 17 — Source data. [file 41589_2024_1684_MOESM17_ESM.zip › ED Fig 9/MIA: Localized Ras-LOCKR-S RasON inhibitor.txt]

	0	0	0	0	0	0	0	0	0	0	0	0	0	0	0	4	4	4	4	4	4	4	4	4	4	4	4	4	4	4	24	24	24	24	24	24	24	24	24	24	24	24	24	24	24	48	48	48	48
PM	1.48601305	1.48453385	1.41552586	1.41132709	1.22658966	1.17628810	1.17617374	1.38207363	1.13723613	1.42695526	1.21990666	1.38190751	1.56790160	1.03759671	1.42894921	0.74559663	0.92726825	0.95492742	0.95599483	0.56005695	0.90320620	0.94736693	0.50884660	0.94145384	0.86460749	0.92410557	0.83437236	0.72969599	0.63683984	0.69122820	0.80300227	0.85535522	0.87204584	0.84530802	0.74345557	0.67597135	0.59516353	0.54384273	0.50959189	0.78350276	0.68312937	0.52793282	0.89343954	0.75877145	0.84922655	1.19765731	1.19225218	0.89710581	1.07334708
ER	0.95260548	0.97569440	0.97975132	0.98512041	0.93446609	0.97055635	0.92208312	0.95064312	0.88215638	0.94584570	0.86039021	0.71599277	0.87042275	0.62533577	0.82483586	0.90428534	0.85146807	0.91076215	0.81973902	0.88413173	0.83220557	0.89263782	0.79895050	0.86714887	0.80920312	0.85037340	0.77575259	0.85759685	0.80025652	0.78299993	0.66540597	0.96517630	0.98961766	0.97999963	0.97090354	0.96359930	0.95556471	0.93695854	0.91667012	0.90348278	0.89930570	0.89718935	0.89787917	0.88501955	0.87603110	0.87528952	0.87364814	0.86726678	0.86959852
Golgi	0.95049662	1.03754320	1.03956967	0.84920252	0.96055772	0.89261910	0.88781776	0.75513727	0.86381869	0.82441612	0.84154966	0.90572979	0.89090637	0.93641103	0.83599002	0.90729137	0.85943895	0.90762980	0.82510891	1.12727104	1.04999718	1.00220691	0.79378665	0.86072710	0.61581722	0.88858750	1.12228051	0.87729605	0.57252340	1.03152492	1.09474505	1.08108038	1.03015267	1.02615132	1.02030438	1.04298647	1.02736501	1.01790876	1.29213661	0.98885706	1.06371168	0.95820775	1.12668350	0.92560238	0.90444762	1.03855664	0.98325273	0.97771385	1.05989072
Mito	1.02974060	1.10522006	1.23180029	1.13748601	1.13546504	0.82912268	0.82733947	0.97028591	0.99773211	0.99914398	1.26906540	1.03513263	1.26463577	0.98038860	0.98178402	0.79574313	0.78021492	0.78888870	0.79288212	0.79600501	0.87211030	0.88092603	0.89992222	0.89353527	0.89167633	0.90817939	0.98855777	0.97339463	0.94904693	0.93780547	0.93874413	0.92633018	0.91806628	0.76826851	0.79192373	0.78891959	0.78979026	0.78984233	0.86462265	0.86819830	0.84569490	0.84783930	0.84934458	0.85231624	0.93182088	0.92505520	0.92658896	0.92900520	0.92726498
[truncated: 26 more columns]
